# Supplementary material for: Transcriptome Analysis of Fat Bodies from Two Brown Planthopper (Nilaparvata lugens) Populations with Different Virulence Levels in Rice
Source: PLoS One. 2014 Feb 12;9(2):e88528. doi: 10.1371/journal.pone.0088528 (PMC3922922; doi:10.1371/journal.pone.0088528)
Supplement: Table S1 — Primers used in QRT-PCR to validate differentially expressed genes. (XLSX) [file pone.0088528.s002.xlsx]

## Sheet: Sheet1
Table S1: Primers used in QRT-PCR for validation of differentially expressed genes
Genes for QRT-PCR	Primers of the gene for QRT-PCR
Gene ID	Forward primer	Reverse primer
Unigene12136	5’TCTTCATCCAATCCATCGAAC 3’	5’TTCCTCTCCTCCTCATCCAC 3’
Unigene20727	5’ATGGTGCCGATGTACAATTC 3’	5’CAGGACCAAACTGATAGCCA 3’
Unigene23875	5’ AAGATCCCAACGAAGCTGTT 3’	5’TTGCTATCGCTATTGTGCCT 3’
Unigene12335	5’ GGATGCAGCAGTGTTGGTAG 3’	5’GCATCAGCAACATCAGCTTT 3’
Unigene24607	5’ TCGCCTGGAATGTCAAACTA 3’	5’ACAGGATTCCTTTGCTGGAC 3’
Unigene2413	5’ TGCTGCTACAGATGAAAGGG 3’	5’ CAGAAGGCGATTGTTGAAGA 3’
Unigene12308	5’TTGCAACCAAACATTGAGGT 3’	5’ TCCTCCGATTAAATCCATCC 3’
Unigene14399	5’GATGGAAGATGGACAAGGAA 3’	5’ATCCAGTTGCCTCCAGCTAT 3’
Unigene32273	5’GAGCTCAGGAACTTCTTCGG 3’	5’TTCAGCAAGCCATCTGAATC3’
Unigene21004	5’TCTCGGTAACGAACATCCAA 3’	5’ATTGTAGAGCTCCGATGGCT 3’
Unigene37111	5’ACTTTGTCCGCCATAACCTC 3’	5’TGCGTTGAGAGAGATGGAAC 3’
Unigene37365	5’CAGCCAAAGAGAAGGGAGTC 3’	5’ CAGGGCATAGATGGACATTG 3’
Unigene22221	5’ATGCAACCAGGACGATGTTA 3’	5’GGCAATTCAGGCATATTGTG 3’
Unigene20622	5’CAAGATCTCGATCTCGGTCA 3’	5’ TTAACCGTTGACGATTGCTC 3’
Unigene13086	5’CACGGAGTTATTGGTAGCGA 3’	5’CTTCGAACGGTTTGTTCTCA 3’
Unigene15758	5’CATCTTGGATGACGGACTTG 3’	5’ATGCTCGGGTCGTAGTTCTC 3’
Unigene26384	5’GCTGTTCAGACTCCGAATCC 3’	5’ ATCCGATTGTCGAAGTAGCC 3’
Unigene7175	5’AGTTTGGCTGAAGAGGAGTGC 3’	5’TGTCTATCTTTGCCATTCCTTCT 3’
Unigene4799	5’TGGTGGAACCTTGGAACAG 3’	5’CACGTTGCAGGTTATGACATC 3’
Unigene26172	5’TGGAATCAAGCCAATGGTTA 3’	5’ TAGGATTTGTCCAGCCTCCT 3’
Unigene26154	5’AAGCAAGGATCAGGACCAGT 3’	5’GCTCGCTCAAATCACCAGTA 3’
Unigene2470	5’TCCCAAAGAAGATACAAGAGCAT3’	5’TCTGGCGACAACGAAACATT 3’
Unigene35755	5’GGACGGCATCTACACGGC 3’	5’GGCTGCCTCCACCTTTGA 3’
Unigene17822	5’AAGGAAAGCACCCGAAACA 3’	5’CGGATCAGATCGCAATAGAGA 3’
Unigene37111	5’CACGCCCTGACGGAAATAG 3’	5’AAATCGCAGCAGAGGTTGG 3’
Unigene3091	5’GACCCGCCACCAGATACAC 3'’	5’AGAGGTTGATGCCTGCGG 3’
Unigene38870	5’TTCTTTGCTTCCCACTGATTATT 3’	5’GATAAAAAAAGAGAAGGGAAGGAA3’
Unigene2248	5’TATGGGGTTATGCTTTGGGG 3’	5’CAGGAATCTCTTTGCTGTAGGTCA 3’
