# Supplementary material for: Transcriptome Analysis of Fat Bodies from Two Brown Planthopper (Nilaparvata lugens) Populations with Different Virulence Levels in Rice
Source: PLoS One. 2014 Feb 12;9(2):e88528. doi: 10.1371/journal.pone.0088528 (PMC3922922; doi:10.1371/journal.pone.0088528)
Supplement: Table S2 — Annotation of GenBank database searches. (XLS) [file pone.0088528.s003.xls]

## Sheet: Sheet1
Table S2: Annotations of GenBank database searches
Query_id	Query_length	Subject_id	Score	E-value	Subject_annotation
Unigene800_All	2732	gi|10280992|dbj|BAB13738.1|	230	3e-58	DD5 [Marsupenaeus japonicus]
Unigene36043_All	239	gi|102939|pir||B36329	67.4	2e-10	hypothetical protein 2 - cabbage looper transposon TED (fragment)
Unigene7327_All	388	gi|103058188|gb|ABF71571.1|	80.5	2e-14	AMP-binding enzyme [Bombyx mori]
Unigene6629_All	1877	gi|10720059|sp|Q9XYN0.1|INX1_SCHAM	617	1e-175	RecName: Full=Innexin inx1; Short=Innexin-1; AltName: Full=G-Inx1 >gi|4761286|gb|AAD29305.1|AF115853_1 innexin-1 [Schistocerca americana]
Unigene32594_All	341	gi|108383961|gb|ABF85761.1|	94.7	1e-18	IP16157p [Drosophila melanogaster]
Unigene25708_All	583	gi|109148927|ref|XP_001082042.1|	147	3e-34	PREDICTED: splicing factor, arginine/serine-rich 17A isoform 1 [Macaca mulatta] >gi|109148929|ref|XP_001082297.1| PREDICTED: splicing factor, arginine/serine-rich 17A isoform 3 [Macaca mulatta]
Unigene4206_All	245	gi|109487873|ref|XP_213246.3|	68.9	6e-11	PREDICTED: Crm, cramped-like (Drosophila) [Rattus norvegicus] >gi|109490372|ref|XP_001058347.1| PREDICTED: Crm, cramped-like (Drosophila) [Rattus norvegicus]
Unigene7063_All	909	gi|109496371|ref|XP_001065129.1|	58.2	5e-07	PREDICTED: CDNA sequence BC068157-like [Rattus norvegicus]
Unigene5122_All	378	gi|10954054|gb|AAG25719.1|AF309417_1	67	2e-10	ovarian fibroin-like substance-4 [Cyprinus carpio]
Unigene3588_All	2217	gi|110277461|gb|ABG57265.1|	273	1e-146	dipeptidylpeptidase IV [Vespa basalis]
Unigene39468_All	590	gi|110431374|ref|NP_001036035.1|	280	2e-74	chitinase 7 [Tribolium castaneum] >gi|109895306|gb|ABG47445.1| chitinase 7 [Tribolium castaneum]
Unigene16007_All	2966	gi|110431374|ref|NP_001036035.1|	1285	0	chitinase 7 [Tribolium castaneum] >gi|109895306|gb|ABG47445.1| chitinase 7 [Tribolium castaneum]
Unigene3087_All	1306	gi|110555508|gb|ABG75734.1|	767	0	GABA-gated chloride channel [Apis mellifera]
Unigene2396_All	351	gi|110590885|pdb|2BKG|A	78.2	1e-13	Chain A, Crystal Structure Of E3_19 An Designed Ankyrin Repeat Protein >gi|110590886|pdb|2BKG|B Chain B, Crystal Structure Of E3_19 An Designed Ankyrin Repeat Protein
Unigene32132_All	452	gi|110624800|ref|NP_001036067.1|	229	3e-59	chitinase 10 [Tribolium castaneum] >gi|109895312|gb|ABG47448.1| chitinase 10 [Tribolium castaneum]
Unigene36394_All	330	gi|110624800|ref|NP_001036067.1|	192	3e-48	chitinase 10 [Tribolium castaneum] >gi|109895312|gb|ABG47448.1| chitinase 10 [Tribolium castaneum]
Unigene26834_All	719	gi|11067445|ref|NP_067735.1|	74.7	3e-12	A-kinase anchor protein 14 [Rattus norvegicus] >gi|46395561|sp|O35817.1|AKA14_RAT RecName: Full=A-kinase anchor protein 14; Short=AKAP-14; AltName: Full=TAKAP-1.2; AltName: Full=Testis-specific A-kinase-anchoring protein TAKAP-80 >gi|2578453|emb|CAA05485.1| Testis-specific A-kinase-anchoring-protein [Rattus norvegicus] >gi|149060024|gb|EDM10840.1| A kinase (PRKA) anchor protein 14 [Rattus norvegi…
Unigene36233_All	854	gi|110748673|ref|XP_001120470.1|	348	2e-94	PREDICTED: ubiquitin-conjugating enzyme E2-22 kDa-like [Apis mellifera] >gi|340715519|ref|XP_003396259.1| PREDICTED: ubiquitin-conjugating enzyme E2-22 kDa-like isoform 1 [Bombus terrestris]
Unigene7554_All	1169	gi|110748673|ref|XP_001120470.1|	354	5e-96	PREDICTED: ubiquitin-conjugating enzyme E2-22 kDa-like [Apis mellifera] >gi|340715519|ref|XP_003396259.1| PREDICTED: ubiquitin-conjugating enzyme E2-22 kDa-like isoform 1 [Bombus terrestris]
Unigene29160_All	1093	gi|110748707|ref|XP_001122476.1|	234	5e-60	PREDICTED: craniofacial development protein 1 [Apis mellifera]
Unigene8397_All	2086	gi|110748803|ref|XP_395435.3|	899	0	PREDICTED: kelch-like protein 10 [Apis mellifera]
Unigene43169_All	1175	gi|110748836|ref|XP_001120612.1|	200	1e-49	PREDICTED: vacuolar protein sorting-associated protein 37B-like [Apis mellifera]
Unigene23297_All	1170	gi|110748836|ref|XP_001120612.1|	200	1e-49	PREDICTED: vacuolar protein sorting-associated protein 37B-like [Apis mellifera]
Unigene26082_All	867	gi|110748836|ref|XP_001120612.1|	121	3e-26	PREDICTED: vacuolar protein sorting-associated protein 37B-like [Apis mellifera]
Unigene13116_All	2813	gi|110749234|ref|XP_624014.2|	1626	0	PREDICTED: pre-mRNA-processing-splicing factor 8-like [Apis mellifera]
Unigene8283_All	4883	gi|110749234|ref|XP_624014.2|	1737	0	PREDICTED: pre-mRNA-processing-splicing factor 8-like [Apis mellifera]
Unigene13028_All	821	gi|110749352|ref|XP_001122520.1|	235	2e-60	PREDICTED: mpv17-like protein 2-like [Apis mellifera]
Unigene7106_All	489	gi|110749879|ref|XP_001120529.1|	94	2e-18	PREDICTED: H/ACA ribonucleoprotein complex subunit 3-like [Apis mellifera]
Unigene37306_All	1868	gi|110750043|ref|XP_394261.3|	1085	0	PREDICTED: plexin-A4 [Apis mellifera]
Unigene18913_All	1600	gi|110750103|ref|XP_001121584.1|	424	1e-117	PREDICTED: LIM and SH3 domain protein Lasp-like [Apis mellifera]
Unigene26826_All	935	gi|110750135|ref|XP_001119850.1|	87	1e-15	PREDICTED: protein FAM54A-like [Apis mellifera]
Unigene37353_All	1217	gi|110750148|ref|XP_624449.2|	252	1e-116	PREDICTED: protein phosphatase 1L-like [Apis mellifera]
Unigene26147_All	1652	gi|110750148|ref|XP_624449.2|	596	1e-169	PREDICTED: protein phosphatase 1L-like [Apis mellifera]
Unigene6777_All	1387	gi|110750747|ref|XP_001120520.1|	107	1e-21	PREDICTED: signal recognition particle 9 kDa protein [Apis mellifera]
Unigene4714_All	768	gi|110750888|ref|XP_001120413.1|	318	2e-85	PREDICTED: malignant T cell-amplified sequence 1-like [Apis mellifera]
Unigene22390_All	883	gi|110751074|ref|XP_001120245.1|	327	6e-88	PREDICTED: probable U3 small nucleolar RNA-associated protein 11-like [Apis mellifera]
Unigene22389_All	906	gi|110751074|ref|XP_001120245.1|	328	2e-88	PREDICTED: probable U3 small nucleolar RNA-associated protein 11-like [Apis mellifera]
Unigene39044_All	1199	gi|110751164|ref|XP_392759.3|	305	4e-81	PREDICTED: hemicentin-1-like [Apis mellifera]
Unigene25232_All	2303	gi|110751164|ref|XP_392759.3|	350	2e-94	PREDICTED: hemicentin-1-like [Apis mellifera]
Unigene30696_All	1293	gi|110751164|ref|XP_392759.3|	265	3e-69	PREDICTED: hemicentin-1-like [Apis mellifera]
Unigene33081_All	1563	gi|110755029|ref|XP_394965.3|	360	8e-98	PREDICTED: probable ATP-dependent RNA helicase DHX36-like [Apis mellifera]
Unigene16668_All	3058	gi|110755029|ref|XP_394965.3|	875	0	PREDICTED: probable ATP-dependent RNA helicase DHX36-like [Apis mellifera]
Unigene8020_All	3368	gi|110755029|ref|XP_394965.3|	880	0	PREDICTED: probable ATP-dependent RNA helicase DHX36-like [Apis mellifera]
Unigene21798_All	2366	gi|110755228|ref|XP_624529.2|	378	1e-103	PREDICTED: kelch domain-containing protein 10-like isoform 2 [Apis mellifera]
Unigene29150_All	1322	gi|110755537|ref|XP_624334.2|	207	1e-51	PREDICTED: ovarian-specific serine/threonine-protein kinase Lok isoform 2 [Apis mellifera]
Unigene28310_All	685	gi|110755587|ref|XP_624065.2|	137	3e-31	PREDICTED: tousled-like kinase [Apis mellifera]
Unigene7601_All	808	gi|110755587|ref|XP_624065.2|	294	3e-78	PREDICTED: tousled-like kinase [Apis mellifera]
Unigene39406_All	369	gi|110755704|ref|XP_001122454.1|	139	3e-32	PREDICTED: cysteine-rich protein 1-like [Apis mellifera]
Unigene28759_All	476	gi|110755704|ref|XP_001122454.1|	169	5e-41	PREDICTED: cysteine-rich protein 1-like [Apis mellifera]
Unigene10772_All	2614	gi|110755900|ref|XP_393373.3|	1026	0	PREDICTED: splicing factor 3A subunit 1 isoform 1 [Apis mellifera]
Unigene10205_All	502	gi|110756201|ref|XP_001122278.1|	87	3e-16	PREDICTED: CCAAT/enhancer-binding protein gamma-like [Apis mellifera]
Unigene10893_All	677	gi|110756258|ref|XP_395146.3|	203	6e-51	PREDICTED: serine/threonine-protein kinase LATS1-like [Apis mellifera]
Unigene13924_All	547	gi|110756571|ref|XP_001122174.1|	266	4e-70	PREDICTED: 40S ribosomal protein S16 [Apis mellifera] >gi|340713706|ref|XP_003395379.1| PREDICTED: 40S ribosomal protein S16-like [Bombus terrestris]
Unigene26217_All	1193	gi|110756630|ref|XP_393516.3|	527	1e-148	PREDICTED: protein SEC13 homolog [Apis mellifera]
Unigene36545_All	1446	gi|110756745|ref|XP_395525.3|	710	0	PREDICTED: f-box only protein 11-like [Apis mellifera]
Unigene15876_All	1837	gi|110756745|ref|XP_395525.3|	705	0	PREDICTED: f-box only protein 11-like [Apis mellifera]
Unigene30336_All	409	gi|110757368|ref|XP_001120504.1|	132	4e-30	PREDICTED: transmembrane and TPR repeat-containing protein 3-like [Apis mellifera]
Unigene7713_All	981	gi|110757619|ref|XP_001120141.1|	347	5e-94	PREDICTED: ADP-ribosylation factor-like protein 1-like isoform 1 [Apis mellifera]
Unigene31865_All	259	gi|110757696|ref|XP_001121130.1|	80.5	2e-14	PREDICTED: estradiol 17-beta-dehydrogenase 12-like [Apis mellifera]
Unigene43434_All	209	gi|110757826|ref|XP_001122195.1|	98.2	1e-19	PREDICTED: inositol monophosphatase 3-like [Apis mellifera]
Unigene26124_All	718	gi|110759426|ref|XP_001122103.1|	124	3e-27	PREDICTED: dynactin subunit 3 [Apis mellifera]
Unigene31864_All	866	gi|110759553|ref|XP_001122361.1|	73.9	7e-17	PREDICTED: protein artemis-like isoform 1 [Apis mellifera] >gi|328781177|ref|XP_003249933.1| PREDICTED: protein artemis-like isoform 2 [Apis mellifera]
Unigene28511_All	1291	gi|110759553|ref|XP_001122361.1|	121	3e-35	PREDICTED: protein artemis-like isoform 1 [Apis mellifera] >gi|328781177|ref|XP_003249933.1| PREDICTED: protein artemis-like isoform 2 [Apis mellifera]
Unigene6442_All	2266	gi|110760074|ref|XP_624146.2|	1137	0	PREDICTED: protein crooked neck [Apis mellifera]
Unigene6373_All	1930	gi|110760114|ref|XP_624526.2|	307	1e-163	PREDICTED: major facilitator superfamily domain-containing protein 8-like [Apis mellifera]
Unigene18820_All	3394	gi|110760297|ref|XP_393690.3|	1202	0	PREDICTED: dihydropyrimidine dehydrogenase [NADP+]-like isoform 1 [Apis mellifera]
Unigene13702_All	1035	gi|110760633|ref|XP_001120134.1|	428	1e-118	PREDICTED: nitric oxide synthase-interacting protein homolog [Apis mellifera]
Unigene38324_All	289	gi|110760779|ref|XP_001120157.1|	99.8	3e-20	PREDICTED: tRNA dimethylallyltransferase, mitochondrial-like, partial [Apis mellifera]
Unigene39232_All	658	gi|110760779|ref|XP_001120157.1|	129	4e-40	PREDICTED: tRNA dimethylallyltransferase, mitochondrial-like, partial [Apis mellifera]
Unigene405_All	1004	gi|110760854|ref|XP_001120472.1|	293	6e-78	PREDICTED: probable palmitoyltransferase ZDHHC24-like [Apis mellifera]
Unigene19158_All	1193	gi|110761001|ref|XP_624527.2|	383	1e-104	PREDICTED: repressor of RNA polymerase III transcription MAF1 homolog [Apis mellifera]
Unigene29621_All	1790	gi|110762262|ref|XP_624754.2|	686	0	PREDICTED: diacylglycerol O-acyltransferase 1 [Apis mellifera]
Unigene19977_All	1949	gi|110762262|ref|XP_624754.2|	720	0	PREDICTED: diacylglycerol O-acyltransferase 1 [Apis mellifera]
Unigene25264_All	2107	gi|110762382|ref|XP_001120306.1|	422	1e-116	PREDICTED: spermidine synthase [Apis mellifera]
Unigene606_All	1762	gi|110762477|ref|XP_625082.2|	223	2e-56	PREDICTED: uncharacterized protein C12orf41 homolog [Apis mellifera]
Unigene12499_All	2809	gi|110762636|ref|XP_624234.2|	638	0	PREDICTED: membralin-like [Apis mellifera]
Unigene4664_All	672	gi|110762745|ref|XP_001122224.1|	197	4e-49	PREDICTED: transcription factor MafG-like isoform 1 [Apis mellifera] >gi|328782911|ref|XP_003250214.1| PREDICTED: transcription factor MafG-like isoform 2 [Apis mellifera]
Unigene21957_All	2374	gi|110763012|ref|XP_392046.3|	312	4e-83	PREDICTED: uncharacterized FAM18-like protein CG5021-like [Apis mellifera]
Unigene3944_All	1716	gi|110763115|ref|XP_392047.3|	316	2e-84	PREDICTED: protein FAM160B1-like [Apis mellifera]
Unigene1681_All	504	gi|110763470|ref|XP_001121740.1|	188	7e-47	PREDICTED: copper homeostasis protein cutC homolog [Apis mellifera]
Unigene39995_All	1336	gi|110763826|ref|XP_395047.3|	523	1e-169	PREDICTED: phosphoglycerate kinase isoform 1 [Apis mellifera]
Unigene37194_All	1460	gi|110763826|ref|XP_395047.3|	627	1e-178	PREDICTED: phosphoglycerate kinase isoform 1 [Apis mellifera]
Unigene20712_All	870	gi|110763857|ref|XP_001120800.1|	150	9e-35	PREDICTED: transmembrane protein 203-like [Apis mellifera]
Unigene1369_All	1037	gi|110763857|ref|XP_001120800.1|	179	1e-43	PREDICTED: transmembrane protein 203-like [Apis mellifera]
Unigene26145_All	1593	gi|110763884|ref|XP_001122537.1|	793	0	PREDICTED: RuvB-like 2 [Apis mellifera]
Unigene15196_All	2147	gi|110763972|ref|XP_395550.3|	188	1e-45	PREDICTED: leucine-rich repeat-containing protein 40-like [Apis mellifera]
Unigene8354_All	360	gi|110764002|ref|XP_001120583.1|	122	5e-27	PREDICTED: uncharacterized protein C20orf4-like [Apis mellifera]
Unigene26665_All	248	gi|110764209|ref|XP_001123357.1|	66.2	4e-10	PREDICTED: hypothetical protein LOC727650 [Apis mellifera]
Unigene37743_All	223	gi|110764250|ref|XP_394850.3|	94.7	1e-18	PREDICTED: estrogen sulfotransferase-like [Apis mellifera]
Unigene41935_All	1622	gi|110764289|ref|XP_001122959.1|	610	1e-173	PREDICTED: calcium/calmodulin-dependent protein kinase type 1 [Apis mellifera]
Unigene26451_All	631	gi|110764513|ref|XP_001122500.1|	353	2e-96	PREDICTED: pre-mRNA-splicing factor ATP-dependent RNA helicase PRP16-like [Apis mellifera]
Unigene28628_All	1353	gi|110764616|ref|XP_392746.3|	262	2e-68	PREDICTED: cyclin-G2 [Apis mellifera]
Unigene5462_All	248	gi|110764754|ref|XP_001120569.1|	76.3	4e-13	PREDICTED: dynein light chain roadblock-type 2 [Apis mellifera]
Unigene20518_All	668	gi|110764763|ref|XP_001123191.1|	88.2	3e-16	PREDICTED: ATP synthase subunit epsilon, mitochondrial-like isoform 1 [Apis mellifera]
Unigene2776_All	438	gi|110764770|ref|XP_001120606.1|	75.1	8e-13	PREDICTED: lisH domain-containing protein C16orf63 homolog [Apis mellifera]
Unigene9381_All	4690	gi|110765384|ref|XP_001122269.1|	1517	0	PREDICTED: DNA (cytosine-5)-methyltransferase PliMCI [Apis mellifera]
Unigene125_All	2232	gi|110765405|ref|XP_001122854.1|	68.6	1e-09	PREDICTED: IST1 homolog [Apis mellifera]
Unigene42737_All	1686	gi|110766351|ref|XP_395869.3|	447	1e-154	PREDICTED: microfibrillar-associated protein 1 [Apis mellifera]
Unigene16877_All	1706	gi|110766351|ref|XP_395869.3|	602	1e-170	PREDICTED: microfibrillar-associated protein 1 [Apis mellifera]
Unigene20101_All	491	gi|110767298|ref|XP_001120360.1|	251	6e-66	PREDICTED: 60S ribosomal protein L21 [Apis mellifera]
Unigene24111_All	438	gi|110770771|ref|XP_001123266.1|	142	6e-33	PREDICTED: translation initiation factor IF-3-like, partial [Apis mellifera]
Unigene9508_All	1408	gi|110774231|ref|XP_397266.3|	420	1e-115	PREDICTED: ras-related protein Rab-40C-like isoform 2 [Apis mellifera] >gi|340720789|ref|XP_003398812.1| PREDICTED: ras-related protein Rab-40C-like [Bombus terrestris]
Unigene3187_All	7583	gi|110777198|ref|XP_624414.2|	2765	0	PREDICTED: chromodomain-helicase-DNA-binding protein Mi-2 homolog [Apis mellifera]
Unigene35364_All	322	gi|111075281|gb|ABH04961.1|	171	1e-41	myostatin [Pelteobagrus fulvidraco] >gi|111075283|gb|ABH04962.1| myostatin [Pelteobagrus fulvidraco]
Unigene36448_All	972	gi|111218572|ref|XP_001134472.1|	68.2	6e-10	PHD zinc finger-containing protein [Dictyostelium discoideum AX4] >gi|90970872|gb|EAS66936.1| PHD zinc finger-containing protein [Dictyostelium discoideum AX4]
Unigene5324_All	2188	gi|111219479|ref|XP_001134490.1|	64.3	2e-08	myb domain-containing protein [Dictyostelium discoideum AX4] >gi|90970385|gb|EAS66807.1| myb domain-containing protein [Dictyostelium discoideum AX4]
Unigene15943_All	2618	gi|111226552|ref|XP_001134555.1|	96.7	5e-18	argonaut-like protein [Dictyostelium discoideum AX4] >gi|90970643|gb|EAS66872.1| argonaut-like protein [Dictyostelium discoideum AX4]
Unigene12413_All	3753	gi|111226882|ref|XP_643969.2|	187	4e-45	coronin binding protein [Dictyostelium discoideum AX4] >gi|90970817|gb|EAL69956.2| coronin binding protein [Dictyostelium discoideum AX4]
Unigene17938_All	939	gi|111379875|gb|ABH09417.1|	69.7	2e-10	salivary protein MYS2 precursor [Triatoma brasiliensis]
Unigene22544_All	478	gi|111379887|gb|ABH09423.1|	57	3e-07	hypothetical protein [Triatoma brasiliensis]
Unigene19366_All	2049	gi|111572533|gb|ABH10623.1|	183	2e-44	selenium-dependent glutathione peroxidase [Unio tumidus]
Unigene23562_All	312	gi|111601512|gb|AAI19620.1|	77.4	2e-13	Zfp109 protein [Mus musculus]
Unigene2203_All	391	gi|112982713|ref|NP_001037685.1|	104	1e-21	copper chaperone [Bombyx mori] >gi|110645049|gb|ABG81361.1| copper chaperone [Bombyx mori]
Unigene19382_All	1322	gi|112982840|ref|NP_001036890.1|	245	3e-63	prothoracicostatic peptide precursor [Bombyx mori] >gi|84028251|sp|P82003.2|PTSP_BOMMO RecName: Full=Prothoracicostatic peptide; AltName: Full=Bom-PTSP; Flags: Precursor >gi|16444964|dbj|BAB70681.1| prothoracicostatic peptide precursor [Bombyx mori]
Unigene19383_All	1412	gi|112982840|ref|NP_001036890.1|	250	1e-64	prothoracicostatic peptide precursor [Bombyx mori] >gi|84028251|sp|P82003.2|PTSP_BOMMO RecName: Full=Prothoracicostatic peptide; AltName: Full=Bom-PTSP; Flags: Precursor >gi|16444964|dbj|BAB70681.1| prothoracicostatic peptide precursor [Bombyx mori]
Unigene36715_All	346	gi|112982840|ref|NP_001036890.1|	113	2e-24	prothoracicostatic peptide precursor [Bombyx mori] >gi|84028251|sp|P82003.2|PTSP_BOMMO RecName: Full=Prothoracicostatic peptide; AltName: Full=Bom-PTSP; Flags: Precursor >gi|16444964|dbj|BAB70681.1| prothoracicostatic peptide precursor [Bombyx mori]
Unigene27240_All	593	gi|112982906|ref|NP_001036922.1|	161	1e-38	MAP kinse-ERK kinase [Bombyx mori] >gi|77799294|dbj|BAE46742.1| MAP kinse-ERK kinase [Bombyx mori]
Unigene13166_All	1570	gi|112982906|ref|NP_001036922.1|	421	1e-158	MAP kinse-ERK kinase [Bombyx mori] >gi|77799294|dbj|BAE46742.1| MAP kinse-ERK kinase [Bombyx mori]
Unigene28524_All	2322	gi|112982938|ref|NP_001037099.1|	82.4	9e-14	chorion b-ZIP transcription factor [Bombyx mori] >gi|54401523|gb|AAV34566.1| chorion b-ZIP transcription factor [Bombyx mori]
Unigene17416_All	817	gi|112982946|ref|NP_001037094.1|	176	1e-42	slowmo [Bombyx mori] >gi|46391945|gb|AAS91007.1| kiser [Bombyx mori]
Unigene13105_All	1361	gi|112982946|ref|NP_001037094.1|	322	3e-86	slowmo [Bombyx mori] >gi|46391945|gb|AAS91007.1| kiser [Bombyx mori]
Unigene26057_All	1039	gi|112983068|ref|NP_001037059.1|	262	2e-68	TATA-box-binding protein [Bombyx mori] >gi|14423945|sp|O45211.1|TBP_BOMMO RecName: Full=TATA-box-binding protein; AltName: Full=TATA sequence-binding protein; AltName: Full=TATA-binding factor; AltName: Full=TATA-box factor; AltName: Full=Transcription initiation factor TFIID TBP subunit >gi|3326928|emb|CAA11000.1| TBP [Bombyx mori]
Unigene25205_All	1653	gi|112983120|ref|NP_001037043.1|	257	1e-66	Kal-1 protein [Bombyx mori] >gi|18478825|gb|AAL73339.1|AF342987_1 KAL-1 [Bombyx mori]
Unigene721_All	1212	gi|112983268|ref|NP_001037011.1|	277	6e-73	insulin receptor [Bombyx mori] >gi|6648596|gb|AAF21243.1|AF025542_1 insulin receptor-like protein precursor [Bombyx mori]
Unigene16160_All	1191	gi|112983501|ref|NP_001036885.1|	720	0	alpha-tubulin [Bombyx mori] >gi|19773422|dbj|BAB86850.1| alpha-tubulin [Bombyx mori]
Unigene42677_All	1576	gi|112983564|ref|NP_001037356.1|	291	6e-77	45 kDa immunophilin FKBP45 [Bombyx mori] >gi|68160236|gb|AAY86706.1| 45 kDa immunophilin FKBP45 [Bombyx mori]
Unigene36452_All	1645	gi|112983564|ref|NP_001037356.1|	291	8e-77	45 kDa immunophilin FKBP45 [Bombyx mori] >gi|68160236|gb|AAY86706.1| 45 kDa immunophilin FKBP45 [Bombyx mori]
Unigene29170_All	973	gi|112983864|ref|NP_001037390.1|	294	5e-78	ubiquitin-conjugating enzyme E2L [Bombyx mori] >gi|78216467|gb|ABB36655.1| ubiquitin-conjugating enzyme E2I [Bombyx mori] >gi|95102838|gb|ABF51360.1| ubiquitin-conjugating enzyme [Bombyx mori]
Unigene39268_All	1302	gi|112983886|ref|NP_001036853.1|	273	1e-71	elongation factor 1 delta [Bombyx mori] >gi|12328436|dbj|BAB21109.1| elongation factor 1 delta [Bombyx mori]
Unigene29301_All	1148	gi|112983906|ref|NP_001036848.1|	522	1e-146	eukaryotic translation initiation factor 3 subunit H [Bombyx mori] >gi|74848914|sp|Q9GV27.1|EIF3H_BOMMO RecName: Full=Eukaryotic translation initiation factor 3 subunit H; Short=eIF3h >gi|10801566|dbj|BAB16696.1| EN10 [Bombyx mori]
Unigene42519_All	1580	gi|112983958|ref|NP_001036841.1|	508	1e-142	Annexin IX isoform A [Bombyx mori] >gi|7262489|dbj|BAA92809.1| annexin IX-A [Bombyx mori]
Unigene29241_All	1643	gi|112983958|ref|NP_001036841.1|	513	1e-143	Annexin IX isoform A [Bombyx mori] >gi|7262489|dbj|BAA92809.1| annexin IX-A [Bombyx mori]
Unigene9686_All	1255	gi|112984062|ref|NP_001036824.1|	219	2e-55	multiprotein bridging factor 1 [Bombyx mori] >gi|2285788|dbj|BAA21658.1| Multiprotein bridging factor 1 [Bombyx mori]
Unigene3839_All	881	gi|112984142|ref|NP_001037438.1|	339	1e-123	TGF beta-inducible nuclear protein 1 [Bombyx mori] >gi|90018289|gb|ABD83950.1| TGF beta-inducible nuclear protein 1 [Bombyx mori]
Unigene3392_All	1534	gi|112984346|ref|NP_001037482.1|	189	3e-46	eIF 2a kinase [Bombyx mori] >gi|27447651|gb|AAO13686.1|U87236_1 eIF 2a kinase [Bombyx mori]
Unigene30730_All	328	gi|112984438|ref|NP_001037168.1|	149	5e-35	ovarian serine protease [Bombyx mori] >gi|18157552|gb|AAL62027.1|AF294884_1 ovarian serine protease [Bombyx mori]
Unigene17924_All	3002	gi|113050|sp|P23414.1|ACH1_SCHGR	926	0	RecName: Full=Acetylcholine receptor subunit alpha-L1; Flags: Precursor >gi|10134|emb|CAA39081.1| neuronal nicotinic acetylcholine receptor alpha subunit [Schistocerca gregaria]
Unigene5211_All	392	gi|113195694|ref|NP_034803.2|	76.3	4e-13	keratin-associated protein 6-2 [Mus musculus]
Unigene15960_All	1853	gi|113676411|ref|NP_001037396.1|	831	0	heat shock protein 70 [Bombyx mori] >gi|87248163|gb|ABD36134.1| heat shock protein 70 [Bombyx mori]
Unigene20137_All	628	gi|113676549|ref|NP_001038223.1|	273	3e-72	CWF19-like protein 1 [Danio rerio] >gi|82077709|sp|Q5RGJ5.1|C19L1_DANRE RecName: Full=CWF19-like protein 1 >gi|55963402|emb|CAI11847.1| novel protein sinilar to human and mouse CWF19-like 1, cell cycle control (S. pombe) (CWF19L1) [Danio rerio] >gi|190339788|gb|AAI63337.1| CWF19-like 1, cell cycle control [Danio rerio] >gi|190340255|gb|AAI63350.1| CWF19-like 1, cell cycle control [Danio rerio]
Unigene544_All	2126	gi|113677434|ref|NP_001038456.1|	147	3e-33	condensin-2 complex subunit H2 [Danio rerio] >gi|82077898|sp|Q5RH01.1|CNDH2_DANRE RecName: Full=Condensin-2 complex subunit H2; AltName: Full=Non-SMC condensin II complex subunit H2 >gi|56207346|emb|CAI20824.1| novel protein [Danio rerio]
Unigene19163_All	789	gi|113678036|ref|NP_001038291.1|	113	1e-23	ataxin-1 [Danio rerio] >gi|94733670|emb|CAK04054.1| novel protein similar to vertebrate ataxin 1 (ATXN1) [Danio rerio] >gi|213626143|gb|AAI71709.1| Ataxin 1b [Danio rerio]
Unigene5511_All	288	gi|113678478|ref|NP_001038272.1|	60.8	2e-08	neuroblastoma-amplified sequence [Danio rerio] >gi|82232910|sp|Q5TYW4.1|NBAS_DANRE RecName: Full=Neuroblastoma-amplified sequence; AltName: Full=Neuroblastoma-amplified gene protein homolog >gi|55251056|emb|CAH68952.1| novel protein similar to human and mouse neuroblastoma-amplified protein (NAG) [Danio rerio] >gi|55251360|emb|CAH68923.1| novel protein similar to human and mouse neuroblastoma-amp…
Unigene4089_All	449	gi|113678784|ref|NP_001038434.1|	125	6e-28	cyclin-dependent kinases regulatory subunit 1 [Danio rerio] >gi|94732551|emb|CAK11263.1| novel protein similar to vertebrate CDC28 protein kinase family [Danio rerio]
Unigene7795_All	582	gi|113680698|ref|NP_001038678.1|	95.1	2e-18	zinc finger protein 592 [Danio rerio] >gi|94733170|emb|CAK04463.1| novel protein similar to vertebrate zinc finger protein 592 (ZNF592) [Danio rerio]
Unigene15607_All	2052	gi|113951719|ref|NP_001039289.1|	101	1e-19	chemosensory protein 7 [Tribolium castaneum] >gi|112031740|gb|ABH88180.1| chemosensory protein 7 [Tribolium castaneum] >gi|270011118|gb|EFA07566.1| chemosensory protein 12 [Tribolium castaneum]
Unigene25223_All	821	gi|113951719|ref|NP_001039289.1|	152	2e-35	chemosensory protein 7 [Tribolium castaneum] >gi|112031740|gb|ABH88180.1| chemosensory protein 7 [Tribolium castaneum] >gi|270011118|gb|EFA07566.1| chemosensory protein 12 [Tribolium castaneum]
Unigene21903_All	1623	gi|114049535|emb|CAJ90621.1|	437	1e-121	HR3 isoform A [Blattella germanica]
Unigene21904_All	2454	gi|114049537|emb|CAJ90622.1|	733	0	HR3 isoform B1 [Blattella germanica]
Unigene31513_All	570	gi|114050751|ref|NP_001039539.1|	66.2	7e-10	myc proto-oncogene protein [Bos taurus] >gi|110287682|sp|Q2HJ27.1|MYC_BOVIN RecName: Full=Myc proto-oncogene protein; AltName: Full=Proto-oncogene c-Myc; AltName: Full=Transcription factor p64 >gi|87578388|gb|AAI13344.1| V-myc myelocytomatosis viral oncogene homolog (avian) [Bos taurus] >gi|296480706|gb|DAA22821.1| myc proto-oncogene protein [Bos taurus]
Unigene18039_All	471	gi|114051131|ref|NP_001040310.1|	155	7e-37	light-induced protein-like brain protein 44 [Bombyx mori] >gi|87248275|gb|ABD36190.1| light-induced protein-like brain protein 44 [Bombyx mori]
Unigene25088_All	862	gi|114051131|ref|NP_001040310.1|	183	7e-45	light-induced protein-like brain protein 44 [Bombyx mori] >gi|87248275|gb|ABD36190.1| light-induced protein-like brain protein 44 [Bombyx mori]
Unigene25218_All	2092	gi|114051287|ref|NP_001040381.1|	474	1e-132	fructose-1,6-bisphosphatase [Bombyx mori] >gi|95102692|gb|ABF51284.1| fructose-1,6-bisphosphatase [Bombyx mori]
Unigene10775_All	1164	gi|114051467|ref|NP_001040299.1|	115	3e-24	extramacrochaetae protein [Bombyx mori] >gi|87248123|gb|ABD36114.1| extramacrochaetae protein [Bombyx mori]
Unigene4469_All	1072	gi|114051513|ref|NP_001040358.1|	249	2e-64	embryonic development factor [Bombyx mori] >gi|95102624|gb|ABF51250.1| embryonic development factor [Bombyx mori]
Unigene15091_All	1213	gi|114051648|ref|NP_001040169.1|	217	8e-55	vacuolar ATP synthase 21 kDa proteolipid subunit [Bombyx mori] >gi|87248269|gb|ABD36187.1| vacuolar ATP synthase 21 kDa proteolipid subunit [Bombyx mori]
Unigene18700_All	2218	gi|114051664|ref|NP_001040171.1|	818	0	BTB/POZ domain containing protein [Bombyx mori] >gi|87248277|gb|ABD36191.1| BTB/POZ domain containing protein [Bombyx mori]
Unigene4572_All	1982	gi|114051866|ref|NP_001040134.1|	731	0	isocitrate dehydrogenase [Bombyx mori] >gi|87248167|gb|ABD36136.1| isocitrate dehydrogenase [Bombyx mori]
Unigene17232_All	659	gi|114051978|ref|NP_001040199.1|	145	1e-33	macrophage migration inhibitory factor [Bombyx mori] >gi|87248353|gb|ABD36229.1| macrophage migration inhibitory factor [Bombyx mori]
Unigene4056_All	660	gi|114051980|ref|NP_001040200.1|	123	7e-27	Myb-MuvB complex subunit Lin-52 [Bombyx mori] >gi|87248367|gb|ABD36236.1| Myb-MuvB complex subunit Lin-52 [Bombyx mori]
Unigene29427_All	798	gi|114052002|ref|NP_001040446.1|	272	1e-71	U2 small nuclear ribonucleoprotein A' [Bombyx mori] >gi|95102924|gb|ABF51403.1| U2 small nuclear ribonucleoprotein A' [Bombyx mori]
Unigene13104_All	1247	gi|114052330|ref|NP_001040239.1|	564	1e-159	coproporphirynogen oxidase [Bombyx mori] >gi|87248475|gb|ABD36290.1| coproporphirynogen oxidase [Bombyx mori]
Unigene8531_All	980	gi|114052334|ref|NP_001040510.1|	144	6e-65	transmembrane trafficking protein [Bombyx mori] >gi|95102588|gb|ABF51232.1| transmembrane trafficking protein [Bombyx mori]
Unigene1377_All	936	gi|114052338|ref|NP_001040238.1|	319	1e-85	chromatin modifying protein 1b [Bombyx mori] >gi|87248473|gb|ABD36289.1| chromatin modifying protein 1b [Bombyx mori]
Unigene10690_All	783	gi|114052422|ref|NP_001040128.1|	183	8e-45	glucosamine-6-phosphate N-acetyltransferase [Bombyx mori] >gi|87248141|gb|ABD36123.1| glucosamine-6-phosphate N-acetyltransferase [Bombyx mori]
Unigene43183_All	1417	gi|114052529|ref|NP_001040254.1|	208	4e-52	beadex/dLMO protein [Bombyx mori] >gi|87248525|gb|ABD36315.1| beadex/dLMO protein [Bombyx mori]
Unigene1021_All	528	gi|114052549|ref|NP_001040256.1|	167	3e-40	mitochondria-associated granulocyte macrophage CSF signaling molecule [Bombyx mori] >gi|87248529|gb|ABD36317.1| mitochondria-associated granulocyte macrophage CSF signaling molecule [Bombyx mori]
Unigene29176_All	665	gi|114052917|ref|NP_001040116.1|	167	4e-40	DnaJ domain-containing protein [Bombyx mori] >gi|87248103|gb|ABD36104.1| DnaJ domain-containing protein [Bombyx mori]
Unigene8189_All	834	gi|114052957|ref|NP_001040117.1|	295	1e-78	dynactin 4 protein [Bombyx mori] >gi|87248105|gb|ABD36105.1| dynactin 4 protein [Bombyx mori]
Unigene4573_All	1700	gi|114053141|ref|NP_001040124.1|	215	6e-54	exuperantia [Bombyx mori] >gi|87248129|gb|ABD36117.1| exuperantia [Bombyx mori]
Unigene3716_All	1479	gi|114053175|ref|NP_001040296.1|	110	2e-22	N-acetyl-glucosamine-6-phosphate isomerase [Bombyx mori] >gi|87248667|gb|ABD36386.1| N-acetyl-glucosamine-6-phosphate isomerase [Bombyx mori]
Unigene39732_All	466	gi|114319093|gb|ABI63548.1|	138	8e-32	receptor for activated protein kinase C-like [Blattella germanica]
Unigene23318_All	679	gi|114319093|gb|ABI63548.1|	203	4e-51	receptor for activated protein kinase C-like [Blattella germanica]
Unigene25463_All	2440	gi|114586836|ref|XP_001163445.1|	417	1e-114	PREDICTED: ubiquitin carboxyl-terminal hydrolase 4 isoform 8 [Pan troglodytes]
Unigene24373_All	1671	gi|114650274|dbj|BAF31884.1|	912	0	GABA-gated chloride channel subunit [Laodelphax striatellus]
Unigene7988_All	888	gi|114654147|ref|XP_001164431.1|	86.7	1e-15	PREDICTED: sterile alpha motif domain-containing protein 15 isoform 2 [Pan troglodytes]
Unigene21545_All	885	gi|11466664|ref|NP_066347.1|	145	2e-33	ribosomal protein L16 [Malawimonas jakobiformis] >gi|10178702|gb|AAG13714.1|AF295546_40 ribosomal protein L16 [Malawimonas jakobiformis]
Unigene29900_All	1026	gi|114687895|ref|NP_081083.2|	73.6	1e-11	keratin associated protein 4-2 [Mus musculus] >gi|122889380|emb|CAM14611.1| novel member of the keratin associated protein 4 (Krtap4) family [Mus musculus]
Unigene608_All	889	gi|115342735|gb|ABC73370.1|	176	9e-43	pyroglutamyl-aminopeptidase 1 precursor [Rana catesbeiana]
Unigene32208_All	376	gi|115392217|gb|ABI96910.1|	53.5	2e-15	brasiliensin precursor [Triatoma brasiliensis]
Unigene8295_All	1322	gi|115528574|gb|AAI24608.1|	66.6	3e-09	Zgc:152938 [Danio rerio]
Unigene29445_All	757	gi|115528574|gb|AAI24608.1|	62.4	2e-08	Zgc:152938 [Danio rerio]
Unigene17162_All	1418	gi|115528684|gb|AAI24960.1|	213	2e-53	LOC100158389 protein [Xenopus laevis]
Unigene31410_All	1557	gi|115583681|ref|NP_001034789.2|	93.2	3e-17	polycystic kidney disease protein 1-like 3 isoform a [Mus musculus] >gi|341941256|sp|Q2EG98.2|PK1L3_MOUSE RecName: Full=Polycystic kidney disease protein 1-like 3; AltName: Full=PC1-like 3 protein; AltName: Full=Polycystin-1L3; Flags: Precursor
Unigene24476_All	567	gi|115613317|ref|XP_787866.2|	64.3	3e-09	PREDICTED: similar to heterogeneous nuclear ribonucleoprotein A3, partial [Strongylocentrotus purpuratus]
Unigene15454_All	1057	gi|115616517|ref|XP_001202282.1|	60.8	1e-07	PREDICTED: similar to laccase 1 [Strongylocentrotus purpuratus] >gi|115621424|ref|XP_001199789.1| PREDICTED: similar to laccase 1 [Strongylocentrotus purpuratus]
Unigene28117_All	1689	gi|115617899|ref|XP_791429.2|	131	1e-28	PREDICTED: similar to LOC553339 protein, partial [Strongylocentrotus purpuratus] >gi|115944226|ref|XP_001188888.1| PREDICTED: similar to LOC553339 protein, partial [Strongylocentrotus purpuratus]
Unigene4557_All	2354	gi|115620372|ref|XP_001200099.1|	87.8	2e-31	PREDICTED: similar to endonuclease-reverse transcriptase [Strongylocentrotus purpuratus] >gi|115942391|ref|XP_001193811.1| PREDICTED: similar to endonuclease-reverse transcriptase [Strongylocentrotus purpuratus]
Unigene34024_All	228	gi|115620405|ref|XP_001200504.1|	71.6	9e-12	PREDICTED: similar to transposase [Strongylocentrotus purpuratus] >gi|115923984|ref|XP_001181595.1| PREDICTED: similar to transposase [Strongylocentrotus purpuratus]
Unigene38046_All	251	gi|115623552|ref|XP_782214.2|	56.6	3e-07	PREDICTED: similar to Ligatin (Hepatocellular carcinoma-associated antigen 56) [Strongylocentrotus purpuratus] >gi|115950196|ref|XP_001181271.1| PREDICTED: similar to Ligatin (Hepatocellular carcinoma-associated antigen 56) [Strongylocentrotus purpuratus]
Unigene23438_All	506	gi|115627179|ref|XP_001188296.1|	54.7	2e-06	PREDICTED: similar to BRCA1-associated RING domain protein, partial [Strongylocentrotus purpuratus] >gi|115637469|ref|XP_793413.2| PREDICTED: similar to BRCA1-associated RING domain protein, partial [Strongylocentrotus purpuratus]
Unigene450_All	2463	gi|115627948|ref|XP_001179915.1|	157	2e-36	PREDICTED: similar to ORF2-encoded protein [Strongylocentrotus purpuratus] >gi|115937464|ref|XP_001183818.1| PREDICTED: similar to ORF2-encoded protein [Strongylocentrotus purpuratus]
Unigene21850_All	1027	gi|115627950|ref|XP_794602.2|	84	2e-17	PREDICTED: similar to zinc finger protein [Strongylocentrotus purpuratus] >gi|115937462|ref|XP_001183779.1| PREDICTED: similar to zinc finger protein [Strongylocentrotus purpuratus]
Unigene37406_All	201	gi|115628137|ref|XP_786228.2|	104	1e-21	PREDICTED: similar to SI:zC220F6.1 (novel protein similar to human dynein heavy chain (DHC)), partial [Strongylocentrotus purpuratus] >gi|115971305|ref|XP_001187826.1| PREDICTED: similar to SI:zC220F6.1 (novel protein similar to human dynein heavy chain (DHC)), partial [Strongylocentrotus purpuratus]
Unigene607_All	2517	gi|115628167|ref|XP_792610.2|	124	2e-40	PREDICTED: similar to endonuclease/reverse transcriptase [Strongylocentrotus purpuratus] >gi|115963521|ref|XP_001197689.1| PREDICTED: similar to endonuclease/reverse transcriptase [Strongylocentrotus purpuratus]
Unigene6704_All	2159	gi|115628167|ref|XP_792610.2|	171	1e-40	PREDICTED: similar to endonuclease/reverse transcriptase [Strongylocentrotus purpuratus] >gi|115963521|ref|XP_001197689.1| PREDICTED: similar to endonuclease/reverse transcriptase [Strongylocentrotus purpuratus]
Unigene15434_All	2072	gi|115629205|ref|XP_001177825.1|	172	1e-67	PREDICTED: similar to endonuclease-reverse transcriptase [Strongylocentrotus purpuratus] >gi|115965877|ref|XP_001185788.1| PREDICTED: similar to endonuclease-reverse transcriptase [Strongylocentrotus purpuratus]
Unigene11759_All	285	gi|115631518|ref|XP_782693.2|	55.8	5e-07	PREDICTED: similar to Fibronectin (FN) [Strongylocentrotus purpuratus] >gi|115960263|ref|XP_001193509.1| PREDICTED: similar to Fibronectin (FN) [Strongylocentrotus purpuratus]
Unigene4614_All	1087	gi|115631549|ref|XP_001200541.1|	203	1e-50	PREDICTED: similar to molybdopterin synthase small subunit MOCS2A [Strongylocentrotus purpuratus] >gi|115949293|ref|XP_001189459.1| PREDICTED: similar to molybdopterin synthase small subunit MOCS2A [Strongylocentrotus purpuratus]
Unigene890_All	1935	gi|115631984|ref|XP_001202990.1|	97.4	2e-18	PREDICTED: similar to calcium-response factor CaRF, partial [Strongylocentrotus purpuratus] >gi|115644536|ref|XP_798697.2| PREDICTED: similar to calcium-response factor CaRF, partial [Strongylocentrotus purpuratus]
Unigene16765_All	1005	gi|115634688|ref|XP_786892.2|	348	2e-94	PREDICTED: similar to LOC496087 protein [Strongylocentrotus purpuratus]
Unigene10803_All	1502	gi|115638518|ref|XP_791530.2|	239	2e-61	PREDICTED: similar to mKIAA0297 protein [Strongylocentrotus purpuratus] >gi|115968021|ref|XP_001188121.1| PREDICTED: similar to mKIAA0297 protein [Strongylocentrotus purpuratus]
Unigene40347_All	210	gi|115644447|ref|XP_792604.2|	82.8	4e-15	PREDICTED: similar to Leucine carboxyl methyltransferase 2 [Strongylocentrotus purpuratus] >gi|115930066|ref|XP_001178322.1| PREDICTED: similar to Leucine carboxyl methyltransferase 2 [Strongylocentrotus purpuratus]
Unigene33997_All	227	gi|115646134|ref|XP_001202900.1|	52	8e-06	PREDICTED: similar to Cyp2d6-A-prov protein, partial [Strongylocentrotus purpuratus] >gi|115668857|ref|XP_794251.2| PREDICTED: similar to Cyp2d6-A-prov protein, partial [Strongylocentrotus purpuratus]
Unigene5161_All	425	gi|115646134|ref|XP_001202900.1|	80.5	2e-14	PREDICTED: similar to Cyp2d6-A-prov protein, partial [Strongylocentrotus purpuratus] >gi|115668857|ref|XP_794251.2| PREDICTED: similar to Cyp2d6-A-prov protein, partial [Strongylocentrotus purpuratus]
Unigene19162_All	918	gi|115646134|ref|XP_001202900.1|	77	1e-12	PREDICTED: similar to Cyp2d6-A-prov protein, partial [Strongylocentrotus purpuratus] >gi|115668857|ref|XP_794251.2| PREDICTED: similar to Cyp2d6-A-prov protein, partial [Strongylocentrotus purpuratus]
Unigene29374_All	1123	gi|115649672|ref|XP_001201248.1|	172	2e-41	PREDICTED: similar to Mech2 protein [Strongylocentrotus purpuratus] >gi|115931639|ref|XP_001192445.1| PREDICTED: similar to Mech2 protein [Strongylocentrotus purpuratus]
Unigene29014_All	470	gi|115653172|ref|XP_783600.2|	95.5	6e-19	PREDICTED: similar to YTH domain containing 2 [Strongylocentrotus purpuratus] >gi|115934396|ref|XP_001188069.1| PREDICTED: similar to YTH domain containing 2 [Strongylocentrotus purpuratus]
Unigene22423_All	882	gi|115653175|ref|XP_783651.2|	77	1e-12	PREDICTED: similar to GA13983-PA [Strongylocentrotus purpuratus] >gi|115966411|ref|XP_001182776.1| PREDICTED: similar to GA13983-PA [Strongylocentrotus purpuratus]
Unigene41119_All	249	gi|115653218|ref|XP_792403.2|	67.4	2e-10	PREDICTED: similar to Sorting nexin 13, partial [Strongylocentrotus purpuratus] >gi|115934465|ref|XP_001190351.1| PREDICTED: similar to Sorting nexin 13, partial [Strongylocentrotus purpuratus]
Unigene16616_All	616	gi|115657987|ref|XP_001183264.1|	63.2	8e-09	PREDICTED: similar to EGF-like-domain, multiple 6 [Strongylocentrotus purpuratus] >gi|115935784|ref|XP_001176055.1| PREDICTED: similar to EGF-like-domain, multiple 6 [Strongylocentrotus purpuratus]
Unigene25356_All	1556	gi|115657987|ref|XP_001183264.1|	168	6e-40	PREDICTED: similar to EGF-like-domain, multiple 6 [Strongylocentrotus purpuratus] >gi|115935784|ref|XP_001176055.1| PREDICTED: similar to EGF-like-domain, multiple 6 [Strongylocentrotus purpuratus]
Unigene32227_All	348	gi|115658106|ref|XP_789892.2|	61.2	1e-08	PREDICTED: similar to ReO_6 [Strongylocentrotus purpuratus] >gi|115935864|ref|XP_001180948.1| PREDICTED: similar to ReO_6 [Strongylocentrotus purpuratus]
Unigene37732_All	222	gi|115660788|ref|XP_787605.2|	59.3	5e-08	PREDICTED: similar to SI:bZ30I22.3 (novel protein similar to vertebrate UDP-galactose transporters) [Strongylocentrotus purpuratus] >gi|115936583|ref|XP_001187163.1| PREDICTED: similar to SI:bZ30I22.3 (novel protein similar to vertebrate UDP-galactose transporters) [Strongylocentrotus purpuratus]
Unigene34299_All	240	gi|115663111|ref|XP_788364.2|	103	2e-21	PREDICTED: similar to ENSANGP00000020392 [Strongylocentrotus purpuratus] >gi|115953649|ref|XP_001195140.1| PREDICTED: similar to ENSANGP00000020392 [Strongylocentrotus purpuratus]
Unigene16723_All	782	gi|115663111|ref|XP_788364.2|	61.2	5e-08	PREDICTED: similar to ENSANGP00000020392 [Strongylocentrotus purpuratus] >gi|115953649|ref|XP_001195140.1| PREDICTED: similar to ENSANGP00000020392 [Strongylocentrotus purpuratus]
Unigene15732_All	3426	gi|115663111|ref|XP_788364.2|	251	1e-125	PREDICTED: similar to ENSANGP00000020392 [Strongylocentrotus purpuratus] >gi|115953649|ref|XP_001195140.1| PREDICTED: similar to ENSANGP00000020392 [Strongylocentrotus purpuratus]
Unigene7519_All	798	gi|115666277|ref|XP_798162.2|	87.4	6e-16	PREDICTED: similar to family with sequence similarity 51, member A1 [Strongylocentrotus purpuratus] >gi|115975743|ref|XP_001178003.1| PREDICTED: similar to family with sequence similarity 51, member A1 [Strongylocentrotus purpuratus]
Unigene31824_All	609	gi|115670804|ref|XP_001196820.1|	78.6	2e-16	PREDICTED: similar to ENSANGP00000027929 [Strongylocentrotus purpuratus] >gi|115930521|ref|XP_001194229.1| PREDICTED: similar to ENSANGP00000027929 [Strongylocentrotus purpuratus]
Unigene31584_All	908	gi|115670804|ref|XP_001196820.1|	348	2e-94	PREDICTED: similar to ENSANGP00000027929 [Strongylocentrotus purpuratus] >gi|115930521|ref|XP_001194229.1| PREDICTED: similar to ENSANGP00000027929 [Strongylocentrotus purpuratus]
Unigene11384_All	922	gi|115670804|ref|XP_001196820.1|	234	4e-60	PREDICTED: similar to ENSANGP00000027929 [Strongylocentrotus purpuratus] >gi|115930521|ref|XP_001194229.1| PREDICTED: similar to ENSANGP00000027929 [Strongylocentrotus purpuratus]
Unigene21035_All	949	gi|115670804|ref|XP_001196820.1|	274	1e-84	PREDICTED: similar to ENSANGP00000027929 [Strongylocentrotus purpuratus] >gi|115930521|ref|XP_001194229.1| PREDICTED: similar to ENSANGP00000027929 [Strongylocentrotus purpuratus]
Unigene15657_All	3199	gi|115670804|ref|XP_001196820.1|	377	1e-102	PREDICTED: similar to ENSANGP00000027929 [Strongylocentrotus purpuratus] >gi|115930521|ref|XP_001194229.1| PREDICTED: similar to ENSANGP00000027929 [Strongylocentrotus purpuratus]
Unigene24721_All	3681	gi|115670804|ref|XP_001196820.1|	424	1e-116	PREDICTED: similar to ENSANGP00000027929 [Strongylocentrotus purpuratus] >gi|115930521|ref|XP_001194229.1| PREDICTED: similar to ENSANGP00000027929 [Strongylocentrotus purpuratus]
Unigene11618_All	374	gi|115670806|ref|XP_001196844.1|	52.8	5e-06	PREDICTED: similar to endonuclease/reverse transcriptase [Strongylocentrotus purpuratus] >gi|115930523|ref|XP_001194267.1| PREDICTED: similar to endonuclease/reverse transcriptase [Strongylocentrotus purpuratus]
Unigene38697_All	937	gi|115670892|ref|XP_001198236.1|	51.2	2e-13	PREDICTED: similar to Rte-1 element [Strongylocentrotus purpuratus] >gi|115941094|ref|XP_001188148.1| PREDICTED: similar to Rte-1 element [Strongylocentrotus purpuratus]
Unigene4458_All	1238	gi|115670892|ref|XP_001198236.1|	51.2	3e-13	PREDICTED: similar to Rte-1 element [Strongylocentrotus purpuratus] >gi|115941094|ref|XP_001188148.1| PREDICTED: similar to Rte-1 element [Strongylocentrotus purpuratus]
Unigene11325_All	774	gi|115676830|ref|XP_785497.2|	107	4e-22	PREDICTED: similar to alternative oxidase [Strongylocentrotus purpuratus] >gi|115930459|ref|XP_001192213.1| PREDICTED: similar to alternative oxidase [Strongylocentrotus purpuratus]
Unigene31736_All	402	gi|115676909|ref|XP_796864.2|	53.1	3e-06	PREDICTED: similar to guanine nucleotide exchange factor p532 [Strongylocentrotus purpuratus] >gi|115941893|ref|XP_001195852.1| PREDICTED: similar to guanine nucleotide exchange factor p532 [Strongylocentrotus purpuratus]
Unigene15954_All	1169	gi|115676909|ref|XP_796864.2|	157	9e-37	PREDICTED: similar to guanine nucleotide exchange factor p532 [Strongylocentrotus purpuratus] >gi|115941893|ref|XP_001195852.1| PREDICTED: similar to guanine nucleotide exchange factor p532 [Strongylocentrotus purpuratus]
Unigene25664_All	570	gi|115677149|ref|XP_001202730.1|	65.5	1e-09	PREDICTED: similar to zinc finger protein, partial [Strongylocentrotus purpuratus] >gi|115712422|ref|XP_793556.2| PREDICTED: similar to zinc finger protein, partial [Strongylocentrotus purpuratus]
Unigene16431_All	682	gi|115677149|ref|XP_001202730.1|	91.7	2e-17	PREDICTED: similar to zinc finger protein, partial [Strongylocentrotus purpuratus] >gi|115712422|ref|XP_793556.2| PREDICTED: similar to zinc finger protein, partial [Strongylocentrotus purpuratus]
Unigene12512_All	2595	gi|115677149|ref|XP_001202730.1|	276	5e-72	PREDICTED: similar to zinc finger protein, partial [Strongylocentrotus purpuratus] >gi|115712422|ref|XP_793556.2| PREDICTED: similar to zinc finger protein, partial [Strongylocentrotus purpuratus]
Unigene15765_All	958	gi|115677492|ref|XP_001203488.1|	253	9e-66	PREDICTED: similar to phospholysine phosphohistidine inorganic pyrophosphate phosphatase [Strongylocentrotus purpuratus] >gi|115713140|ref|XP_793093.2| PREDICTED: similar to phospholysine phosphohistidine inorganic pyrophosphate phosphatase [Strongylocentrotus purpuratus]
Unigene5572_All	306	gi|115683343|ref|XP_001203033.1|	132	4e-30	PREDICTED: similar to WDR13 protein [Strongylocentrotus purpuratus] >gi|115723184|ref|XP_786641.2| PREDICTED: similar to WDR13 protein [Strongylocentrotus purpuratus]
Unigene15203_All	238	gi|115684802|ref|XP_001203308.1|	69.7	4e-11	PREDICTED: similar to pol [Strongylocentrotus purpuratus] >gi|115723377|ref|XP_001189017.1| PREDICTED: similar to pol [Strongylocentrotus purpuratus]
Unigene15181_All	315	gi|115684802|ref|XP_001203308.1|	97.4	2e-19	PREDICTED: similar to pol [Strongylocentrotus purpuratus] >gi|115723377|ref|XP_001189017.1| PREDICTED: similar to pol [Strongylocentrotus purpuratus]
Unigene15914_All	1107	gi|115686304|ref|XP_785020.2|	199	3e-49	PREDICTED: similar to dimethylaniline monooxygenase [Strongylocentrotus purpuratus] >gi|115975874|ref|XP_001183842.1| PREDICTED: similar to dimethylaniline monooxygenase [Strongylocentrotus purpuratus]
Unigene9330_All	776	gi|115688617|ref|XP_794743.2|	53.9	7e-06	PREDICTED: similar to B52-prov protein [Strongylocentrotus purpuratus] >gi|115936638|ref|XP_001189499.1| PREDICTED: similar to B52-prov protein [Strongylocentrotus purpuratus]
Unigene21131_All	438	gi|115690309|ref|XP_001202252.1|	55.8	2e-11	PREDICTED: similar to reverse transcriptase-like [Strongylocentrotus purpuratus] >gi|115732811|ref|XP_001199928.1| PREDICTED: similar to reverse transcriptase-like [Strongylocentrotus purpuratus]
Unigene25776_All	340	gi|115692126|ref|XP_001190226.1|	79.3	5e-14	PREDICTED: similar to RANBP20 [Strongylocentrotus purpuratus] >gi|115960652|ref|XP_001187172.1| PREDICTED: similar to RANBP20 [Strongylocentrotus purpuratus]
Unigene12262_All	399	gi|115692227|ref|XP_001195901.1|	60.1	3e-08	PREDICTED: similar to ENSANGP00000010363 [Strongylocentrotus purpuratus]
Unigene34879_All	268	gi|115694558|ref|XP_786460.2|	82.8	4e-15	PREDICTED: similar to ependymin-related protein precursor [Strongylocentrotus purpuratus] >gi|115971257|ref|XP_001185599.1| PREDICTED: similar to ependymin-related protein precursor [Strongylocentrotus purpuratus]
Unigene31769_All	462	gi|115694558|ref|XP_786460.2|	120	2e-26	PREDICTED: similar to ependymin-related protein precursor [Strongylocentrotus purpuratus] >gi|115971257|ref|XP_001185599.1| PREDICTED: similar to ependymin-related protein precursor [Strongylocentrotus purpuratus]
Unigene35425_All	334	gi|115694558|ref|XP_786460.2|	92.8	4e-18	PREDICTED: similar to ependymin-related protein precursor [Strongylocentrotus purpuratus] >gi|115971257|ref|XP_001185599.1| PREDICTED: similar to ependymin-related protein precursor [Strongylocentrotus purpuratus]
Unigene12651_All	1358	gi|115694611|ref|XP_780685.2|	182	3e-44	PREDICTED: similar to cysteine-rich repeat-containing protein CRIM1 [Strongylocentrotus purpuratus] >gi|115929569|ref|XP_001178321.1| PREDICTED: similar to cysteine-rich repeat-containing protein CRIM1 [Strongylocentrotus purpuratus]
Unigene22075_All	1096	gi|115698949|ref|XP_001175884.1|	75.5	2e-24	PREDICTED: similar to endonuclease/reverse transcriptase [Strongylocentrotus purpuratus] >gi|115950507|ref|XP_001192452.1| PREDICTED: similar to endonuclease/reverse transcriptase [Strongylocentrotus purpuratus]
Unigene19134_All	1714	gi|115700108|ref|XP_796224.2|	75.1	1e-11	PREDICTED: similar to MGC140593 protein [Strongylocentrotus purpuratus] >gi|115950959|ref|XP_001190283.1| PREDICTED: similar to MGC140593 protein [Strongylocentrotus purpuratus]
Unigene10673_All	709	gi|115702447|ref|XP_792578.2|	60.1	9e-08	PREDICTED: similar to endonuclease/reverse transcriptase [Strongylocentrotus purpuratus] >gi|115926333|ref|XP_001197157.1| PREDICTED: similar to endonuclease/reverse transcriptase [Strongylocentrotus purpuratus]
Unigene36401_All	522	gi|115703451|ref|XP_001202192.1|	54.7	7e-15	PREDICTED: similar to KIAA1833 protein, partial [Strongylocentrotus purpuratus] >gi|115752738|ref|XP_798384.2| PREDICTED: similar to KIAA1833 protein, partial [Strongylocentrotus purpuratus]
Unigene18062_All	295	gi|115704992|ref|XP_796769.2|	64.3	2e-09	PREDICTED: similar to endonuclease-reverse transcriptase [Strongylocentrotus purpuratus] >gi|115952010|ref|XP_001187856.1| PREDICTED: similar to endonuclease-reverse transcriptase [Strongylocentrotus purpuratus]
Unigene12441_All	2633	gi|115704992|ref|XP_796769.2|	83.2	6e-14	PREDICTED: similar to endonuclease-reverse transcriptase [Strongylocentrotus purpuratus] >gi|115952010|ref|XP_001187856.1| PREDICTED: similar to endonuclease-reverse transcriptase [Strongylocentrotus purpuratus]
Unigene31660_All	550	gi|115707356|ref|XP_001199911.1|	62.4	5e-30	PREDICTED: similar to WD40 repeat domain 11 protein, partial [Strongylocentrotus purpuratus] >gi|115953930|ref|XP_001185948.1| PREDICTED: similar to WD40 repeat domain 11 protein, partial [Strongylocentrotus purpuratus]
Unigene2455_All	230	gi|115707356|ref|XP_001199911.1|	74.7	1e-12	PREDICTED: similar to WD40 repeat domain 11 protein, partial [Strongylocentrotus purpuratus] >gi|115953930|ref|XP_001185948.1| PREDICTED: similar to WD40 repeat domain 11 protein, partial [Strongylocentrotus purpuratus]
Unigene21531_All	1880	gi|115707447|ref|XP_001200924.1|	75.9	7e-12	PREDICTED: similar to cell division cycle 2-like 1 (PITSLRE proteins), partial [Strongylocentrotus purpuratus]
Unigene37291_All	626	gi|115709861|ref|XP_781919.2|	54.3	4e-06	PREDICTED: similar to Coiled coil domain-containing protein 46 [Strongylocentrotus purpuratus] >gi|115973047|ref|XP_001192708.1| PREDICTED: similar to Coiled coil domain-containing protein 46 [Strongylocentrotus purpuratus]
Unigene30241_All	435	gi|115709926|ref|XP_001198403.1|	85.9	5e-16	PREDICTED: similar to endonuclease/reverse transcriptase [Strongylocentrotus purpuratus] >gi|115952025|ref|XP_001188425.1| PREDICTED: similar to endonuclease/reverse transcriptase [Strongylocentrotus purpuratus]
Unigene12221_All	282	gi|115711221|ref|XP_001203361.1|	63.9	2e-09	PREDICTED: similar to MGC84612 protein, partial [Strongylocentrotus purpuratus] >gi|115765422|ref|XP_782578.2| PREDICTED: similar to MGC84612 protein, partial [Strongylocentrotus purpuratus]
Unigene27090_All	231	gi|115711221|ref|XP_001203361.1|	85.1	8e-16	PREDICTED: similar to MGC84612 protein, partial [Strongylocentrotus purpuratus] >gi|115765422|ref|XP_782578.2| PREDICTED: similar to MGC84612 protein, partial [Strongylocentrotus purpuratus]
Unigene1056_All	529	gi|115715392|ref|XP_001177750.1|	74.3	2e-12	PREDICTED: similar to mitochondrial ubiquinol cytochrome C reductase complex [Strongylocentrotus purpuratus] >gi|115945783|ref|XP_001176289.1| PREDICTED: similar to mitochondrial ubiquinol cytochrome C reductase complex [Strongylocentrotus purpuratus]
Unigene38358_All	296	gi|115715947|ref|XP_001198693.1|	95.1	8e-19	PREDICTED: similar to Probable phospholipid-transporting ATPase IF (ATPase class I type 11B) (ATPase IR), partial [Strongylocentrotus purpuratus] >gi|115770483|ref|XP_786020.2| PREDICTED: similar to Probable phospholipid-transporting ATPase IF (ATPase class I type 11B) (ATPase IR), partial [Strongylocentrotus purpuratus]
Unigene34171_All	234	gi|115717861|ref|XP_001179254.1|	72.4	5e-12	PREDICTED: similar to transposase [Strongylocentrotus purpuratus] >gi|115976841|ref|XP_001186554.1| PREDICTED: similar to transposase [Strongylocentrotus purpuratus]
Unigene36635_All	437	gi|115717957|ref|XP_001183678.1|	115	7e-25	PREDICTED: similar to ENSANGP00000028549 [Strongylocentrotus purpuratus] >gi|115956208|ref|XP_001190734.1| PREDICTED: similar to ENSANGP00000028549 [Strongylocentrotus purpuratus]
Unigene12396_All	476	gi|115717985|ref|XP_781838.2|	41.2	4e-07	PREDICTED: similar to transposase [Strongylocentrotus purpuratus] >gi|115949611|ref|XP_001180826.1| PREDICTED: similar to transposase [Strongylocentrotus purpuratus]
Unigene41624_All	306	gi|115720327|ref|XP_001180887.1|	53.1	3e-06	PREDICTED: similar to endonuclease/reverse transcriptase [Strongylocentrotus purpuratus] >gi|115956728|ref|XP_001185783.1| PREDICTED: similar to endonuclease/reverse transcriptase [Strongylocentrotus purpuratus]
Unigene22196_All	902	gi|115720327|ref|XP_001180887.1|	75.5	3e-12	PREDICTED: similar to endonuclease/reverse transcriptase [Strongylocentrotus purpuratus] >gi|115956728|ref|XP_001185783.1| PREDICTED: similar to endonuclease/reverse transcriptase [Strongylocentrotus purpuratus]
Unigene22285_All	883	gi|115720327|ref|XP_001180887.1|	55.8	2e-06	PREDICTED: similar to endonuclease/reverse transcriptase [Strongylocentrotus purpuratus] >gi|115956728|ref|XP_001185783.1| PREDICTED: similar to endonuclease/reverse transcriptase [Strongylocentrotus purpuratus]
Unigene31477_All	314	gi|115721108|ref|XP_001186481.1|	54.7	1e-06	PREDICTED: hypothetical protein [Strongylocentrotus purpuratus] >gi|115803478|ref|XP_001183056.1| PREDICTED: hypothetical protein [Strongylocentrotus purpuratus]
Unigene24199_All	1023	gi|115722992|ref|XP_797203.2|	80.9	9e-14	PREDICTED: similar to rhamnose-binding lectin (SAL), partial [Strongylocentrotus purpuratus]
Unigene20710_All	700	gi|115725092|ref|XP_781041.2|	61.6	3e-08	PREDICTED: hypothetical protein [Strongylocentrotus purpuratus] >gi|115941869|ref|XP_001194851.1| PREDICTED: hypothetical protein [Strongylocentrotus purpuratus]
Unigene43905_All	236	gi|115727795|ref|XP_782581.2|	100	2e-20	PREDICTED: similar to transposase [Strongylocentrotus purpuratus] >gi|115951104|ref|XP_001196302.1| PREDICTED: similar to transposase [Strongylocentrotus purpuratus]
Unigene22287_All	1505	gi|115733161|ref|XP_001184634.1|	70.5	2e-10	PREDICTED: similar to ankyrin 2,3/unc44 [Strongylocentrotus purpuratus] >gi|115963961|ref|XP_001192508.1| PREDICTED: similar to ankyrin 2,3/unc44 [Strongylocentrotus purpuratus]
Unigene19125_All	2724	gi|115738156|ref|XP_781895.2|	457	1e-179	PREDICTED: similar to zinc finger protein 291 [Strongylocentrotus purpuratus]
Unigene36397_All	1014	gi|115738257|ref|XP_001179836.1|	74.7	6e-12	PREDICTED: similar to endonuclease-reverse transcriptase [Strongylocentrotus purpuratus] >gi|115925918|ref|XP_001182134.1| PREDICTED: similar to endonuclease-reverse transcriptase [Strongylocentrotus purpuratus]
Unigene17986_All	636	gi|115738257|ref|XP_001179836.1|	69.3	1e-23	PREDICTED: similar to endonuclease-reverse transcriptase [Strongylocentrotus purpuratus] >gi|115925918|ref|XP_001182134.1| PREDICTED: similar to endonuclease-reverse transcriptase [Strongylocentrotus purpuratus]
Unigene39217_All	1288	gi|115738257|ref|XP_001179836.1|	81.3	9e-14	PREDICTED: similar to endonuclease-reverse transcriptase [Strongylocentrotus purpuratus] >gi|115925918|ref|XP_001182134.1| PREDICTED: similar to endonuclease-reverse transcriptase [Strongylocentrotus purpuratus]
Unigene42939_All	1078	gi|115738257|ref|XP_001179836.1|	102	6e-28	PREDICTED: similar to endonuclease-reverse transcriptase [Strongylocentrotus purpuratus] >gi|115925918|ref|XP_001182134.1| PREDICTED: similar to endonuclease-reverse transcriptase [Strongylocentrotus purpuratus]
Unigene27805_All	780	gi|115738257|ref|XP_001179836.1|	85.5	2e-15	PREDICTED: similar to endonuclease-reverse transcriptase [Strongylocentrotus purpuratus] >gi|115925918|ref|XP_001182134.1| PREDICTED: similar to endonuclease-reverse transcriptase [Strongylocentrotus purpuratus]
Unigene10438_All	272	gi|115738257|ref|XP_001179836.1|	61.6	1e-08	PREDICTED: similar to endonuclease-reverse transcriptase [Strongylocentrotus purpuratus] >gi|115925918|ref|XP_001182134.1| PREDICTED: similar to endonuclease-reverse transcriptase [Strongylocentrotus purpuratus]
Unigene18051_All	1072	gi|115738257|ref|XP_001179836.1|	84	1e-14	PREDICTED: similar to endonuclease-reverse transcriptase [Strongylocentrotus purpuratus] >gi|115925918|ref|XP_001182134.1| PREDICTED: similar to endonuclease-reverse transcriptase [Strongylocentrotus purpuratus]
Unigene5343_All	1120	gi|115738257|ref|XP_001179836.1|	151	5e-35	PREDICTED: similar to endonuclease-reverse transcriptase [Strongylocentrotus purpuratus] >gi|115925918|ref|XP_001182134.1| PREDICTED: similar to endonuclease-reverse transcriptase [Strongylocentrotus purpuratus]
Unigene615_All	868	gi|115738257|ref|XP_001179836.1|	65.5	3e-09	PREDICTED: similar to endonuclease-reverse transcriptase [Strongylocentrotus purpuratus] >gi|115925918|ref|XP_001182134.1| PREDICTED: similar to endonuclease-reverse transcriptase [Strongylocentrotus purpuratus]
Unigene5725_All	1398	gi|115738257|ref|XP_001179836.1|	92.4	5e-17	PREDICTED: similar to endonuclease-reverse transcriptase [Strongylocentrotus purpuratus] >gi|115925918|ref|XP_001182134.1| PREDICTED: similar to endonuclease-reverse transcriptase [Strongylocentrotus purpuratus]
Unigene9265_All	2241	gi|115738257|ref|XP_001179836.1|	65.1	1e-08	PREDICTED: similar to endonuclease-reverse transcriptase [Strongylocentrotus purpuratus] >gi|115925918|ref|XP_001182134.1| PREDICTED: similar to endonuclease-reverse transcriptase [Strongylocentrotus purpuratus]
Unigene15465_All	2515	gi|115738257|ref|XP_001179836.1|	88.6	2e-25	PREDICTED: similar to endonuclease-reverse transcriptase [Strongylocentrotus purpuratus] >gi|115925918|ref|XP_001182134.1| PREDICTED: similar to endonuclease-reverse transcriptase [Strongylocentrotus purpuratus]
Unigene24674_All	1444	gi|115738257|ref|XP_001179836.1|	76.6	2e-13	PREDICTED: similar to endonuclease-reverse transcriptase [Strongylocentrotus purpuratus] >gi|115925918|ref|XP_001182134.1| PREDICTED: similar to endonuclease-reverse transcriptase [Strongylocentrotus purpuratus]
Unigene43553_All	215	gi|115744274|ref|XP_782070.2|	61.2	1e-08	PREDICTED: similar to endonuclease-reverse transcriptase, partial [Strongylocentrotus purpuratus]
Unigene7490_All	483	gi|115746545|ref|XP_001198586.1|	93.6	3e-18	PREDICTED: similar to endonuclease-reverse transcriptase [Strongylocentrotus purpuratus] >gi|115951030|ref|XP_001193465.1| PREDICTED: similar to endonuclease-reverse transcriptase [Strongylocentrotus purpuratus]
Unigene10355_All	454	gi|115746545|ref|XP_001198586.1|	84	2e-15	PREDICTED: similar to endonuclease-reverse transcriptase [Strongylocentrotus purpuratus] >gi|115951030|ref|XP_001193465.1| PREDICTED: similar to endonuclease-reverse transcriptase [Strongylocentrotus purpuratus]
Unigene11158_All	348	gi|115746620|ref|XP_792817.2|	55.1	9e-07	PREDICTED: similar to Eukaryotic translation initiation factor 2-alpha kinase 4 (GCN2-like protein) [Strongylocentrotus purpuratus] >gi|115970830|ref|XP_001190256.1| PREDICTED: similar to Eukaryotic translation initiation factor 2-alpha kinase 4 (GCN2-like protein) [Strongylocentrotus purpuratus]
Unigene29935_All	329	gi|115749021|ref|XP_780603.2|	52.4	6e-06	PREDICTED: similar to Ly1 antibody reactive clone [Strongylocentrotus purpuratus] >gi|115974342|ref|XP_001181325.1| PREDICTED: similar to Ly1 antibody reactive clone [Strongylocentrotus purpuratus]
Unigene35126_All	288	gi|115752470|ref|XP_786375.2|	54.3	2e-06	PREDICTED: similar to oxysterol-binding protein [Strongylocentrotus purpuratus] >gi|115963784|ref|XP_001186251.1| PREDICTED: similar to oxysterol-binding protein [Strongylocentrotus purpuratus]
Unigene15862_All	1073	gi|115752510|ref|XP_001179014.1|	97.4	1e-18	PREDICTED: similar to reverse transcriptase-like protein [Strongylocentrotus purpuratus] >gi|115955518|ref|XP_001180910.1| PREDICTED: similar to reverse transcriptase-like protein [Strongylocentrotus purpuratus]
Unigene15524_All	4912	gi|115752598|ref|XP_001182458.1|	322	2e-85	PREDICTED: similar to endonuclease-reverse transcriptase [Strongylocentrotus purpuratus] >gi|115929996|ref|XP_001194890.1| PREDICTED: similar to endonuclease-reverse transcriptase [Strongylocentrotus purpuratus]
Unigene3505_All	1590	gi|115757083|ref|XP_785784.2|	134	1e-29	PREDICTED: similar to ankyrin 2,3/unc44 [Strongylocentrotus purpuratus] >gi|115929471|ref|XP_001195307.1| PREDICTED: similar to ankyrin 2,3/unc44 [Strongylocentrotus purpuratus]
Unigene16913_All	1174	gi|115757114|ref|XP_787370.2|	305	3e-81	PREDICTED: similar to Expressed sequence AA407659 [Strongylocentrotus purpuratus] >gi|115973619|ref|XP_001179127.1| PREDICTED: similar to Expressed sequence AA407659 [Strongylocentrotus purpuratus]
Unigene34422_All	245	gi|115757350|ref|XP_785392.2|	54.7	1e-06	PREDICTED: similar to transposase [Strongylocentrotus purpuratus] >gi|115941282|ref|XP_001194726.1| PREDICTED: similar to transposase [Strongylocentrotus purpuratus]
Unigene24648_All	463	gi|115762582|ref|XP_787337.2|	62	7e-09	PREDICTED: similar to solute carrier family 2, (facilitated glucose transporter) member 8 [Strongylocentrotus purpuratus] >gi|115945173|ref|XP_001182105.1| PREDICTED: similar to solute carrier family 2, (facilitated glucose transporter) member 8 [Strongylocentrotus purpuratus]
Unigene24592_All	267	gi|115763219|ref|XP_001185366.1|	75.5	7e-13	PREDICTED: similar to endonuclease/reverse transcriptase, partial [Strongylocentrotus purpuratus]
Unigene39205_All	599	gi|115770430|ref|XP_794212.2|	56.2	9e-07	PREDICTED: similar to camp and camp-inhibited cgmp 3,5-cyclic phosphodiesterase [Strongylocentrotus purpuratus] >gi|115956163|ref|XP_001188724.1| PREDICTED: similar to camp and camp-inhibited cgmp 3,5-cyclic phosphodiesterase [Strongylocentrotus purpuratus]
Unigene17761_All	288	gi|115770430|ref|XP_794212.2|	52.8	5e-06	PREDICTED: similar to camp and camp-inhibited cgmp 3,5-cyclic phosphodiesterase [Strongylocentrotus purpuratus] >gi|115956163|ref|XP_001188724.1| PREDICTED: similar to camp and camp-inhibited cgmp 3,5-cyclic phosphodiesterase [Strongylocentrotus purpuratus]
Unigene35848_All	475	gi|115772413|ref|XP_001199690.1|	57	7e-12	PREDICTED: similar to mucin [Strongylocentrotus purpuratus] >gi|115955563|ref|XP_001182550.1| PREDICTED: similar to mucin [Strongylocentrotus purpuratus]
Unigene35697_All	586	gi|115803132|ref|XP_001198853.1|	57.8	3e-07	PREDICTED: similar to endonuclease-reverse transcriptase [Strongylocentrotus purpuratus] >gi|115943868|ref|XP_001196835.1| PREDICTED: similar to endonuclease-reverse transcriptase [Strongylocentrotus purpuratus]
Unigene41712_All	329	gi|115803132|ref|XP_001198853.1|	54.7	1e-06	PREDICTED: similar to endonuclease-reverse transcriptase [Strongylocentrotus purpuratus] >gi|115943868|ref|XP_001196835.1| PREDICTED: similar to endonuclease-reverse transcriptase [Strongylocentrotus purpuratus]
Unigene27234_All	447	gi|115803132|ref|XP_001198853.1|	127	1e-28	PREDICTED: similar to endonuclease-reverse transcriptase [Strongylocentrotus purpuratus] >gi|115943868|ref|XP_001196835.1| PREDICTED: similar to endonuclease-reverse transcriptase [Strongylocentrotus purpuratus]
Unigene1832_All	584	gi|115803132|ref|XP_001198853.1|	96.7	5e-19	PREDICTED: similar to endonuclease-reverse transcriptase [Strongylocentrotus purpuratus] >gi|115943868|ref|XP_001196835.1| PREDICTED: similar to endonuclease-reverse transcriptase [Strongylocentrotus purpuratus]
Unigene36414_All	1096	gi|115803132|ref|XP_001198853.1|	62.8	4e-13	PREDICTED: similar to endonuclease-reverse transcriptase [Strongylocentrotus purpuratus] >gi|115943868|ref|XP_001196835.1| PREDICTED: similar to endonuclease-reverse transcriptase [Strongylocentrotus purpuratus]
Unigene35675_All	509	gi|115803132|ref|XP_001198853.1|	110	2e-23	PREDICTED: similar to endonuclease-reverse transcriptase [Strongylocentrotus purpuratus] >gi|115943868|ref|XP_001196835.1| PREDICTED: similar to endonuclease-reverse transcriptase [Strongylocentrotus purpuratus]
Unigene5760_All	1033	gi|115803132|ref|XP_001198853.1|	112	3e-23	PREDICTED: similar to endonuclease-reverse transcriptase [Strongylocentrotus purpuratus] >gi|115943868|ref|XP_001196835.1| PREDICTED: similar to endonuclease-reverse transcriptase [Strongylocentrotus purpuratus]
Unigene11885_All	2377	gi|115803132|ref|XP_001198853.1|	180	3e-43	PREDICTED: similar to endonuclease-reverse transcriptase [Strongylocentrotus purpuratus] >gi|115943868|ref|XP_001196835.1| PREDICTED: similar to endonuclease-reverse transcriptase [Strongylocentrotus purpuratus]
Unigene22126_All	778	gi|115803132|ref|XP_001198853.1|	54.3	6e-06	PREDICTED: similar to endonuclease-reverse transcriptase [Strongylocentrotus purpuratus] >gi|115943868|ref|XP_001196835.1| PREDICTED: similar to endonuclease-reverse transcriptase [Strongylocentrotus purpuratus]
Unigene8244_All	345	gi|115803132|ref|XP_001198853.1|	63.5	3e-09	PREDICTED: similar to endonuclease-reverse transcriptase [Strongylocentrotus purpuratus] >gi|115943868|ref|XP_001196835.1| PREDICTED: similar to endonuclease-reverse transcriptase [Strongylocentrotus purpuratus]
Unigene24870_All	1737	gi|115803132|ref|XP_001198853.1|	218	1e-73	PREDICTED: similar to endonuclease-reverse transcriptase [Strongylocentrotus purpuratus] >gi|115943868|ref|XP_001196835.1| PREDICTED: similar to endonuclease-reverse transcriptase [Strongylocentrotus purpuratus]
Unigene3516_All	1060	gi|115803132|ref|XP_001198853.1|	75.9	3e-12	PREDICTED: similar to endonuclease-reverse transcriptase [Strongylocentrotus purpuratus] >gi|115943868|ref|XP_001196835.1| PREDICTED: similar to endonuclease-reverse transcriptase [Strongylocentrotus purpuratus]
Unigene15436_All	1784	gi|115803132|ref|XP_001198853.1|	157	2e-36	PREDICTED: similar to endonuclease-reverse transcriptase [Strongylocentrotus purpuratus] >gi|115943868|ref|XP_001196835.1| PREDICTED: similar to endonuclease-reverse transcriptase [Strongylocentrotus purpuratus]
Unigene3734_All	2506	gi|115803132|ref|XP_001198853.1|	86.7	4e-20	PREDICTED: similar to endonuclease-reverse transcriptase [Strongylocentrotus purpuratus] >gi|115943868|ref|XP_001196835.1| PREDICTED: similar to endonuclease-reverse transcriptase [Strongylocentrotus purpuratus]
Unigene9806_All	2228	gi|115803132|ref|XP_001198853.1|	84.7	2e-14	PREDICTED: similar to endonuclease-reverse transcriptase [Strongylocentrotus purpuratus] >gi|115943868|ref|XP_001196835.1| PREDICTED: similar to endonuclease-reverse transcriptase [Strongylocentrotus purpuratus]
Unigene12838_All	2533	gi|115803132|ref|XP_001198853.1|	62.8	1e-12	PREDICTED: similar to endonuclease-reverse transcriptase [Strongylocentrotus purpuratus] >gi|115943868|ref|XP_001196835.1| PREDICTED: similar to endonuclease-reverse transcriptase [Strongylocentrotus purpuratus]
Unigene10302_All	563	gi|115815137|ref|XP_001200981.1|	54.3	3e-06	PREDICTED: similar to reverse transcriptase-like protein [Strongylocentrotus purpuratus] >gi|115950144|ref|XP_001179774.1| PREDICTED: similar to reverse transcriptase-like protein [Strongylocentrotus purpuratus]
Unigene44213_All	260	gi|115842565|ref|XP_001197542.1|	120	1e-26	PREDICTED: similar to ENSANGP00000020392 [Strongylocentrotus purpuratus] >gi|115943844|ref|XP_001196101.1| PREDICTED: similar to ENSANGP00000020392 [Strongylocentrotus purpuratus]
Unigene22432_All	899	gi|115842565|ref|XP_001197542.1|	164	5e-39	PREDICTED: similar to ENSANGP00000020392 [Strongylocentrotus purpuratus] >gi|115943844|ref|XP_001196101.1| PREDICTED: similar to ENSANGP00000020392 [Strongylocentrotus purpuratus]
Unigene42176_All	1081	gi|115843196|ref|XP_790318.2|	126	2e-27	PREDICTED: similar to endonuclease-reverse transcriptase [Strongylocentrotus purpuratus] >gi|115969407|ref|XP_001180105.1| PREDICTED: similar to endonuclease-reverse transcriptase [Strongylocentrotus purpuratus]
Unigene42177_All	1254	gi|115843196|ref|XP_790318.2|	126	2e-27	PREDICTED: similar to endonuclease-reverse transcriptase [Strongylocentrotus purpuratus] >gi|115969407|ref|XP_001180105.1| PREDICTED: similar to endonuclease-reverse transcriptase [Strongylocentrotus purpuratus]
Unigene38510_All	350	gi|115845582|ref|XP_790145.2|	201	6e-51	PREDICTED: similar to 1-alpha dynein heavy chain, partial [Strongylocentrotus purpuratus]
Unigene23988_All	833	gi|115845582|ref|XP_790145.2|	385	1e-105	PREDICTED: similar to 1-alpha dynein heavy chain, partial [Strongylocentrotus purpuratus]
Unigene16055_All	2028	gi|115891529|ref|XP_792400.2|	205	8e-51	PREDICTED: similar to GT334 protein [Strongylocentrotus purpuratus]
Unigene9391_All	1541	gi|115894583|ref|XP_779991.2|	100	1e-19	PREDICTED: similar to Discs, large homolog 7 (Drosophila), partial [Strongylocentrotus purpuratus]
Unigene1440_All	1046	gi|115894610|ref|XP_001180935.1|	61.6	6e-19	PREDICTED: similar to endonuclease-reverse transcriptase [Strongylocentrotus purpuratus] >gi|115970603|ref|XP_001182201.1| PREDICTED: similar to endonuclease-reverse transcriptase [Strongylocentrotus purpuratus]
Unigene18986_All	935	gi|115896328|ref|XP_790851.2|	101	6e-20	PREDICTED: similar to transposase [Strongylocentrotus purpuratus] >gi|115970807|ref|XP_001189173.1| PREDICTED: similar to transposase [Strongylocentrotus purpuratus]
Unigene23683_All	445	gi|115896483|ref|XP_785252.2|	73.6	3e-12	PREDICTED: similar to microtubule associated protein [Strongylocentrotus purpuratus] >gi|115964558|ref|XP_001195108.1| PREDICTED: similar to microtubule associated protein [Strongylocentrotus purpuratus]
Unigene21549_All	520	gi|115898522|ref|XP_001198001.1|	111	1e-23	PREDICTED: similar to ENSANGP00000028549 [Strongylocentrotus purpuratus] >gi|115977148|ref|XP_001180224.1| PREDICTED: similar to ENSANGP00000028549 [Strongylocentrotus purpuratus]
Unigene28684_All	2378	gi|115899434|ref|XP_785330.2|	95.9	8e-18	PREDICTED: similar to FIP1 like 1 (S. cerevisiae) [Strongylocentrotus purpuratus] >gi|115955133|ref|XP_001186666.1| PREDICTED: similar to FIP1 like 1 (S. cerevisiae) [Strongylocentrotus purpuratus]
Unigene42642_All	756	gi|115901733|ref|XP_796756.2|	175	2e-42	PREDICTED: similar to endonuclease-reverse transcriptase, partial [Strongylocentrotus purpuratus] >gi|115972774|ref|XP_001183353.1| PREDICTED: similar to endonuclease-reverse transcriptase, partial [Strongylocentrotus purpuratus]
Unigene725_All	1315	gi|115901733|ref|XP_796756.2|	46.6	1e-07	PREDICTED: similar to endonuclease-reverse transcriptase, partial [Strongylocentrotus purpuratus] >gi|115972774|ref|XP_001183353.1| PREDICTED: similar to endonuclease-reverse transcriptase, partial [Strongylocentrotus purpuratus]
Unigene35705_All	637	gi|115901733|ref|XP_796756.2|	40.4	4e-07	PREDICTED: similar to endonuclease-reverse transcriptase, partial [Strongylocentrotus purpuratus] >gi|115972774|ref|XP_001183353.1| PREDICTED: similar to endonuclease-reverse transcriptase, partial [Strongylocentrotus purpuratus]
Unigene2095_All	631	gi|115901733|ref|XP_796756.2|	83.6	7e-16	PREDICTED: similar to endonuclease-reverse transcriptase, partial [Strongylocentrotus purpuratus] >gi|115972774|ref|XP_001183353.1| PREDICTED: similar to endonuclease-reverse transcriptase, partial [Strongylocentrotus purpuratus]
Unigene32475_All	648	gi|115903744|ref|XP_001180711.1|	40.4	6e-12	PREDICTED: similar to endonuclease-reverse transcriptase [Strongylocentrotus purpuratus] >gi|115945512|ref|XP_001193895.1| PREDICTED: similar to endonuclease-reverse transcriptase [Strongylocentrotus purpuratus]
Unigene36684_All	290	gi|115908479|ref|XP_786200.2|	84	6e-29	PREDICTED: similar to Beta heavy chain of outer-arm axonemal dynein ATPase [Strongylocentrotus purpuratus] >gi|115940064|ref|XP_001178365.1| PREDICTED: similar to Beta heavy chain of outer-arm axonemal dynein ATPase [Strongylocentrotus purpuratus]
Unigene29712_All	365	gi|115908500|ref|XP_001176040.1|	212	5e-54	PREDICTED: similar to glycosyltransferase-like 1B [Strongylocentrotus purpuratus] >gi|115934540|ref|XP_001192605.1| PREDICTED: similar to glycosyltransferase-like 1B [Strongylocentrotus purpuratus]
Unigene31235_All	304	gi|115910625|ref|XP_001179617.1|	74.3	1e-12	PREDICTED: similar to LReO_3 [Strongylocentrotus purpuratus] >gi|115950722|ref|XP_001181096.1| PREDICTED: similar to LReO_3 [Strongylocentrotus purpuratus]
Unigene8361_All	472	gi|115911514|ref|XP_001198373.1|	53.9	2e-06	PREDICTED: similar to endonuclease/reverse transcriptase [Strongylocentrotus purpuratus] >gi|115945972|ref|XP_001189666.1| PREDICTED: similar to endonuclease/reverse transcriptase [Strongylocentrotus purpuratus]
Unigene17603_All	224	gi|115911621|ref|XP_789826.2|	78.6	8e-14	PREDICTED: similar to MGC89323 protein [Strongylocentrotus purpuratus] >gi|115973757|ref|XP_001180973.1| PREDICTED: similar to MGC89323 protein [Strongylocentrotus purpuratus]
Unigene25329_All	1305	gi|115918004|ref|XP_001190384.1|	82	6e-14	PREDICTED: similar to endonuclease/reverse transcriptase [Strongylocentrotus purpuratus] >gi|115929974|ref|XP_001194002.1| PREDICTED: similar to endonuclease/reverse transcriptase [Strongylocentrotus purpuratus]
Unigene28957_All	369	gi|115920122|ref|XP_001177577.1|	62.8	4e-09	PREDICTED: similar to endonuclease/reverse transcriptase [Strongylocentrotus purpuratus] >gi|115954242|ref|XP_001197163.1| PREDICTED: similar to endonuclease/reverse transcriptase [Strongylocentrotus purpuratus]
Unigene1082_All	748	gi|115920122|ref|XP_001177577.1|	103	8e-21	PREDICTED: similar to endonuclease/reverse transcriptase [Strongylocentrotus purpuratus] >gi|115954242|ref|XP_001197163.1| PREDICTED: similar to endonuclease/reverse transcriptase [Strongylocentrotus purpuratus]
Unigene14895_All	1464	gi|115920122|ref|XP_001177577.1|	108	1e-30	PREDICTED: similar to endonuclease/reverse transcriptase [Strongylocentrotus purpuratus] >gi|115954242|ref|XP_001197163.1| PREDICTED: similar to endonuclease/reverse transcriptase [Strongylocentrotus purpuratus]
Unigene18810_All	2141	gi|115920122|ref|XP_001177577.1|	89.4	1e-19	PREDICTED: similar to endonuclease/reverse transcriptase [Strongylocentrotus purpuratus] >gi|115954242|ref|XP_001197163.1| PREDICTED: similar to endonuclease/reverse transcriptase [Strongylocentrotus purpuratus]
Unigene15715_All	1842	gi|115920122|ref|XP_001177577.1|	71.2	6e-20	PREDICTED: similar to endonuclease/reverse transcriptase [Strongylocentrotus purpuratus] >gi|115954242|ref|XP_001197163.1| PREDICTED: similar to endonuclease/reverse transcriptase [Strongylocentrotus purpuratus]
Unigene9485_All	2467	gi|115920143|ref|XP_001179756.1|	66.2	7e-09	PREDICTED: similar to ORF2-encoded protein [Strongylocentrotus purpuratus] >gi|115938174|ref|XP_001199327.1| PREDICTED: similar to ORF2-encoded protein [Strongylocentrotus purpuratus] >gi|115951793|ref|XP_001179039.1| PREDICTED: similar to ORF2-encoded protein [Strongylocentrotus purpuratus] >gi|115969372|ref|XP_001177206.1| PREDICTED: similar to ORF2-encoded protein [Strongylocentrotus purpuratu…
Unigene3025_All	270	gi|115923300|ref|XP_787051.2|	57.8	1e-07	PREDICTED: similar to AmphiWnt7b [Strongylocentrotus purpuratus] >gi|115975631|ref|XP_001194363.1| PREDICTED: similar to AmphiWnt7b [Strongylocentrotus purpuratus]
Unigene36145_All	702	gi|115928235|ref|XP_798116.2|	130	6e-44	PREDICTED: similar to galactokinase 1 [Strongylocentrotus purpuratus] >gi|115965341|ref|XP_001187174.1| PREDICTED: similar to galactokinase 1 [Strongylocentrotus purpuratus]
Unigene22986_All	1070	gi|115928254|ref|XP_794940.2|	172	3e-41	PREDICTED: similar to smooth muscle myosin heavy chain 11 isoform SM1-like [Strongylocentrotus purpuratus] >gi|115961524|ref|XP_001182478.1| PREDICTED: similar to smooth muscle myosin heavy chain 11 isoform SM1-like [Strongylocentrotus purpuratus]
Unigene16744_All	879	gi|115928318|ref|XP_781342.2|	161	3e-38	PREDICTED: similar to Translin [Strongylocentrotus purpuratus] >gi|115975602|ref|XP_001193476.1| PREDICTED: similar to Translin [Strongylocentrotus purpuratus]
Unigene7785_All	641	gi|115929598|ref|XP_001180374.1|	65.1	2e-09	PREDICTED: similar to ENSANGP00000010363, partial [Strongylocentrotus purpuratus]
Unigene25807_All	356	gi|115931374|ref|XP_001183141.1|	77.8	1e-13	PREDICTED: similar to endonuclease-reverse transcriptase, partial [Strongylocentrotus purpuratus]
Unigene5282_All	661	gi|115931374|ref|XP_001183141.1|	71.6	2e-11	PREDICTED: similar to endonuclease-reverse transcriptase, partial [Strongylocentrotus purpuratus]
Unigene26163_All	1678	gi|115931374|ref|XP_001183141.1|	147	2e-33	PREDICTED: similar to endonuclease-reverse transcriptase, partial [Strongylocentrotus purpuratus]
Unigene9924_All	678	gi|115931431|ref|XP_001185218.1|	57	7e-07	PREDICTED: similar to Syne-1B [Strongylocentrotus purpuratus]
Unigene5487_All	443	gi|115931431|ref|XP_001185218.1|	82.8	4e-15	PREDICTED: similar to Syne-1B [Strongylocentrotus purpuratus]
Unigene996_All	1713	gi|115931431|ref|XP_001185218.1|	84.3	2e-14	PREDICTED: similar to Syne-1B [Strongylocentrotus purpuratus]
Unigene17233_All	612	gi|115931431|ref|XP_001185218.1|	100	5e-20	PREDICTED: similar to Syne-1B [Strongylocentrotus purpuratus]
Unigene39787_All	679	gi|115931431|ref|XP_001185218.1|	55.8	3e-12	PREDICTED: similar to Syne-1B [Strongylocentrotus purpuratus]
Unigene19169_All	1363	gi|115931431|ref|XP_001185218.1|	151	6e-35	PREDICTED: similar to Syne-1B [Strongylocentrotus purpuratus]
Unigene25729_All	637	gi|115931431|ref|XP_001185218.1|	82.8	1e-14	PREDICTED: similar to Syne-1B [Strongylocentrotus purpuratus]
Unigene15994_All	934	gi|115931431|ref|XP_001185218.1|	145	2e-33	PREDICTED: similar to Syne-1B [Strongylocentrotus purpuratus]
Unigene31051_All	962	gi|115931431|ref|XP_001185218.1|	62	4e-08	PREDICTED: similar to Syne-1B [Strongylocentrotus purpuratus]
Unigene38696_All	807	gi|115931431|ref|XP_001185218.1|	67	9e-10	PREDICTED: similar to Syne-1B [Strongylocentrotus purpuratus]
Unigene25247_All	913	gi|115931431|ref|XP_001185218.1|	73.9	9e-12	PREDICTED: similar to Syne-1B [Strongylocentrotus purpuratus]
Unigene42210_All	666	gi|115931431|ref|XP_001185218.1|	62.8	1e-08	PREDICTED: similar to Syne-1B [Strongylocentrotus purpuratus]
Unigene22259_All	859	gi|115931431|ref|XP_001185218.1|	97.4	7e-19	PREDICTED: similar to Syne-1B [Strongylocentrotus purpuratus]
Unigene25728_All	781	gi|115931431|ref|XP_001185218.1|	91.7	3e-17	PREDICTED: similar to Syne-1B [Strongylocentrotus purpuratus]
Unigene11867_All	547	gi|115931431|ref|XP_001185218.1|	83.2	5e-15	PREDICTED: similar to Syne-1B [Strongylocentrotus purpuratus]
Unigene33667_All	216	gi|115937223|ref|XP_001192407.1|	56.6	3e-07	PREDICTED: similar to LReO_3 [Strongylocentrotus purpuratus]
Unigene8166_All	669	gi|115938056|ref|XP_793959.2|	179	9e-44	PREDICTED: similar to ENSANGP00000010363 [Strongylocentrotus purpuratus] >gi|115956999|ref|XP_001194694.1| PREDICTED: similar to ENSANGP00000010363 [Strongylocentrotus purpuratus]
Unigene17316_All	666	gi|115945594|ref|XP_001195922.1|	99.8	9e-20	PREDICTED: similar to Small subunit processome component 20 homolog (Down-regulated in metastasis protein), partial [Strongylocentrotus purpuratus]
Unigene18066_All	1040	gi|115947235|ref|XP_785831.2|	246	1e-63	PREDICTED: similar to synaptotagmin XV-a [Strongylocentrotus purpuratus]
Unigene18305_All	1079	gi|115947303|ref|XP_001188792.1|	176	1e-42	PREDICTED: similar to transposase [Strongylocentrotus purpuratus] >gi|115960893|ref|XP_001195106.1| PREDICTED: similar to transposase [Strongylocentrotus purpuratus]
Unigene13868_All	1146	gi|115947303|ref|XP_001188792.1|	248	4e-64	PREDICTED: similar to transposase [Strongylocentrotus purpuratus] >gi|115960893|ref|XP_001195106.1| PREDICTED: similar to transposase [Strongylocentrotus purpuratus]
Unigene12398_All	2894	gi|115947303|ref|XP_001188792.1|	140	3e-51	PREDICTED: similar to transposase [Strongylocentrotus purpuratus] >gi|115960893|ref|XP_001195106.1| PREDICTED: similar to transposase [Strongylocentrotus purpuratus]
Unigene24735_All	1606	gi|115948303|ref|XP_001176333.1|	71.6	1e-10	PREDICTED: similar to endonuclease/reverse transcriptase [Strongylocentrotus purpuratus] >gi|115976366|ref|XP_001184106.1| PREDICTED: similar to endonuclease/reverse transcriptase [Strongylocentrotus purpuratus]
Unigene34227_All	237	gi|115949104|ref|XP_001182107.1|	61.6	1e-08	PREDICTED: similar to transposase [Strongylocentrotus purpuratus]
Unigene33282_All	204	gi|115949104|ref|XP_001182107.1|	54.3	2e-06	PREDICTED: similar to transposase [Strongylocentrotus purpuratus]
Unigene13914_All	668	gi|115949104|ref|XP_001182107.1|	119	8e-26	PREDICTED: similar to transposase [Strongylocentrotus purpuratus]
Unigene25810_All	502	gi|115949384|ref|XP_001192083.1|	100	2e-20	PREDICTED: similar to GPI ethanolamine phosphate transferase 1 (Phosphatidylinositol-glycan biosynthesis class N protein) (PIG-N) [Strongylocentrotus purpuratus]
Unigene26746_All	550	gi|115951045|ref|XP_001193859.1|	129	7e-29	PREDICTED: similar to transposase [Strongylocentrotus purpuratus]
Unigene23209_All	715	gi|115951045|ref|XP_001193859.1|	183	1e-52	PREDICTED: similar to transposase [Strongylocentrotus purpuratus]
Unigene23844_All	281	gi|115953885|ref|XP_001184740.1|	73.2	3e-12	PREDICTED: similar to selectin-like protein [Strongylocentrotus purpuratus]
Unigene44286_All	272	gi|115965210|ref|XP_001181361.1|	61.2	1e-08	PREDICTED: similar to RAS-like, estrogen-regulated, growth inhibitor [Strongylocentrotus purpuratus]
Unigene18123_All	618	gi|115965313|ref|XP_001186002.1|	98.6	2e-19	PREDICTED: similar to ankyrin 2,3/unc44 [Strongylocentrotus purpuratus]
Unigene31422_All	252	gi|115966118|ref|XP_001193594.1|	62	8e-09	PREDICTED: similar to endonuclease-reverse transcriptase [Strongylocentrotus purpuratus]
Unigene32930_All	586	gi|115966118|ref|XP_001193594.1|	123	4e-27	PREDICTED: similar to endonuclease-reverse transcriptase [Strongylocentrotus purpuratus]
Unigene8037_All	293	gi|115975448|ref|XP_001186727.1|	53.1	4e-06	PREDICTED: similar to endonuclease-reverse transcriptase [Strongylocentrotus purpuratus]
Unigene565_All	1656	gi|116007324|ref|NP_001036358.1|	132	4e-29	bunched, isoform E [Drosophila melanogaster] >gi|113194982|gb|ABI31312.1| bunched, isoform E [Drosophila melanogaster]
Unigene16876_All	1537	gi|116007798|ref|NP_001036597.1|	395	1e-108	CG3689, isoform C [Drosophila melanogaster] >gi|113194891|gb|ABI31246.1| CG3689, isoform C [Drosophila melanogaster]
Unigene8158_All	597	gi|11602810|dbj|BAB18909.1|	57	5e-07	avenaII [Gallus gallus]
Unigene44191_All	257	gi|116131097|gb|EAA45235.2|	86.3	4e-16	AGAP009514-PA [Anopheles gambiae str. PEST]
Unigene28018_All	1489	gi|116283265|gb|AAH06059.1|	438	1e-121	Vcpip1 protein [Mus musculus]
Unigene35693_All	572	gi|116284245|gb|AAI24545.1|	85.5	1e-15	Pycrl protein [Danio rerio]
Unigene31273_All	333	gi|116284392|ref|NP_002448.2|	63.2	3e-09	mucin-2 precursor [Homo sapiens]
Unigene2830_All	533	gi|116284392|ref|NP_002448.2|	40	3e-07	mucin-2 precursor [Homo sapiens]
Unigene1727_All	653	gi|116284392|ref|NP_002448.2|	58.9	2e-07	mucin-2 precursor [Homo sapiens]
Unigene38692_All	765	gi|116284392|ref|NP_002448.2|	138	2e-31	mucin-2 precursor [Homo sapiens]
Unigene25422_All	3787	gi|116284392|ref|NP_002448.2|	118	2e-24	mucin-2 precursor [Homo sapiens]
Unigene38452_All	325	gi|1168865|sp|P43450.1|CDK2_CARAU	157	1e-37	RecName: Full=Cyclin-dependent kinase 2; AltName: Full=Cell division protein kinase 2 >gi|251620|gb|AAB22550.1| cell division kinase [Carassius auratus]
Unigene701_All	650	gi|1169134|sp|P45588.1|CU76_LOCMI	158	1e-37	RecName: Full=Cuticle protein 76; AltName: Full=LM-ACP 76; Short=LM-76 >gi|300323|gb|AAB26590.1| Lm-76=14 kda cuticle structural protein [Locusta migratoria=migratory locusts, cuticle, Peptide, 139 aa]
Unigene27280_All	851	gi|1169348|sp|P41538.1|DIUH_PERAM	73.9	8e-12	RecName: Full=Diuretic hormone; Short=DH; AltName: Full=Diuretic peptide; Short=DP >gi|265669|gb|AAB25411.1| CRF-related diuretic peptide [Periplaneta americana=cockroaches, Peptide, 46 aa]
Unigene39046_All	1744	gi|117580|sp|P08674.1|CSP_PLACG	79.7	4e-13	RecName: Full=Circumsporozoite protein; Short=CS; Flags: Precursor >gi|160188|gb|AAA29536.1| circumsporozoite antigen [Plasmodium cynomolgi]
Unigene37040_All	1478	gi|117606258|ref|NP_001071005.1|	146	3e-66	H(+)/Cl(-) exchange transporter 7 [Danio rerio] >gi|116487945|gb|AAI25874.1| Chloride channel 7 [Danio rerio] >gi|182892188|gb|AAI65222.1| Clcn7 protein [Danio rerio]
Unigene35902_All	1838	gi|11761909|gb|AAG40239.1|AF302777_1	891	0	carboxylesterase precursor [Nilaparvata lugens]
Unigene25375_All	1656	gi|11761909|gb|AAG40239.1|AF302777_1	508	1e-142	carboxylesterase precursor [Nilaparvata lugens]
Unigene3085_All	2273	gi|11761909|gb|AAG40239.1|AF302777_1	891	0	carboxylesterase precursor [Nilaparvata lugens]
Unigene12962_All	3750	gi|11761909|gb|AAG40239.1|AF302777_1	1087	0	carboxylesterase precursor [Nilaparvata lugens]
Unigene15569_All	2486	gi|1177619|emb|CAA63800.1|	233	4e-59	REGA-1 protein [Schistocerca americana]
Unigene12840_All	3996	gi|117935068|gb|AAN02439.2|AF297552_1	815	0	circadian clock protein PERIOD [Blattella germanica]
Unigene12839_All	3885	gi|117935068|gb|AAN02439.2|AF297552_1	820	0	circadian clock protein PERIOD [Blattella germanica]
Unigene18891_All	2055	gi|117970186|dbj|BAF36821.1|	262	5e-68	pxSerpin 3 [Plutella xylostella]
Unigene1361_All	1036	gi|118076609|gb|ABK60046.1|	101	6e-20	alpha-2-macroglobulin [Macrobrachium rosenbergii]
Unigene39828_All	448	gi|118085547|ref|XP_418546.2|	55.5	7e-07	PREDICTED: similar to PAXIP1 protein [Gallus gallus]
Unigene7003_All	1148	gi|118086124|ref|XP_001235914.1|	160	1e-37	PREDICTED: similar to Chain , Prostatic Acid Phosphatase (E.C.3.1.3.2) Complexed With Tartaric Acid [Gallus gallus]
Unigene35464_All	343	gi|118086882|ref|XP_419165.2|	140	2e-32	PREDICTED: similar to oxysterol-binding protein-like 1A isoform 2 [Gallus gallus]
Unigene32607_All	361	gi|118087086|ref|XP_425925.2|	50.4	2e-13	PREDICTED: similar to zinc-finger homeodomain protein 4 isoform 2 [Gallus gallus]
Unigene21160_All	863	gi|118087808|ref|XP_001232579.1|	303	6e-81	PREDICTED: MCM8 minichromosome maintenance deficient 8 [Gallus gallus]
Unigene19074_All	1160	gi|118089036|ref|XP_419959.2|	68.9	3e-10	PREDICTED: similar to neuroblastoma-amplified protein [Gallus gallus]
Unigene19011_All	2108	gi|118090606|ref|XP_422912.2|	790	0	PREDICTED: similar to KLHL5 protein [Gallus gallus]
Unigene9727_All	1365	gi|118092751|ref|XP_421656.2|	164	7e-39	PREDICTED: similar to excision repair protein [Gallus gallus]
Unigene25414_All	772	gi|118092900|ref|XP_001232209.1|	140	4e-32	PREDICTED: polymerase (DNA directed), lambda [Gallus gallus]
Unigene21819_All	2034	gi|118096924|ref|XP_414389.2|	194	1e-47	PREDICTED: similar to ADA3-like protein [Gallus gallus]
Unigene6317_All	1935	gi|118099658|ref|XP_429506.2|	160	2e-37	PREDICTED: similar to SJCHGC03982 protein [Gallus gallus]
Unigene831_All	1256	gi|118100625|ref|XP_417384.2|	153	1e-35	PREDICTED: similar to protein kinase C binding protein 1 [Gallus gallus]
Unigene3857_All	1346	gi|118100899|ref|XP_001232656.1|	330	1e-112	PREDICTED: similar to molybdopterin synthase sulfurylase [Gallus gallus]
Unigene16214_All	1293	gi|118101488|ref|XP_417691.2|	59.3	4e-07	PREDICTED: similar to AT rich interactive domain 1A (Swi1 like) [Gallus gallus]
Unigene29518_All	578	gi|118102243|ref|XP_427541.2|	53.9	4e-06	PREDICTED: similar to pogo transposable element with ZNF domain [Gallus gallus]
Unigene3625_All	1020	gi|118103035|ref|XP_425867.2|	202	3e-50	PREDICTED: similar to Rho7 [Gallus gallus]
Unigene29297_All	1235	gi|118103232|ref|XP_424850.2|	227	8e-58	PREDICTED: similar to calmodulin kinase IV [Gallus gallus]
Unigene26076_All	760	gi|118104198|ref|XP_424425.2|	125	2e-27	PREDICTED: similar to SECIS binding protein 2 [Gallus gallus]
Unigene3689_All	771	gi|118121166|ref|XP_001236299.1|	115	3e-24	PREDICTED: similar to flocculin-like protein, partial [Gallus gallus]
Unigene5658_All	1856	gi|118150498|ref|NP_001071285.1|	283	3e-74	stargazin related protein STG-1 [Apis mellifera] >gi|67773315|gb|AAY81926.1| stargazin related protein STG-1 [Apis mellifera]
Unigene20136_All	458	gi|118150504|ref|NP_001071290.1|	92.4	5e-18	cys-loop ligand-gated ion channel subunit 8916 [Apis mellifera] >gi|110555530|gb|ABG75745.1| cys-loop ligand-gated ion channel subunit [Apis mellifera]
Unigene38176_All	265	gi|118197090|dbj|BAF37019.1|	82.8	4e-15	frizzled10 [Cynops pyrrhogaster]
Unigene4909_All	664	gi|118343788|ref|NP_001071714.1|	147	3e-34	transcription factor protein [Ciona intestinalis] >gi|70569616|dbj|BAE06444.1| transcription factor protein [Ciona intestinalis]
Unigene43775_All	228	gi|118344058|ref|NP_001071855.1|	66.2	4e-10	zinc finger protein [Ciona intestinalis] >gi|70571536|dbj|BAE06768.1| zinc finger protein [Ciona intestinalis]
Unigene36676_All	1785	gi|118348866|ref|XP_001007906.1|	59.7	5e-07	Helicase conserved C-terminal domain containing protein [Tetrahymena thermophila] >gi|89289673|gb|EAR87661.1| Helicase conserved C-terminal domain containing protein [Tetrahymena thermophila SB210]
Unigene18130_All	717	gi|118349051|ref|XP_001033402.1|	54.3	5e-06	Plexin repeat family protein [Tetrahymena thermophila] >gi|89287751|gb|EAR85739.1| Plexin repeat family protein [Tetrahymena thermophila SB210]
Unigene1509_All	1817	gi|118357866|ref|XP_001012181.1|	88.6	9e-16	Viral A-type inclusion protein repeat containing protein [Tetrahymena thermophila] >gi|89293948|gb|EAR91936.1| Viral A-type inclusion protein repeat containing protein [Tetrahymena thermophila SB210]
Unigene283_All	1154	gi|118362960|ref|XP_001014708.1|	67.8	9e-10	DNA-directed RNA polymerase, omega subunit family protein [Tetrahymena thermophila] >gi|89296472|gb|EAR94460.1| DNA-directed RNA polymerase, omega subunit family protein [Tetrahymena thermophila SB210]
Unigene18133_All	1321	gi|118363230|ref|XP_001014873.1|	57.4	2e-06	Viral A-type inclusion protein repeat containing protein [Tetrahymena thermophila] >gi|89296607|gb|EAR94595.1| Viral A-type inclusion protein repeat containing protein [Tetrahymena thermophila SB210]
Unigene21962_All	1198	gi|118365997|ref|XP_001016217.1|	65.1	6e-09	Protein kinase domain containing protein [Tetrahymena thermophila] >gi|89297984|gb|EAR95972.1| Protein kinase domain containing protein [Tetrahymena thermophila SB210]
Unigene18044_All	778	gi|118366765|ref|XP_001016598.1|	55.1	3e-06	hypothetical protein TTHERM_00189220 [Tetrahymena thermophila] >gi|89298365|gb|EAR96353.1| hypothetical protein TTHERM_00189220 [Tetrahymena thermophila SB210]
Unigene1925_All	525	gi|118371213|ref|XP_001018806.1|	62.4	9e-09	Protein kinase domain containing protein [Tetrahymena thermophila] >gi|89300573|gb|EAR98561.1| Protein kinase domain containing protein [Tetrahymena thermophila SB210]
Unigene24010_All	1164	gi|118372066|ref|XP_001019230.1|	58.9	4e-07	hypothetical protein TTHERM_00849280 [Tetrahymena thermophila] >gi|89300997|gb|EAR98985.1| hypothetical protein TTHERM_00849280 [Tetrahymena thermophila SB210]
Unigene9443_All	2687	gi|118374811|ref|XP_001020593.1|	63.5	5e-08	Protein kinase domain containing protein [Tetrahymena thermophila] >gi|89302360|gb|EAS00348.1| Protein kinase domain containing protein [Tetrahymena thermophila SB210]
Unigene16263_All	1198	gi|118381947|ref|XP_001024133.1|	85.5	5e-15	Viral A-type inclusion protein repeat containing protein [Tetrahymena thermophila] >gi|89305900|gb|EAS03888.1| Viral A-type inclusion protein repeat containing protein [Tetrahymena thermophila SB210]
Unigene44454_All	313	gi|118387305|ref|XP_001026764.1|	52.4	6e-06	DNA ligase I, ATP-dependent [Tetrahymena thermophila] >gi|89308531|gb|EAS06519.1| DNA ligase I, ATP-dependent [Tetrahymena thermophila SB210]
Unigene18876_All	1054	gi|118401580|ref|XP_001033110.1|	56.2	2e-06	TPR Domain containing protein [Tetrahymena thermophila] >gi|89287457|gb|EAR85447.1| TPR Domain containing protein [Tetrahymena thermophila SB210]
Unigene21649_All	5215	gi|118401580|ref|XP_001033110.1|	132	2e-28	TPR Domain containing protein [Tetrahymena thermophila] >gi|89287457|gb|EAR85447.1| TPR Domain containing protein [Tetrahymena thermophila SB210]
Unigene38038_All	250	gi|118404542|ref|NP_001072667.1|	78.6	8e-14	cytochrome P450, family 4, subfamily V, polypeptide 2 [Xenopus (Silurana) tropicalis] >gi|115313459|gb|AAI23987.1| cytochrome P450, family 4, subfamily V, polypeptide 2 [Xenopus (Silurana) tropicalis]
Unigene11396_All	715	gi|118490648|ref|XP_001238633.1|	60.5	7e-08	hypothetical protein, conserved [Eimeria tenella] >gi|109238416|emb|CAK51380.1| hypothetical protein, conserved [Eimeria tenella]
Unigene15023_All	356	gi|118490660|ref|XP_001238639.1|	42.4	3e-07	hypothetical protein [Eimeria tenella] >gi|109238422|emb|CAK51386.1| hypothetical protein eimer1508.tmp20 [Eimeria tenella]
Unigene18788_All	1721	gi|118572220|gb|ABL06948.1|	582	0	heat shock protein 70 [Rhagoletis pomonella]
Unigene9722_All	1086	gi|118572912|sp|Q09YJ5.1|ASZ1_MUNMU	132	4e-29	RecName: Full=Ankyrin repeat, SAM and basic leucine zipper domain-containing protein 1; AltName: Full=Germ cell-specific ankyrin, SAM and basic leucine zipper domain-containing protein >gi|114573500|gb|ABI75285.1| GASZ [Muntiacus muntjak vaginalis]
Unigene36086_All	442	gi|118601042|ref|NP_001073017.1|	80.5	4e-25	forkhead transcription factor J2 [Strongylocentrotus purpuratus] >gi|82706182|gb|ABB89475.1| forkhead transcription factor J2 [Strongylocentrotus purpuratus]
Unigene11080_All	2350	gi|118722049|dbj|BAF38390.1|	545	0	heat shock protein 70kDa [Coturnix japonica]
Unigene41777_All	362	gi|118763696|gb|AAI28687.1|	70.9	2e-11	LOC398088 protein [Xenopus laevis]
Unigene43219_All	1160	gi|118777275|ref|XP_307795.3|	248	4e-64	AGAP003289-PA [Anopheles gambiae str. PEST] >gi|116132955|gb|EAA03529.3| AGAP003289-PA [Anopheles gambiae str. PEST]
Unigene14121_All	1181	gi|118777275|ref|XP_307795.3|	254	6e-66	AGAP003289-PA [Anopheles gambiae str. PEST] >gi|116132955|gb|EAA03529.3| AGAP003289-PA [Anopheles gambiae str. PEST]
Unigene3380_All	2015	gi|118777375|ref|XP_307889.3|	788	0	AGAP002289-PA [Anopheles gambiae str. PEST] >gi|116132747|gb|EAA03780.3| AGAP002289-PA [Anopheles gambiae str. PEST]
Unigene29966_All	1148	gi|118777664|ref|XP_308204.3|	150	1e-34	AGAP007666-PA [Anopheles gambiae str. PEST] >gi|116132011|gb|EAA04113.4| AGAP007666-PA [Anopheles gambiae str. PEST]
Unigene23800_All	306	gi|118777841|ref|XP_308309.3|	68.9	6e-11	AGAP007564-PA [Anopheles gambiae str. PEST] >gi|116132095|gb|EAA04585.3| AGAP007564-PA [Anopheles gambiae str. PEST]
Unigene42183_All	1006	gi|118778599|ref|XP_308743.3|	79	1e-32	AGAP007029-PA [Anopheles gambiae str. PEST] >gi|116132462|gb|EAA03993.4| AGAP007029-PA [Anopheles gambiae str. PEST]
Unigene13856_All	1464	gi|118778599|ref|XP_308743.3|	206	7e-67	AGAP007029-PA [Anopheles gambiae str. PEST] >gi|116132462|gb|EAA03993.4| AGAP007029-PA [Anopheles gambiae str. PEST]
Unigene25569_All	1141	gi|118779438|ref|XP_309304.3|	186	2e-45	AGAP011346-PA [Anopheles gambiae str. PEST] >gi|116131548|gb|EAA05046.4| AGAP011346-PA [Anopheles gambiae str. PEST]
Unigene21950_All	1387	gi|118779495|ref|XP_309334.3|	186	2e-45	AGAP011316-PA [Anopheles gambiae str. PEST] >gi|116131576|gb|EAA05220.3| AGAP011316-PA [Anopheles gambiae str. PEST]
Unigene4559_All	1492	gi|118780458|ref|XP_310162.3|	268	4e-70	AGAP009528-PA [Anopheles gambiae str. PEST] >gi|116131085|gb|EAA45232.3| AGAP009528-PA [Anopheles gambiae str. PEST]
Unigene982_All	433	gi|118780527|ref|XP_310207.3|	111	8e-24	AGAP009491-PA [Anopheles gambiae str. PEST] >gi|116131118|gb|EAA05846.3| AGAP009491-PA [Anopheles gambiae str. PEST]
Unigene23177_All	617	gi|118781297|ref|XP_311398.3|	130	5e-29	AGAP010682-PA [Anopheles gambiae str. PEST] >gi|116130104|gb|EAA07053.3| AGAP010682-PA [Anopheles gambiae str. PEST]
Unigene8074_All	3405	gi|118781781|ref|XP_311856.3|	1314	0	AGAP003021-PA [Anopheles gambiae str. PEST] >gi|116129254|gb|EAA08110.4| AGAP003021-PA [Anopheles gambiae str. PEST] >gi|333467707|gb|EGK96657.1| AGAP003021-PB [Anopheles gambiae str. PEST]
Unigene22931_All	1001	gi|118781950|ref|XP_311967.3|	402	1e-110	AGAP002935-PA [Anopheles gambiae str. PEST] >gi|224488077|sp|Q7QD36.3|EIF3F_ANOGA RecName: Full=Eukaryotic translation initiation factor 3 subunit F; Short=eIF3f; AltName: Full=Eukaryotic translation initiation factor 3 subunit 5 >gi|116129338|gb|EAA07604.3| AGAP002935-PA [Anopheles gambiae str. PEST]
Unigene25649_All	656	gi|118781983|ref|XP_311987.3|	75.1	2e-12	AGAP002917-PA [Anopheles gambiae str. PEST] >gi|116129354|gb|EAA07565.3| AGAP002917-PA [Anopheles gambiae str. PEST]
Unigene39305_All	1038	gi|118782673|ref|XP_312425.3|	383	1e-105	AGAP002513-PA [Anopheles gambiae str. PEST] >gi|116129679|gb|EAA44922.3| AGAP002513-PA [Anopheles gambiae str. PEST]
Unigene20642_All	1155	gi|118782673|ref|XP_312425.3|	383	1e-104	AGAP002513-PA [Anopheles gambiae str. PEST] >gi|116129679|gb|EAA44922.3| AGAP002513-PA [Anopheles gambiae str. PEST]
Unigene8789_All	1373	gi|118783658|ref|XP_313149.3|	297	7e-79	AGAP004235-PA [Anopheles gambiae str. PEST] >gi|116128974|gb|EAA08608.3| AGAP004235-PA [Anopheles gambiae str. PEST]
Unigene29159_All	1006	gi|118783660|ref|XP_313152.3|	182	9e-77	AGAP004236-PA [Anopheles gambiae str. PEST] >gi|116128975|gb|EAA08647.3| AGAP004236-PA [Anopheles gambiae str. PEST]
Unigene27466_All	1052	gi|118783668|ref|XP_313155.3|	204	6e-51	AGAP004239-PA [Anopheles gambiae str. PEST] >gi|116128979|gb|EAA08552.4| AGAP004239-PA [Anopheles gambiae str. PEST]
Unigene32381_All	645	gi|118783731|ref|XP_313188.3|	251	1e-82	AGAP004266-PA [Anopheles gambiae str. PEST] >gi|116129009|gb|EAA08672.3| AGAP004266-PA [Anopheles gambiae str. PEST]
Unigene3527_All	2025	gi|118784830|ref|XP_313960.3|	266	4e-69	AGAP005081-PA [Anopheles gambiae str. PEST] >gi|116128232|gb|EAA09378.3| AGAP005081-PA [Anopheles gambiae str. PEST]
Unigene2464_All	266	gi|118784889|ref|XP_314001.3|	59.3	5e-08	AGAP005120-PA [Anopheles gambiae str. PEST] >gi|116128259|gb|EAA09426.3| AGAP005120-PA [Anopheles gambiae str. PEST]
Unigene25617_All	618	gi|118784988|ref|XP_314230.3|	85.9	1e-15	cuticular protein 4 from Low Complexity family (AGAP003334-PA) [Anopheles gambiae str. PEST] >gi|116128139|gb|EAA09600.3| AGAP003334-PA [Anopheles gambiae str. PEST]
Unigene23570_All	343	gi|118785045|ref|XP_314269.3|	117	1e-25	AGAP003367-PA [Anopheles gambiae str. PEST] >gi|116128167|gb|EAA09597.3| AGAP003367-PA [Anopheles gambiae str. PEST]
Unigene13750_All	883	gi|118785718|ref|XP_314842.3|	212	2e-53	AGAP008730-PA [Anopheles gambiae str. PEST] >gi|116127868|gb|EAA10120.3| AGAP008730-PA [Anopheles gambiae str. PEST]
Unigene26115_All	860	gi|118785995|ref|XP_315053.3|	209	1e-52	AGAP004955-PA [Anopheles gambiae str. PEST] >gi|116127674|gb|EAA10357.3| AGAP004955-PA [Anopheles gambiae str. PEST]
Unigene465_All	864	gi|118786158|ref|XP_315191.3|	55.8	2e-06	AGAP004627-PA [Anopheles gambiae str. PEST] >gi|116127565|gb|EAA10573.3| AGAP004627-PA [Anopheles gambiae str. PEST]
Unigene18360_All	1887	gi|118786611|ref|XP_315527.3|	228	8e-58	AGAP005527-PA [Anopheles gambiae str. PEST] >gi|116126407|gb|EAA11159.3| AGAP005527-PA [Anopheles gambiae str. PEST]
Unigene16168_All	730	gi|118786837|ref|XP_315690.3|	219	7e-56	AGAP005673-PA [Anopheles gambiae str. PEST] >gi|116126513|gb|EAA11809.3| AGAP005673-PA [Anopheles gambiae str. PEST]
Unigene13266_All	546	gi|118786908|ref|XP_315732.3|	159	6e-38	AGAP005717-PA [Anopheles gambiae str. PEST] >gi|62911114|gb|AAY21238.1| lysozyme c-6 [Anopheles gambiae] >gi|116126548|gb|EAA11630.3| AGAP005717-PA [Anopheles gambiae str. PEST]
Unigene42797_All	382	gi|118787681|ref|XP_316209.3|	93.6	2e-18	cuticular protein 17 from Low Complexity family (AGAP006149-PA) [Anopheles gambiae str. PEST] >gi|116126918|gb|EAA11236.4| AGAP006149-PA [Anopheles gambiae str. PEST]
Unigene17268_All	257	gi|118787681|ref|XP_316209.3|	58.5	8e-08	cuticular protein 17 from Low Complexity family (AGAP006149-PA) [Anopheles gambiae str. PEST] >gi|116126918|gb|EAA11236.4| AGAP006149-PA [Anopheles gambiae str. PEST]
Unigene28015_All	765	gi|118787681|ref|XP_316209.3|	150	4e-35	cuticular protein 17 from Low Complexity family (AGAP006149-PA) [Anopheles gambiae str. PEST] >gi|116126918|gb|EAA11236.4| AGAP006149-PA [Anopheles gambiae str. PEST]
Unigene10624_All	1016	gi|118788011|ref|XP_001237810.1|	89.7	2e-16	AGAP006409-PA [Anopheles gambiae str. PEST] >gi|116127073|gb|EAU76596.1| AGAP006409-PA [Anopheles gambiae str. PEST]
Unigene27888_All	3219	gi|118788016|ref|XP_001237811.1|	224	5e-58	AGAP006411-PB [Anopheles gambiae str. PEST] >gi|116127075|gb|EAU76597.1| AGAP006411-PB [Anopheles gambiae str. PEST]
Unigene34303_All	240	gi|118788046|ref|XP_557101.2|	113	2e-24	AGAP006427-PB [Anopheles gambiae str. PEST] >gi|116127090|gb|EAL40076.2| AGAP006427-PB [Anopheles gambiae str. PEST]
Unigene22307_All	513	gi|118788823|ref|XP_317011.3|	128	9e-29	AGAP008432-PA [Anopheles gambiae str. PEST] >gi|116122930|gb|EAA12719.3| AGAP008432-PA [Anopheles gambiae str. PEST]
Unigene31447_All	417	gi|118788946|ref|XP_317093.3|	213	3e-54	spaetzle-like protein (AGAP008360-PA) [Anopheles gambiae str. PEST] >gi|116122989|gb|EAA12496.3| AGAP008360-PA [Anopheles gambiae str. PEST]
Unigene20256_All	1402	gi|118789422|ref|XP_317405.3|	119	5e-25	AGAP008054-PA [Anopheles gambiae str. PEST] >gi|116123211|gb|EAA12338.3| AGAP008054-PA [Anopheles gambiae str. PEST]
Unigene37257_All	840	gi|118789829|ref|XP_317863.3|	266	8e-70	AGAP011441-PA [Anopheles gambiae str. PEST] >gi|116122759|gb|EAA13034.3| AGAP011441-PA [Anopheles gambiae str. PEST]
Unigene7556_All	504	gi|118790431|ref|XP_318578.3|	193	2e-48	AGAP009567-PA [Anopheles gambiae str. PEST] >gi|116117942|gb|EAA14499.3| AGAP009567-PA [Anopheles gambiae str. PEST]
Unigene44376_All	290	gi|118791602|ref|XP_319841.3|	97.1	2e-19	AGAP009091-PA [Anopheles gambiae str. PEST] >gi|116117681|gb|EAA43376.3| AGAP009091-PA [Anopheles gambiae str. PEST]
Unigene6975_All	1645	gi|118791602|ref|XP_319841.3|	768	0	AGAP009091-PA [Anopheles gambiae str. PEST] >gi|116117681|gb|EAA43376.3| AGAP009091-PA [Anopheles gambiae str. PEST]
Unigene12615_All	1726	gi|118792262|ref|XP_320234.3|	482	1e-134	AGAP012307-PA [Anopheles gambiae str. PEST] >gi|116116816|gb|EAA00346.3| AGAP012307-PA [Anopheles gambiae str. PEST]
Unigene37244_All	1742	gi|118792585|ref|XP_320403.3|	384	1e-105	AGAP012129-PA [Anopheles gambiae str. PEST] >gi|116116968|gb|EAA00207.3| AGAP012129-PA [Anopheles gambiae str. PEST]
Unigene30619_All	1750	gi|118792585|ref|XP_320403.3|	387	1e-106	AGAP012129-PA [Anopheles gambiae str. PEST] >gi|116116968|gb|EAA00207.3| AGAP012129-PA [Anopheles gambiae str. PEST]
Unigene42995_All	511	gi|118792686|ref|XP_001238321.1|	58.9	9e-08	AGAP012073-PA [Anopheles gambiae str. PEST] >gi|116117016|gb|EAU75818.1| AGAP012073-PA [Anopheles gambiae str. PEST]
Unigene26747_All	562	gi|118792686|ref|XP_001238321.1|	62	1e-08	AGAP012073-PA [Anopheles gambiae str. PEST] >gi|116117016|gb|EAU75818.1| AGAP012073-PA [Anopheles gambiae str. PEST]
Unigene1292_All	419	gi|118793122|ref|XP_320694.3|	121	1e-26	AGAP011820-PA [Anopheles gambiae str. PEST] >gi|116117227|gb|EAA00792.3| AGAP011820-PA [Anopheles gambiae str. PEST]
Unigene4348_All	355	gi|118793130|ref|XP_320699.3|	101	1e-20	AGAP011816-PA [Anopheles gambiae str. PEST] >gi|116117231|gb|EAA00691.3| AGAP011816-PA [Anopheles gambiae str. PEST]
Unigene16428_All	760	gi|118793737|ref|XP_321047.2|	65.1	3e-09	AGAP002010-PA [Anopheles gambiae str. PEST] >gi|116115955|gb|EAA01460.2| AGAP002010-PA [Anopheles gambiae str. PEST]
Unigene20042_All	1198	gi|118793947|ref|XP_001238439.1|	60.1	2e-07	AGAP001896-PA [Anopheles gambiae str. PEST] >gi|116116056|gb|EAU75608.1| AGAP001896-PA [Anopheles gambiae str. PEST]
Unigene19981_All	1881	gi|118794186|ref|XP_321341.3|	520	1e-145	AGAP001744-PA [Anopheles gambiae str. PEST] >gi|116116172|gb|EAA00923.3| AGAP001744-PA [Anopheles gambiae str. PEST]
Unigene6909_All	1477	gi|118794508|ref|XP_321546.3|	318	3e-85	AGAP001565-PA [Anopheles gambiae str. PEST] >gi|19572385|emb|CAD27931.1| transcription factor [Anopheles gambiae] >gi|116116328|gb|EAA00898.4| AGAP001565-PA [Anopheles gambiae str. PEST]
Unigene23053_All	1476	gi|118794508|ref|XP_321546.3|	315	4e-84	AGAP001565-PA [Anopheles gambiae str. PEST] >gi|19572385|emb|CAD27931.1| transcription factor [Anopheles gambiae] >gi|116116328|gb|EAA00898.4| AGAP001565-PA [Anopheles gambiae str. PEST]
Unigene6908_All	1795	gi|118794508|ref|XP_321546.3|	310	2e-82	AGAP001565-PA [Anopheles gambiae str. PEST] >gi|19572385|emb|CAD27931.1| transcription factor [Anopheles gambiae] >gi|116116328|gb|EAA00898.4| AGAP001565-PA [Anopheles gambiae str. PEST]
Unigene12343_All	1375	gi|118794508|ref|XP_321546.3|	315	3e-84	AGAP001565-PA [Anopheles gambiae str. PEST] >gi|19572385|emb|CAD27931.1| transcription factor [Anopheles gambiae] >gi|116116328|gb|EAA00898.4| AGAP001565-PA [Anopheles gambiae str. PEST]
Unigene29494_All	1713	gi|118795183|ref|XP_321981.3|	257	1e-66	AGAP001177-PA [Anopheles gambiae str. PEST] >gi|116116652|gb|EAA00988.3| AGAP001177-PA [Anopheles gambiae str. PEST]
Unigene12571_All	1840	gi|118795372|ref|XP_561090.4|	79.7	4e-13	Anopheles gambiae str. PEST AGAP012911-PA [Anopheles gambiae str. PEST] >gi|116133341|gb|EAL42252.2| AGAP012911-PA [Anopheles gambiae str. PEST]
Unigene13316_All	443	gi|119113335|ref|XP_309527.3|	129	3e-29	AGAP011119-PA [Anopheles gambiae str. PEST] >gi|49089585|gb|AAT51799.1| lysozyme i-1 [Anopheles gambiae] >gi|116131741|gb|EAA05103.3| AGAP011119-PA [Anopheles gambiae str. PEST]
Unigene8360_All	526	gi|119113335|ref|XP_309527.3|	114	1e-24	AGAP011119-PA [Anopheles gambiae str. PEST] >gi|49089585|gb|AAT51799.1| lysozyme i-1 [Anopheles gambiae] >gi|116131741|gb|EAA05103.3| AGAP011119-PA [Anopheles gambiae str. PEST]
Unigene13387_All	832	gi|119113830|ref|XP_314074.3|	129	1e-28	AGAP005178-PA [Anopheles gambiae str. PEST] >gi|116128307|gb|EAA09433.3| AGAP005178-PA [Anopheles gambiae str. PEST]
Unigene17217_All	394	gi|119113846|ref|XP_314089.3|	100	3e-20	AGAP005191-PA [Anopheles gambiae str. PEST] >gi|116128315|gb|EAA09476.3| AGAP005191-PA [Anopheles gambiae str. PEST]
Unigene13196_All	2467	gi|119114103|ref|XP_319037.3|	1073	0	AGAP009919-PA [Anopheles gambiae str. PEST] >gi|116118256|gb|EAA13839.4| AGAP009919-PA [Anopheles gambiae str. PEST]
Unigene9760_All	1558	gi|119114522|ref|XP_319318.3|	366	2e-99	AGAP010150-PA [Anopheles gambiae str. PEST] >gi|116118456|gb|EAA13844.4| AGAP010150-PA [Anopheles gambiae str. PEST]
Unigene19243_All	1264	gi|119114606|ref|XP_319374.3|	433	1e-120	C-type lectin, galactose-binding (AGAP010196-PA) [Anopheles gambiae str. PEST]
Unigene1259_All	357	gi|119115730|ref|XP_318438.3|	112	5e-24	AGAP003988-PA [Anopheles gambiae str. PEST] >gi|116119523|gb|EAA13625.3| AGAP003988-PA [Anopheles gambiae str. PEST]
Unigene12131_All	530	gi|119331146|ref|NP_001073224.1|	68.6	6e-18	leucine-rich repeat-containing protein 45 [Gallus gallus] >gi|82233697|sp|Q5ZI11.1|LRC45_CHICK RecName: Full=Leucine-rich repeat-containing protein 45
Unigene23987_All	319	gi|119584581|gb|EAW64177.1|	58.5	8e-08	hCG2042888, isoform CRA_a [Homo sapiens] >gi|119584582|gb|EAW64178.1| hCG2042888, isoform CRA_a [Homo sapiens] >gi|119584583|gb|EAW64179.1| hCG2042888, isoform CRA_a [Homo sapiens]
Unigene31057_All	2696	gi|119601406|gb|EAW81000.1|	107	2e-21	hCG1644165 [Homo sapiens]
Unigene44663_All	2092	gi|119601406|gb|EAW81000.1|	107	2e-21	hCG1644165 [Homo sapiens]
Unigene25094_All	568	gi|119605777|gb|EAW85371.1|	135	1e-30	zinc finger protein 434, isoform CRA_c [Homo sapiens]
Unigene44301_All	275	gi|119613501|gb|EAW93095.1|	80.5	2e-14	hCG32740, isoform CRA_b [Homo sapiens]
Unigene35486_All	351	gi|119613501|gb|EAW93095.1|	99.4	4e-20	hCG32740, isoform CRA_b [Homo sapiens]
Unigene1238_All	412	gi|119613501|gb|EAW93095.1|	104	1e-21	hCG32740, isoform CRA_b [Homo sapiens]
Unigene24570_All	586	gi|119614375|gb|EAW93969.1|	58.9	1e-12	hCG2042891, isoform CRA_b [Homo sapiens]
Unigene16393_All	415	gi|119621053|gb|EAX00648.1|	59.3	5e-08	hCG23722 [Homo sapiens]
Unigene20915_All	302	gi|119624987|gb|EAX04582.1|	68.6	8e-11	hCG1999844 [Homo sapiens]
Unigene22267_All	2014	gi|119624987|gb|EAX04582.1|	60.5	3e-07	hCG1999844 [Homo sapiens]
Unigene41976_All	877	gi|119627579|gb|EAX07174.1|	86.7	6e-28	hCG1793893 [Homo sapiens]
Unigene5864_All	580	gi|119627579|gb|EAX07174.1|	74.7	2e-12	hCG1793893 [Homo sapiens]
Unigene22124_All	1582	gi|119627579|gb|EAX07174.1|	134	1e-29	hCG1793893 [Homo sapiens]
Unigene3491_All	554	gi|119627579|gb|EAX07174.1|	124	3e-27	hCG1793893 [Homo sapiens]
Unigene39984_All	502	gi|119627579|gb|EAX07174.1|	58.9	3e-20	hCG1793893 [Homo sapiens]
Unigene10038_All	896	gi|119627579|gb|EAX07174.1|	71.2	6e-11	hCG1793893 [Homo sapiens]
Unigene21052_All	456	gi|119627579|gb|EAX07174.1|	66.6	2e-20	hCG1793893 [Homo sapiens]
Unigene29875_All	726	gi|119627579|gb|EAX07174.1|	61.2	4e-08	hCG1793893 [Homo sapiens]
Unigene12445_All	2305	gi|119627579|gb|EAX07174.1|	93.2	5e-17	hCG1793893 [Homo sapiens]
Unigene15539_All	1804	gi|119627579|gb|EAX07174.1|	115	1e-36	hCG1793893 [Homo sapiens]
Unigene15540_All	1909	gi|119627579|gb|EAX07174.1|	129	4e-28	hCG1793893 [Homo sapiens]
Unigene30922_All	724	gi|119627579|gb|EAX07174.1|	117	6e-27	hCG1793893 [Homo sapiens]
Unigene9281_All	3670	gi|119627579|gb|EAX07174.1|	185	1e-44	hCG1793893 [Homo sapiens]
Unigene7274_All	1261	gi|119627579|gb|EAX07174.1|	340	1e-91	hCG1793893 [Homo sapiens]
Unigene2600_All	1280	gi|119627579|gb|EAX07174.1|	407	1e-112	hCG1793893 [Homo sapiens]
Unigene22517_All	737	gi|119627579|gb|EAX07174.1|	67	3e-22	hCG1793893 [Homo sapiens]
Unigene5676_All	948	gi|119627579|gb|EAX07174.1|	182	2e-44	hCG1793893 [Homo sapiens]
Unigene28014_All	1261	gi|119627579|gb|EAX07174.1|	143	2e-32	hCG1793893 [Homo sapiens]
Unigene8362_All	1060	gi|119627579|gb|EAX07174.1|	118	4e-25	hCG1793893 [Homo sapiens]
Unigene3988_All	982	gi|119627579|gb|EAX07174.1|	108	2e-38	hCG1793893 [Homo sapiens]
Unigene28013_All	1018	gi|119627579|gb|EAX07174.1|	103	1e-20	hCG1793893 [Homo sapiens]
Unigene9598_All	3850	gi|119882|sp|P10675.1|FAS1_SCHAM	791	0	RecName: Full=Fasciclin-1; AltName: Full=Fasciclin I; Short=FAS I; Short=FCN; Flags: Precursor >gi|160847|gb|AAA29809.1| FCN I precursor [Schistocerca americana]
Unigene10665_All	4076	gi|119888032|gb|ABM05967.1|	691	0	guanine nucleotide-binding protein subunit beta-like [Microplitis mediator]
Unigene29218_All	3965	gi|119888032|gb|ABM05967.1|	691	0	guanine nucleotide-binding protein subunit beta-like [Microplitis mediator]
Unigene28779_All	869	gi|121511992|gb|ABM55447.1|	122	3e-26	ribosome-associated membrane protein [Xenopsylla cheopis]
Unigene13321_All	508	gi|121512016|gb|ABM55459.1|	174	1e-42	ribosomal protein S27 [Xenopsylla cheopis]
Unigene26280_All	453	gi|121512030|gb|ABM55466.1|	202	4e-51	ribosomal protein L35 [Xenopsylla cheopis]
Unigene36328_All	1087	gi|121543811|gb|ABM55570.1|	301	5e-80	Bax inhibitor 1-like protein [Maconellicoccus hirsutus]
Unigene16881_All	1511	gi|121543811|gb|ABM55570.1|	301	6e-80	Bax inhibitor 1-like protein [Maconellicoccus hirsutus]
Unigene24943_All	1668	gi|121543851|gb|ABM55590.1|	224	7e-57	nucleoplasmin isoform 1-like protein [Maconellicoccus hirsutus]
Unigene16381_All	637	gi|121543884|gb|ABM55607.1|	197	4e-49	dolichyl-diphosphooligosaccharide--protein glycosyltransferase subunit DAD1-like protein [Maconellicoccus hirsutus]
Unigene16271_All	4995	gi|121901414|gb|EAY06427.1|	66.2	2e-08	Leucine Rich Repeat family protein [Trichomonas vaginalis G3]
Unigene805_All	787	gi|121954120|sp|Q16EE5.1|U729_AEDAE	70.9	6e-11	RecName: Full=UPF0729 protein AAEL015238
Unigene22078_All	1025	gi|121956306|sp|Q178A5.1|UFC1_AEDAE	311	2e-83	RecName: Full=Ubiquitin-fold modifier-conjugating enzyme 1; AltName: Full=Ufm1-conjugating enzyme 1
Unigene40385_All	211	gi|122098433|sp|Q2HJN6.1|EF1A3_OSCTI	82.4	5e-15	RecName: Full=Elongation factor 1-alpha 3; Short=EF-1-alpha-3 >gi|62866517|gb|AAY17224.1| eukaryotic translation elongation factor 1A [Oscheius tipulae]
Unigene9090_All	356	gi|122129497|sp|Q556Q3.1|IRLF_DICDI	58.2	1e-07	RecName: Full=Probable serine/threonine-protein kinase irlF; AltName: Full=Inositol-requiring protein-like protein kinase F
Unigene22725_All	418	gi|122890956|emb|CAM14036.1|	59.7	4e-08	novel protein (zgc:91969) [Danio rerio]
Unigene25396_All	872	gi|122937750|gb|ABM68593.1|	222	2e-56	AAEL005237-PA [Aedes aegypti]
Unigene37020_All	742	gi|123231865|emb|CAM15817.1|	105	2e-21	novel protein [Danio rerio]
Unigene8195_All	962	gi|123231865|emb|CAM15817.1|	139	2e-31	novel protein [Danio rerio]
Unigene12252_All	1487	gi|123400471|ref|XP_001301665.1|	68.6	8e-10	Beige/BEACH domain containing protein [Trichomonas vaginalis G3] >gi|121882874|gb|EAX88735.1| Beige/BEACH domain containing protein [Trichomonas vaginalis G3]
Unigene40733_All	228	gi|123409393|ref|XP_001303409.1|	105	8e-22	MNN4 protein [Trichomonas vaginalis G3]
Unigene11774_All	897	gi|123412829|ref|XP_001304161.1|	80.9	7e-14	trichohyalin [Trichomonas vaginalis G3]
Unigene22181_All	2651	gi|123416438|ref|XP_001304893.1|	92.4	1e-16	viral A-type inclusion protein [Trichomonas vaginalis G3]
Unigene38673_All	950	gi|123421283|ref|XP_001305955.1|	67	1e-09	viral A-type inclusion protein [Trichomonas vaginalis G3]
Unigene36278_All	271	gi|123421559|ref|XP_001306009.1|	72	7e-12	erythrocyte binding protein [Trichomonas vaginalis G3]
Unigene14851_All	444	gi|123421559|ref|XP_001306009.1|	63.9	2e-09	erythrocyte binding protein [Trichomonas vaginalis G3]
Unigene21087_All	2324	gi|123422820|ref|XP_001306255.1|	82.8	7e-14	viral A-type inclusion protein [Trichomonas vaginalis G3]
Unigene13867_All	1345	gi|123424142|ref|XP_001306517.1|	69.7	3e-10	variable membrane protein precursor [Trichomonas vaginalis G3]
Unigene12459_All	5773	gi|123424142|ref|XP_001306517.1|	124	6e-26	variable membrane protein precursor [Trichomonas vaginalis G3]
Unigene43135_All	1261	gi|123427124|ref|XP_001307186.1|	56.6	2e-06	hypothetical protein [Trichomonas vaginalis G3] >gi|121888800|gb|EAX94256.1| hypothetical protein TVAG_480730 [Trichomonas vaginalis G3]
Unigene18460_All	1502	gi|123431636|ref|XP_001308251.1|	67	2e-09	flocculin [Trichomonas vaginalis G3]
Unigene29981_All	615	gi|123431636|ref|XP_001308251.1|	75.5	1e-12	flocculin [Trichomonas vaginalis G3]
Unigene28588_All	2020	gi|123431636|ref|XP_001308251.1|	127	3e-32	flocculin [Trichomonas vaginalis G3]
Unigene26514_All	1709	gi|123431636|ref|XP_001308251.1|	69.7	9e-19	flocculin [Trichomonas vaginalis G3]
Unigene6843_All	2157	gi|123431636|ref|XP_001308251.1|	111	1e-22	flocculin [Trichomonas vaginalis G3]
Unigene6913_All	1817	gi|123431636|ref|XP_001308251.1|	341	8e-92	flocculin [Trichomonas vaginalis G3]
Unigene40045_All	1835	gi|123431636|ref|XP_001308251.1|	65.9	3e-20	flocculin [Trichomonas vaginalis G3]
Unigene164_All	3237	gi|123431636|ref|XP_001308251.1|	110	3e-22	flocculin [Trichomonas vaginalis G3]
Unigene24782_All	2570	gi|123431636|ref|XP_001308251.1|	70.9	3e-10	flocculin [Trichomonas vaginalis G3]
Unigene9764_All	2413	gi|123431636|ref|XP_001308251.1|	106	6e-21	flocculin [Trichomonas vaginalis G3]
Unigene25321_All	2981	gi|123431636|ref|XP_001308251.1|	130	5e-28	flocculin [Trichomonas vaginalis G3]
Unigene19165_All	3448	gi|123431636|ref|XP_001308251.1|	97.1	6e-18	flocculin [Trichomonas vaginalis G3]
Unigene3269_All	3175	gi|123431636|ref|XP_001308251.1|	94.7	3e-17	flocculin [Trichomonas vaginalis G3]
Unigene3172_All	6667	gi|123431636|ref|XP_001308251.1|	96.7	1e-17	flocculin [Trichomonas vaginalis G3]
Unigene39858_All	1445	gi|123434028|ref|XP_001308733.1|	90.5	2e-16	erythrocyte binding protein [Trichomonas vaginalis G3]
Unigene10086_All	2767	gi|123434028|ref|XP_001308733.1|	90.1	5e-16	erythrocyte binding protein [Trichomonas vaginalis G3]
Unigene27795_All	1900	gi|123438135|ref|XP_001309855.1|	95.5	8e-18	variable membrane protein precursor [Trichomonas vaginalis G3]
Unigene7130_All	2932	gi|123438135|ref|XP_001309855.1|	72.8	9e-11	variable membrane protein precursor [Trichomonas vaginalis G3]
Unigene15610_All	2882	gi|123438677|ref|XP_001310118.1|	75.1	2e-11	viral A-type inclusion protein [Trichomonas vaginalis G3]
Unigene15611_All	2700	gi|123438677|ref|XP_001310118.1|	77.8	3e-12	viral A-type inclusion protein [Trichomonas vaginalis G3]
Unigene4512_All	2646	gi|123438677|ref|XP_001310118.1|	73.6	5e-11	viral A-type inclusion protein [Trichomonas vaginalis G3]
Unigene28099_All	4411	gi|123438677|ref|XP_001310118.1|	125	5e-43	viral A-type inclusion protein [Trichomonas vaginalis G3]
Unigene10728_All	6730	gi|123438677|ref|XP_001310118.1|	173	1e-40	viral A-type inclusion protein [Trichomonas vaginalis G3]
Unigene21590_All	7386	gi|123438677|ref|XP_001310118.1|	314	1e-123	viral A-type inclusion protein [Trichomonas vaginalis G3]
Unigene15797_All	710	gi|123439757|ref|XP_001310646.1|	58.2	3e-07	smooth muscle caldesmon [Trichomonas vaginalis G3]
Unigene39220_All	1304	gi|123439757|ref|XP_001310646.1|	185	4e-45	smooth muscle caldesmon [Trichomonas vaginalis G3]
Unigene3976_All	900	gi|123439757|ref|XP_001310646.1|	100	1e-19	smooth muscle caldesmon [Trichomonas vaginalis G3]
Unigene36247_All	654	gi|123439757|ref|XP_001310646.1|	75.9	1e-12	smooth muscle caldesmon [Trichomonas vaginalis G3]
Unigene122_All	2848	gi|123439757|ref|XP_001310646.1|	152	7e-35	smooth muscle caldesmon [Trichomonas vaginalis G3]
Unigene17518_All	1372	gi|123439757|ref|XP_001310646.1|	135	5e-30	smooth muscle caldesmon [Trichomonas vaginalis G3]
Unigene21965_All	1160	gi|123447315|ref|XP_001312399.1|	57	2e-06	chagas antigen [Trichomonas vaginalis G3]
Unigene19053_All	1177	gi|123448346|ref|XP_001312904.1|	65.5	5e-09	viral A-type inclusion protein [Trichomonas vaginalis G3]
Unigene37324_All	3910	gi|123448346|ref|XP_001312904.1|	99	2e-18	viral A-type inclusion protein [Trichomonas vaginalis G3]
Unigene20331_All	1786	gi|123448346|ref|XP_001312904.1|	77.4	2e-12	viral A-type inclusion protein [Trichomonas vaginalis G3]
Unigene32471_All	743	gi|123449827|ref|XP_001313629.1|	50.1	1e-08	chitinase [Trichomonas vaginalis G3]
Unigene22268_All	1713	gi|123449827|ref|XP_001313629.1|	74.7	1e-11	chitinase [Trichomonas vaginalis G3]
Unigene19594_All	863	gi|123449827|ref|XP_001313629.1|	145	2e-33	chitinase [Trichomonas vaginalis G3]
Unigene18553_All	5150	gi|123449827|ref|XP_001313629.1|	73.6	1e-10	chitinase [Trichomonas vaginalis G3]
Unigene19898_All	1277	gi|123454838|ref|XP_001315168.1|	55.1	7e-06	hypothetical protein [Trichomonas vaginalis G3] >gi|121897837|gb|EAY02945.1| conserved hypothetical protein [Trichomonas vaginalis G3]
Unigene17617_All	1464	gi|123455572|ref|XP_001315529.1|	61.2	1e-07	DNA-directed RNA polymerase, omega subunit family protein [Trichomonas vaginalis G3] >gi|121898208|gb|EAY03306.1| DNA-directed RNA polymerase, omega subunit family protein [Trichomonas vaginalis G3]
Unigene37662_All	216	gi|123456012|ref|XP_001315745.1|	56.2	4e-07	Kelch motif family protein [Trichomonas vaginalis G3] >gi|121898431|gb|EAY03522.1| Kelch motif family protein [Trichomonas vaginalis G3]
Unigene29250_All	1640	gi|123456329|ref|XP_001315901.1|	57.8	2e-06	heavy neurofilament protein [Trichomonas vaginalis G3]
Unigene19183_All	790	gi|123456363|ref|XP_001315918.1|	61.6	1e-15	erythrocyte binding protein [Trichomonas vaginalis G3]
Unigene18716_All	2105	gi|123456363|ref|XP_001315918.1|	80.9	2e-29	erythrocyte binding protein [Trichomonas vaginalis G3]
Unigene14457_All	1162	gi|123462989|ref|XP_001316891.1|	60.5	1e-07	viral A-type inclusion protein [Trichomonas vaginalis G3]
Unigene9345_All	3232	gi|123462989|ref|XP_001316891.1|	127	5e-27	viral A-type inclusion protein [Trichomonas vaginalis G3]
Unigene9344_All	3174	gi|123462989|ref|XP_001316891.1|	126	8e-27	viral A-type inclusion protein [Trichomonas vaginalis G3]
Unigene18961_All	2248	gi|123468954|ref|XP_001317692.1|	149	6e-34	viral A-type inclusion protein [Trichomonas vaginalis G3]
Unigene2800_All	1219	gi|123468954|ref|XP_001317692.1|	55.1	5e-11	viral A-type inclusion protein [Trichomonas vaginalis G3]
Unigene31383_All	435	gi|123469906|ref|XP_001318162.1|	70.5	2e-11	viral A-type inclusion protein [Trichomonas vaginalis G3]
Unigene39846_All	793	gi|123469906|ref|XP_001318162.1|	58.5	3e-07	viral A-type inclusion protein [Trichomonas vaginalis G3]
Unigene27557_All	457	gi|123469906|ref|XP_001318162.1|	55.5	7e-07	viral A-type inclusion protein [Trichomonas vaginalis G3]
Unigene15871_All	7627	gi|123469906|ref|XP_001318162.1|	320	5e-85	viral A-type inclusion protein [Trichomonas vaginalis G3]
Unigene3128_All	1663	gi|123469906|ref|XP_001318162.1|	73.2	4e-11	viral A-type inclusion protein [Trichomonas vaginalis G3]
Unigene39254_All	2851	gi|123469906|ref|XP_001318162.1|	125	9e-27	viral A-type inclusion protein [Trichomonas vaginalis G3]
Unigene27706_All	1310	gi|123469906|ref|XP_001318162.1|	85.5	5e-15	viral A-type inclusion protein [Trichomonas vaginalis G3]
Unigene549_All	3397	gi|123469906|ref|XP_001318162.1|	94.4	4e-17	viral A-type inclusion protein [Trichomonas vaginalis G3]
Unigene16828_All	1605	gi|123470155|ref|XP_001318285.1|	71.2	1e-10	viral A-type inclusion protein [Trichomonas vaginalis G3]
Unigene28218_All	1690	gi|123470155|ref|XP_001318285.1|	62.8	5e-08	viral A-type inclusion protein [Trichomonas vaginalis G3]
Unigene10636_All	2282	gi|123470155|ref|XP_001318285.1|	110	4e-22	viral A-type inclusion protein [Trichomonas vaginalis G3]
Unigene17706_All	471	gi|123472754|ref|XP_001319569.1|	54.3	2e-06	viral A-type inclusion protein [Trichomonas vaginalis G3]
Unigene8348_All	1801	gi|123472754|ref|XP_001319569.1|	65.5	8e-09	viral A-type inclusion protein [Trichomonas vaginalis G3]
Unigene3070_All	1669	gi|123472754|ref|XP_001319569.1|	129	3e-28	viral A-type inclusion protein [Trichomonas vaginalis G3]
Unigene28494_All	1697	gi|123472754|ref|XP_001319569.1|	109	5e-22	viral A-type inclusion protein [Trichomonas vaginalis G3]
Unigene21141_All	1729	gi|123472754|ref|XP_001319569.1|	93.6	3e-17	viral A-type inclusion protein [Trichomonas vaginalis G3]
Unigene5528_All	2571	gi|123472754|ref|XP_001319569.1|	123	5e-26	viral A-type inclusion protein [Trichomonas vaginalis G3]
Unigene21589_All	686	gi|123472756|ref|XP_001319570.1|	52	8e-15	viral A-type inclusion protein [Trichomonas vaginalis G3]
Unigene904_All	1810	gi|123472756|ref|XP_001319570.1|	71.2	2e-10	viral A-type inclusion protein [Trichomonas vaginalis G3]
Unigene5202_All	652	gi|123472835|ref|XP_001319609.1|	55.8	1e-06	hypothetical protein [Trichomonas vaginalis G3] >gi|121902396|gb|EAY07386.1| hypothetical protein TVAG_204930 [Trichomonas vaginalis G3]
Unigene8827_All	914	gi|123475700|ref|XP_001321026.1|	58.2	5e-07	viral A-type inclusion protein [Trichomonas vaginalis G3]
Unigene27737_All	1571	gi|123478057|ref|XP_001322193.1|	82.8	4e-14	retinitis pigmentosa GTPase regulator-like protein [Trichomonas vaginalis G3]
Unigene403_All	1057	gi|123478057|ref|XP_001322193.1|	70.1	2e-10	retinitis pigmentosa GTPase regulator-like protein [Trichomonas vaginalis G3]
Unigene39453_All	1506	gi|123479892|ref|XP_001323102.1|	58.2	1e-06	viral A-type inclusion protein [Trichomonas vaginalis G3]
Unigene18190_All	1327	gi|123479892|ref|XP_001323102.1|	54.7	1e-05	viral A-type inclusion protein [Trichomonas vaginalis G3]
Unigene40046_All	3547	gi|123480163|ref|XP_001323236.1|	97.1	6e-18	viral A-type inclusion protein [Trichomonas vaginalis G3]
Unigene11047_All	1539	gi|123480163|ref|XP_001323236.1|	60.5	2e-07	viral A-type inclusion protein [Trichomonas vaginalis G3]
Unigene22281_All	1781	gi|123480163|ref|XP_001323236.1|	57	3e-06	viral A-type inclusion protein [Trichomonas vaginalis G3]
Unigene25213_All	6671	gi|123480163|ref|XP_001323236.1|	80.1	1e-12	viral A-type inclusion protein [Trichomonas vaginalis G3]
Unigene26204_All	2590	gi|123486797|ref|XP_001324800.1|	46.6	9e-06	hypothetical protein [Trichomonas vaginalis G3] >gi|121907689|gb|EAY12577.1| hypothetical protein TVAG_154280 [Trichomonas vaginalis G3]
Unigene9292_All	1236	gi|123486847|ref|XP_001324813.1|	64.7	9e-09	viral A-type inclusion protein [Trichomonas vaginalis G3]
Unigene5105_All	1111	gi|123493396|ref|XP_001326279.1|	72	5e-11	smooth muscle caldesmon [Trichomonas vaginalis G3]
Unigene11620_All	1609	gi|123496999|ref|XP_001327090.1|	72.4	6e-11	trichohyalin [Trichomonas vaginalis G3]
Unigene13665_All	1681	gi|123496999|ref|XP_001327090.1|	90.1	3e-16	trichohyalin [Trichomonas vaginalis G3]
Unigene30625_All	1798	gi|123501565|ref|XP_001328097.1|	61.2	2e-07	viral A-type inclusion protein [Trichomonas vaginalis G3]
Unigene37082_All	834	gi|123503773|ref|XP_001328596.1|	169	2e-40	exosome complex exonuclease [Trichomonas vaginalis G3]
Unigene7924_All	1134	gi|123530|sp|P04929.1|HRPX_PLALO	100	1e-19	RecName: Full=Histidine-rich glycoprotein; Flags: Precursor >gi|9999|emb|CAA25698.1| histidine-rich protein [Plasmodium lophurae] >gi|224316|prf||1101401A protein,His rich
Unigene27762_All	1584	gi|123530|sp|P04929.1|HRPX_PLALO	157	1e-36	RecName: Full=Histidine-rich glycoprotein; Flags: Precursor >gi|9999|emb|CAA25698.1| histidine-rich protein [Plasmodium lophurae] >gi|224316|prf||1101401A protein,His rich
Unigene24142_All	1515	gi|123530|sp|P04929.1|HRPX_PLALO	82	7e-14	RecName: Full=Histidine-rich glycoprotein; Flags: Precursor >gi|9999|emb|CAA25698.1| histidine-rich protein [Plasmodium lophurae] >gi|224316|prf||1101401A protein,His rich
Unigene18028_All	391	gi|123530|sp|P04929.1|HRPX_PLALO	53.9	2e-06	RecName: Full=Histidine-rich glycoprotein; Flags: Precursor >gi|9999|emb|CAA25698.1| histidine-rich protein [Plasmodium lophurae] >gi|224316|prf||1101401A protein,His rich
Unigene23226_All	655	gi|123530|sp|P04929.1|HRPX_PLALO	67.4	5e-10	RecName: Full=Histidine-rich glycoprotein; Flags: Precursor >gi|9999|emb|CAA25698.1| histidine-rich protein [Plasmodium lophurae] >gi|224316|prf||1101401A protein,His rich
Unigene20223_All	1541	gi|123530|sp|P04929.1|HRPX_PLALO	105	6e-21	RecName: Full=Histidine-rich glycoprotein; Flags: Precursor >gi|9999|emb|CAA25698.1| histidine-rich protein [Plasmodium lophurae] >gi|224316|prf||1101401A protein,His rich
Unigene8211_All	1261	gi|123976893|ref|XP_001330650.1|	74.3	1e-11	viral A-type inclusion protein [Trichomonas vaginalis G3]
Unigene18370_All	1368	gi|123976893|ref|XP_001330650.1|	68.2	9e-10	viral A-type inclusion protein [Trichomonas vaginalis G3]
Unigene6764_All	3019	gi|123976893|ref|XP_001330650.1|	87	5e-15	viral A-type inclusion protein [Trichomonas vaginalis G3]
Unigene43524_All	213	gi|124055238|gb|ABM90392.1|	57.4	2e-07	polyprotein [Chlamys farreri]
Unigene6370_All	883	gi|124055238|gb|ABM90392.1|	73.2	1e-11	polyprotein [Chlamys farreri]
Unigene6372_All	832	gi|124055238|gb|ABM90392.1|	139	2e-31	polyprotein [Chlamys farreri]
Unigene30549_All	401	gi|124107284|dbj|BAF45419.1|	225	4e-58	arrestin1 precursor [Dianemobius nigrofasciatus]
Unigene28576_All	1919	gi|124107288|dbj|BAF45421.1|	734	0	cryptochrome precursor [Dianemobius nigrofasciatus]
Unigene29885_All	650	gi|124245553|gb|AAZ08593.2|	78.2	3e-13	high-affinity octopamine transporter protein [Pieris rapae]
Unigene17060_All	1532	gi|124481657|gb|AAI33140.1|	338	4e-91	Zgc:158619 protein [Danio rerio]
Unigene12895_All	1992	gi|124481657|gb|AAI33140.1|	360	1e-97	Zgc:158619 protein [Danio rerio]
Unigene12507_All	2424	gi|124481657|gb|AAI33140.1|	376	1e-102	Zgc:158619 protein [Danio rerio]
Unigene28503_All	745	gi|124481659|gb|AAI33142.1|	119	1e-25	Si:ch211-218c6.5 protein [Danio rerio]
Unigene35988_All	541	gi|124486773|ref|NP_001074799.1|	166	1e-48	dynein heavy chain 2, axonemal [Mus musculus]
Unigene27186_All	493	gi|124487779|gb|ABN11975.1|	174	1e-42	pyruvate kinase-like protein [Maconellicoccus hirsutus]
Unigene24901_All	839	gi|124487868|gb|ABN12017.1|	135	2e-30	delta-aminolevulinic acid dehydratase-like protein [Maconellicoccus hirsutus]
Unigene31910_All	283	gi|124487906|gb|ABN12036.1|	109	3e-23	MAP kinase phosphatase-like protein [Maconellicoccus hirsutus]
Unigene15029_All	588	gi|124505051|ref|XP_001351267.1|	52.8	9e-06	ABC transporter, putative [Plasmodium falciparum 3D7] >gi|23477031|emb|CAB39024.3| ABC transporter, putative [Plasmodium falciparum 3D7]
Unigene24673_All	1491	gi|124505307|ref|XP_001351395.1|	56.6	3e-06	conserved Plasmodium protein, unknown function [Plasmodium falciparum 3D7] >gi|6562719|emb|CAB62858.1| conserved Plasmodium protein, unknown function [Plasmodium falciparum 3D7]
Unigene43826_All	231	gi|124505787|ref|XP_001351007.1|	53.1	3e-06	lipid/sterol:H+ symporter [Plasmodium falciparum 3D7] >gi|23510650|emb|CAD49035.1| lipid/sterol:H+ symporter [Plasmodium falciparum 3D7]
Unigene15231_All	530	gi|124511670|ref|XP_001348968.1|	55.8	8e-07	erythrocyte membrane-associated antigen [Plasmodium falciparum 3D7] >gi|23498736|emb|CAD50806.1| erythrocyte membrane-associated antigen [Plasmodium falciparum 3D7]
Unigene13385_All	687	gi|124512438|ref|XP_001349352.1|	80.9	4e-14	asparagine-rich antigen [Plasmodium falciparum 3D7] >gi|23499121|emb|CAD51201.1| asparagine-rich antigen [Plasmodium falciparum 3D7]
Unigene24043_All	2740	gi|124512438|ref|XP_001349352.1|	85.9	1e-14	asparagine-rich antigen [Plasmodium falciparum 3D7] >gi|23499121|emb|CAD51201.1| asparagine-rich antigen [Plasmodium falciparum 3D7]
Unigene24472_All	2224	gi|124513336|ref|XP_001350024.1|	61.6	2e-07	conserved Plasmodium protein, unknown function [Plasmodium falciparum 3D7] >gi|23615441|emb|CAD52432.1| conserved Plasmodium protein, unknown function [Plasmodium falciparum 3D7]
Unigene3425_All	958	gi|124513578|ref|XP_001350145.1|	59.3	3e-07	casein kinase II beta chain [Plasmodium falciparum 3D7] >gi|23615562|emb|CAD52554.1| casein kinase II beta chain [Plasmodium falciparum 3D7]
Unigene36542_All	866	gi|124800721|ref|XP_001349543.1|	55.8	2e-06	Kid domain containg protein [Plasmodium falciparum 3D7] >gi|74873111|sp|O96133.1|YB145_PLAF7 RecName: Full=Uncharacterized protein PFB0145c >gi|3845107|gb|AAC71819.1| Kid domain containg protein [Plasmodium falciparum 3D7]
Unigene11865_All	669	gi|124800989|ref|XP_001349575.1|	107	4e-22	conserved Plasmodium protein [Plasmodium falciparum 3D7] >gi|3845144|gb|AAC71846.1| conserved Plasmodium protein [Plasmodium falciparum 3D7]
Unigene13244_All	407	gi|124801194|ref|XP_001349627.1|	67	2e-10	conserved Plasmodium protein [Plasmodium falciparum 3D7] >gi|3845211|gb|AAC71897.1| conserved Plasmodium protein [Plasmodium falciparum 3D7]
Unigene7451_All	855	gi|124803836|ref|XP_001347829.1|	56.6	1e-06	conserved Plasmodium protein [Plasmodium falciparum 3D7] >gi|23496081|gb|AAN35742.1| conserved Plasmodium protein [Plasmodium falciparum 3D7]
Unigene14415_All	1584	gi|124804106|ref|XP_001347904.1|	55.8	6e-06	conserved Plasmodium protein [Plasmodium falciparum 3D7] >gi|23496157|gb|AAN35817.1| conserved Plasmodium protein [Plasmodium falciparum 3D7]
Unigene12423_All	709	gi|124805379|ref|XP_001350423.1|	62.8	1e-08	Plasmodium exported protein [Plasmodium falciparum 3D7] >gi|23496545|gb|AAN36103.1| Plasmodium exported protein [Plasmodium falciparum 3D7]
Unigene21296_All	1275	gi|124805578|ref|XP_001350479.1|	65.9	4e-09	conserved Plasmodium protein [Plasmodium falciparum 3D7] >gi|23496602|gb|AAN36159.1| conserved Plasmodium protein [Plasmodium falciparum 3D7]
Unigene1591_All	833	gi|124805578|ref|XP_001350479.1|	56.6	1e-06	conserved Plasmodium protein [Plasmodium falciparum 3D7] >gi|23496602|gb|AAN36159.1| conserved Plasmodium protein [Plasmodium falciparum 3D7]
Unigene14412_All	1354	gi|124805606|ref|XP_001350487.1|	55.8	5e-06	conserved Plasmodium protein [Plasmodium falciparum 3D7] >gi|23496610|gb|AAN36167.1| conserved Plasmodium protein [Plasmodium falciparum 3D7]
Unigene9002_All	1802	gi|124806374|ref|XP_001350705.1|	76.6	4e-12	conserved Plasmodium protein [Plasmodium falciparum 3D7] >gi|23496832|gb|AAN36385.1| conserved Plasmodium protein [Plasmodium falciparum 3D7]
Unigene20882_All	779	gi|124806451|ref|XP_001350726.1|	54.7	4e-06	conserved Plasmodium protein [Plasmodium falciparum 3D7] >gi|23496853|gb|AAN36406.1| conserved Plasmodium protein [Plasmodium falciparum 3D7]
Unigene35793_All	1469	gi|124806700|ref|XP_001350802.1|	50.8	3e-11	conserved Plasmodium protein [Plasmodium falciparum 3D7] >gi|23496931|gb|AAN36482.1| conserved Plasmodium protein [Plasmodium falciparum 3D7]
Unigene8930_All	867	gi|124807008|ref|XP_001350885.1|	94.4	6e-18	PFG377 protein [Plasmodium falciparum 3D7] >gi|23497015|gb|AAN36565.1|AE014852_9 PFG377 protein [Plasmodium falciparum 3D7]
Unigene38636_All	525	gi|124808108|ref|XP_001348232.1|	52.4	9e-06	conserved Plasmodium protein, unknown function [Plasmodium falciparum 3D7] >gi|23497122|gb|AAN36671.1| conserved Plasmodium protein, unknown function [Plasmodium falciparum 3D7]
Unigene3956_All	534	gi|124808620|ref|XP_001348364.1|	55.1	1e-06	conserved Plasmodium protein, unknown function [Plasmodium falciparum 3D7] >gi|23497257|gb|AAN36803.1| conserved Plasmodium protein, unknown function [Plasmodium falciparum 3D7]
Unigene6808_All	989	gi|124809637|ref|XP_001348637.1|	42	8e-06	chloroquine resistance marker protein [Plasmodium falciparum 3D7] >gi|23497534|gb|AAN37076.1|AE014823_56 chloroquine resistance marker protein [Plasmodium falciparum 3D7]
Unigene8808_All	1025	gi|124810280|ref|XP_001348823.1|	57	1e-06	conserved Plasmodium protein, unknown function [Plasmodium falciparum 3D7] >gi|23497724|gb|AAN37262.1| conserved Plasmodium protein, unknown function [Plasmodium falciparum 3D7]
Unigene1569_All	1473	gi|125776707|ref|XP_001359365.1|	148	8e-34	GA15415 [Drosophila pseudoobscura pseudoobscura] >gi|195152517|ref|XP_002017183.1| GL22169 [Drosophila persimilis] >gi|54639109|gb|EAL28511.1| GA15415 [Drosophila pseudoobscura pseudoobscura] >gi|194112240|gb|EDW34283.1| GL22169 [Drosophila persimilis]
Unigene25477_All	836	gi|125778308|ref|XP_001359912.1|	122	2e-26	GA18286 [Drosophila pseudoobscura pseudoobscura] >gi|195157672|ref|XP_002019720.1| GL12548 [Drosophila persimilis] >gi|54639662|gb|EAL29064.1| GA18286 [Drosophila pseudoobscura pseudoobscura] >gi|194116311|gb|EDW38354.1| GL12548 [Drosophila persimilis]
Unigene39911_All	657	gi|125809155|ref|XP_001361007.1|	101	3e-20	GA18804 [Drosophila pseudoobscura pseudoobscura] >gi|195154074|ref|XP_002017947.1| GL17027 [Drosophila persimilis] >gi|54636180|gb|EAL25583.1| GA18804 [Drosophila pseudoobscura pseudoobscura] >gi|194113743|gb|EDW35786.1| GL17027 [Drosophila persimilis]
Unigene37285_All	915	gi|125809155|ref|XP_001361007.1|	94.7	5e-18	GA18804 [Drosophila pseudoobscura pseudoobscura] >gi|195154074|ref|XP_002017947.1| GL17027 [Drosophila persimilis] >gi|54636180|gb|EAL25583.1| GA18804 [Drosophila pseudoobscura pseudoobscura] >gi|194113743|gb|EDW35786.1| GL17027 [Drosophila persimilis]
Unigene33433_All	209	gi|125812074|ref|XP_001341377.1|	66.2	4e-10	PREDICTED: ankyrin repeat domain-containing protein 40-like [Danio rerio]
Unigene26634_All	611	gi|125821491|ref|XP_698091.2|	68.6	2e-10	PREDICTED: probable E3 ubiquitin-protein ligase HERC1-like [Danio rerio]
Unigene13972_All	627	gi|125826147|ref|XP_697454.2|	53.1	8e-06	PREDICTED: RING finger protein 17 [Danio rerio]
Unigene6459_All	1927	gi|125829720|ref|XP_698253.2|	42.7	5e-06	PREDICTED: collagen alpha-1(VI) chain [Danio rerio]
Unigene18842_All	2106	gi|125832558|ref|XP_001332889.1|	93.2	5e-17	PREDICTED: hypothetical protein LOC793178 [Danio rerio]
Unigene8169_All	632	gi|125833380|ref|XP_688972.2|	41.2	2e-06	PREDICTED: DNA excision repair protein ERCC-6 [Danio rerio]
Unigene13641_All	516	gi|125837814|ref|XP_001334204.1|	68.2	2e-10	PREDICTED: zinc finger protein 813-like [Danio rerio]
Unigene23082_All	2052	gi|12585365|sp|O17449.1|TBB1_MANSE	911	0	RecName: Full=Tubulin beta-1 chain; AltName: Full=Beta-1-tubulin >gi|2613141|gb|AAB84297.1| beta-1 tubulin [Manduca sexta]
Unigene17768_All	977	gi|125901787|gb|ABN58714.1|	58.9	3e-07	pol-like protein [Biomphalaria glabrata]
Unigene6333_All	927	gi|125901787|gb|ABN58714.1|	89.7	2e-16	pol-like protein [Biomphalaria glabrata]
Unigene18732_All	1166	gi|125979229|ref|XP_001353647.1|	556	1e-157	GA11327 [Drosophila pseudoobscura pseudoobscura] >gi|195175082|ref|XP_002028292.1| GL17141 [Drosophila persimilis] >gi|54642412|gb|EAL31161.1| GA11327 [Drosophila pseudoobscura pseudoobscura] >gi|194117424|gb|EDW39467.1| GL17141 [Drosophila persimilis]
Unigene22142_All	1440	gi|125980283|ref|XP_001354166.1|	112	3e-23	GA16625 [Drosophila pseudoobscura pseudoobscura] >gi|195174546|ref|XP_002028034.1| GL15039 [Drosophila persimilis] >gi|54642470|gb|EAL31218.1| GA16625 [Drosophila pseudoobscura pseudoobscura] >gi|194115756|gb|EDW37799.1| GL15039 [Drosophila persimilis]
Unigene8227_All	1345	gi|125980948|ref|XP_001354493.1|	86.7	2e-15	GA15732 [Drosophila pseudoobscura pseudoobscura] >gi|54642801|gb|EAL31546.1| GA15732 [Drosophila pseudoobscura pseudoobscura]
Unigene25003_All	2106	gi|125981509|ref|XP_001354758.1|	884	0	GA17988 [Drosophila pseudoobscura pseudoobscura] >gi|54643069|gb|EAL31813.1| GA17988 [Drosophila pseudoobscura pseudoobscura]
Unigene6932_All	575	gi|125983926|ref|XP_001355728.1|	76.3	7e-13	GA11419 [Drosophila pseudoobscura pseudoobscura] >gi|54644044|gb|EAL32787.1| GA11419 [Drosophila pseudoobscura pseudoobscura]
Unigene37260_All	1982	gi|125985295|ref|XP_001356411.1|	279	3e-73	GA16920 [Drosophila pseudoobscura pseudoobscura] >gi|195147162|ref|XP_002014549.1| GL18895 [Drosophila persimilis] >gi|54644735|gb|EAL33475.1| GA16920 [Drosophila pseudoobscura pseudoobscura] >gi|194106502|gb|EDW28545.1| GL18895 [Drosophila persimilis]
Unigene1808_All	4219	gi|125985295|ref|XP_001356411.1|	279	7e-73	GA16920 [Drosophila pseudoobscura pseudoobscura] >gi|195147162|ref|XP_002014549.1| GL18895 [Drosophila persimilis] >gi|54644735|gb|EAL33475.1| GA16920 [Drosophila pseudoobscura pseudoobscura] >gi|194106502|gb|EDW28545.1| GL18895 [Drosophila persimilis]
Unigene29032_All	381	gi|125986145|ref|XP_001356836.1|	64.3	2e-09	GA16534 [Drosophila pseudoobscura pseudoobscura] >gi|195148482|ref|XP_002015203.1| GL18540 [Drosophila persimilis] >gi|54645162|gb|EAL33902.1| GA16534 [Drosophila pseudoobscura pseudoobscura] >gi|194107156|gb|EDW29199.1| GL18540 [Drosophila persimilis]
Unigene15026_All	480	gi|125987089|ref|XP_001357307.1|	80.5	2e-14	GA10098 [Drosophila pseudoobscura pseudoobscura] >gi|54645638|gb|EAL34376.1| GA10098 [Drosophila pseudoobscura pseudoobscura]
Unigene15723_All	1869	gi|126002216|ref|XP_001352293.1|	249	3e-64	GA14004 [Drosophila pseudoobscura pseudoobscura] >gi|195144056|ref|XP_002013012.1| GL23617 [Drosophila persimilis] >gi|198451200|ref|XP_002137251.1| GA26662 [Drosophila pseudoobscura pseudoobscura] >gi|54640479|gb|EAL29364.1| GA14004 [Drosophila pseudoobscura pseudoobscura] >gi|194101955|gb|EDW23998.1| GL23617 [Drosophila persimilis] >gi|198131380|gb|EDY67809.1| GA26662 [Drosophila pseudoobscura …
Unigene31174_All	1669	gi|126143295|gb|ABN80093.1|	167	2e-39	5' nucleotidase [Glossina morsitans morsitans]
Unigene18972_All	2930	gi|126143295|gb|ABN80093.1|	90.5	4e-16	5' nucleotidase [Glossina morsitans morsitans]
Unigene8192_All	1456	gi|126215518|ref|YP_001054765.1|	488	0	cytochrome c oxidase subunit I [Oreochromis sp. KM-2006] >gi|125625430|dbj|BAF46794.1| cytochrome oxidase subunit 1 [Oreochromis sp. KM-2006] >gi|291002190|gb|ADD71193.1| cytochrome c oxidase subunit I [Oreochromis niloticus] >gi|291002218|gb|ADD71219.1| cytochrome c oxidase subunit I [Oreochromis niloticus] >gi|291002260|gb|ADD71258.1| cytochrome c oxidase subunit I [Oreochromis sp. 'red tilapia…
Unigene5810_All	492	gi|126215522|ref|YP_001054769.1|	313	1e-84	cytochrome c oxidase subunit III [Oreochromis sp. KM-2006] >gi|281428852|ref|YP_003355028.1| cytochrome c oxidase subunit III [Oreochromis niloticus] >gi|295065685|ref|YP_003587627.1| cytochrome c oxidase subunit III [Oreochromis sp. 'red tilapia'] >gi|125625434|dbj|BAF46798.1| cytochrome oxidase subunit 3 [Oreochromis sp. KM-2006] >gi|281309680|gb|ADA58751.1| cytochrome c oxidase subunit III [Or…
Unigene10678_All	798	gi|126273374|ref|XP_001377074.1|	103	1e-20	PREDICTED: uncharacterized protein C10orf46-like [Monodelphis domestica]
Unigene16641_All	1195	gi|126296429|ref|XP_001374085.1|	57.8	1e-06	PREDICTED: matrix metalloproteinase-9-like [Monodelphis domestica]
Unigene11968_All	599	gi|126302641|ref|XP_001366682.1|	140	3e-32	PREDICTED: 14 kDa phosphohistidine phosphatase-like [Monodelphis domestica]
Unigene13753_All	752	gi|126302641|ref|XP_001366682.1|	140	6e-32	PREDICTED: 14 kDa phosphohistidine phosphatase-like [Monodelphis domestica]
Unigene28714_All	443	gi|126303501|ref|XP_001380087.1|	104	1e-21	PREDICTED: uncharacterized protein C2orf79-like [Monodelphis domestica]
Unigene28106_All	1489	gi|126304610|ref|XP_001368860.1|	94	2e-17	PREDICTED: zinc finger protein 91-like [Monodelphis domestica]
Unigene42163_All	804	gi|126306532|ref|XP_001375841.1|	86.3	2e-28	PREDICTED: hemicentin-1 [Monodelphis domestica]
Unigene15329_All	1106	gi|126306532|ref|XP_001375841.1|	153	1e-35	PREDICTED: hemicentin-1 [Monodelphis domestica]
Unigene27891_All	5750	gi|126310663|ref|XP_001370692.1|	446	1e-174	PREDICTED: e3 ubiquitin-protein ligase SHPRH [Monodelphis domestica]
Unigene5082_All	360	gi|126316959|ref|XP_001381288.1|	63.2	3e-09	PREDICTED: DNA excision repair protein ERCC-8 [Monodelphis domestica]
Unigene10972_All	380	gi|126322298|ref|XP_001370484.1|	171	9e-42	PREDICTED: protein FAM91A1-like [Monodelphis domestica]
Unigene24604_All	1386	gi|126323518|ref|XP_001364347.1|	88.2	5e-18	PREDICTED: splicing factor 3A subunit 2-like [Monodelphis domestica]
Unigene8358_All	800	gi|126324953|ref|XP_001380169.1|	68.6	3e-10	PREDICTED: neurofilament heavy polypeptide [Monodelphis domestica]
Unigene10072_All	1672	gi|126325624|ref|XP_001363788.1|	213	2e-53	PREDICTED: protein TFG-like [Monodelphis domestica]
Unigene21029_All	529	gi|126326723|ref|XP_001378250.1|	101	2e-20	PREDICTED: e3 ubiquitin-protein ligase ZSWIM2 [Monodelphis domestica]
Unigene2206_All	843	gi|126327126|ref|XP_001366122.1|	179	2e-43	PREDICTED: uncharacterized protein C11orf70-like [Monodelphis domestica]
Unigene2499_All	281	gi|126335698|ref|XP_001366392.1|	58.9	6e-08	PREDICTED: e3 ubiquitin-protein ligase BRE1A isoform 1 [Monodelphis domestica]
Unigene7008_All	1565	gi|126338874|ref|XP_001379360.1|	159	6e-63	PREDICTED: n-acetyllactosaminide beta-1,3-N-acetylglucosaminyltransferase-like [Monodelphis domestica]
Unigene3830_All	579	gi|126339642|ref|XP_001365808.1|	74.3	3e-12	PREDICTED: WASH complex subunit 7-like [Monodelphis domestica]
Unigene37216_All	921	gi|126506318|ref|NP_001075433.1|	110	9e-23	tetrameric potassium-selective cyclic nucleotide gated channel [Strongylocentrotus purpuratus] >gi|124746345|gb|ABN14774.1| tetrameric potassium-selective cyclic nucleotide gated channel [Strongylocentrotus purpuratus]
Unigene27464_All	957	gi|126506318|ref|NP_001075433.1|	67	1e-09	tetrameric potassium-selective cyclic nucleotide gated channel [Strongylocentrotus purpuratus] >gi|124746345|gb|ABN14774.1| tetrameric potassium-selective cyclic nucleotide gated channel [Strongylocentrotus purpuratus]
Unigene11010_All	1687	gi|126506318|ref|NP_001075433.1|	75.1	1e-11	tetrameric potassium-selective cyclic nucleotide gated channel [Strongylocentrotus purpuratus] >gi|124746345|gb|ABN14774.1| tetrameric potassium-selective cyclic nucleotide gated channel [Strongylocentrotus purpuratus]
Unigene23724_All	447	gi|126631544|gb|AAI33955.1|	60.8	2e-08	Zgc:162345 protein [Danio rerio]
Unigene36993_All	524	gi|126632733|emb|CAM56605.1|	66.6	5e-10	novel protein [Danio rerio]
Unigene927_All	544	gi|126673621|gb|ABO26343.1|	64.3	2e-09	sperm acrosomal protein [Urechis caupo]
Unigene1315_All	670	gi|127354|sp|P09125.1|MSP8_EIMAC	59.3	1e-07	RecName: Full=Merozoite surface protein CMZ-8 >gi|9246|emb|CAA30977.1| EAMZp35 protein [Eimeria acervulina]
Unigene38749_All	1390	gi|1280134|gb|AAA98006.1|	62.4	5e-08	Hypothetical protein F16H11.2 [Caenorhabditis elegans]
Unigene25361_All	2350	gi|129593762|gb|ABO31112.1|	890	0	cryptochrome 2 protein [Bombus impatiens]
Unigene5454_All	267	gi|12963655|ref|NP_075861.1|	82	7e-15	60S ribosomal protein L38 [Mus musculus] >gi|114205440|ref|NP_001041523.1| 60S ribosomal protein L38 [Mus musculus] >gi|114205444|ref|NP_001041522.1| 60S ribosomal protein L38 [Mus musculus] >gi|22001919|sp|Q9JJI8.3|RL38_MOUSE RecName: Full=60S ribosomal protein L38 >gi|9650960|dbj|BAB03500.1| ribosomal protein L38 [Mus musculus] >gi|21706422|gb|AAH34339.1| Ribosomal protein L38 [Mus musculus] >g…
Unigene41952_All	1953	gi|130551|sp|P16423.1|POLR_DROME	141	1e-31	RecName: Full=Retrovirus-related Pol polyprotein from type-2 retrotransposable element R2DM; AltName: Full=Retrovirus-related Pol polyprotein from type II retrotransposable element R2DM; Includes: RecName: Full=Protease; Includes: RecName: Full=Reverse transcriptase; Includes: RecName: Full=Endonuclease
Unigene16390_All	535	gi|130774478|gb|ABO32368.1|	260	2e-68	LSD1 [Xenopus laevis]
Unigene17415_All	512	gi|131093|sp|P17502.1|PRT_ANTGR	53.1	5e-06	RecName: Full=Protamine
Unigene17549_All	924	gi|132424628|gb|ABO33471.1|	189	2e-46	NudE-like protein 1b [Danio rerio]
Unigene1365_All	1048	gi|132424628|gb|ABO33471.1|	233	1e-59	NudE-like protein 1b [Danio rerio]
Unigene7509_All	904	gi|13311067|gb|AAK16629.1|	68.2	5e-10	cytochrome oxidase subunit I [Chrysomela salicivorax]
Unigene25146_All	2246	gi|133777834|gb|AAI15209.1|	275	7e-72	Xrcc5 protein [Danio rerio]
Unigene36935_All	1435	gi|133900667|ref|NP_001023035.2|	142	3e-32	C-type LECtin family member (clec-200) [Caenorhabditis elegans]
Unigene41007_All	242	gi|133916482|emb|CAM36311.1|	67.4	2e-10	hypothetical protein [Thermobia domestica]
Unigene6077_All	344	gi|134001215|gb|ABO45231.1|	121	8e-27	reverse transcriptase [Ostrinia nubilalis] >gi|134001296|gb|ABO45237.1| reverse transcriptase [Ostrinia nubilalis]
Unigene30579_All	418	gi|134001215|gb|ABO45231.1|	121	1e-26	reverse transcriptase [Ostrinia nubilalis] >gi|134001296|gb|ABO45237.1| reverse transcriptase [Ostrinia nubilalis]
Unigene14399_All	394	gi|134001215|gb|ABO45231.1|	125	4e-28	reverse transcriptase [Ostrinia nubilalis] >gi|134001296|gb|ABO45237.1| reverse transcriptase [Ostrinia nubilalis]
Unigene3584_All	1335	gi|134025277|gb|AAI34903.1|	54.7	1e-05	Zgc:162140 protein [Danio rerio] >gi|169158051|emb|CAQ14718.1| novel protein (zgc:162140) [Danio rerio]
Unigene3607_All	888	gi|134031978|ref|NP_001076795.1|	103	1e-20	cardioacceleratory peptide receptor 2 [Tribolium castaneum] >gi|126116540|gb|ABN79652.1| cardioactive peptide receptor 2 [Tribolium castaneum]
Unigene12927_All	1647	gi|134035348|sp|Q66KB0.2|UBE2Z_XENTR	352	3e-95	RecName: Full=Ubiquitin-conjugating enzyme E2 Z; AltName: Full=Ubiquitin carrier protein Z; AltName: Full=Ubiquitin-protein ligase Z
Unigene20395_All	529	gi|134270323|emb|CAL48349.1|	90.5	3e-17	preprosulfakinin [Gryllus bimaculatus]
Unigene39807_All	1458	gi|13430287|gb|AAK25796.1|AF338465_1	563	1e-159	delta-9 desaturase 1 [Acheta domesticus] >gi|13430289|gb|AAK25797.1|AF338466_1 delta-9 desaturase 3 [Acheta domesticus]
Unigene31305_All	1236	gi|13430287|gb|AAK25796.1|AF338465_1	518	1e-145	delta-9 desaturase 1 [Acheta domesticus] >gi|13430289|gb|AAK25797.1|AF338466_1 delta-9 desaturase 3 [Acheta domesticus]
Unigene16209_All	2754	gi|13430287|gb|AAK25796.1|AF338465_1	436	1e-120	delta-9 desaturase 1 [Acheta domesticus] >gi|13430289|gb|AAK25797.1|AF338466_1 delta-9 desaturase 3 [Acheta domesticus]
Unigene3349_All	3910	gi|13430287|gb|AAK25796.1|AF338465_1	563	1e-158	delta-9 desaturase 1 [Acheta domesticus] >gi|13430289|gb|AAK25797.1|AF338466_1 delta-9 desaturase 3 [Acheta domesticus]
Unigene36053_All	1983	gi|13430287|gb|AAK25796.1|AF338465_1	564	1e-159	delta-9 desaturase 1 [Acheta domesticus] >gi|13430289|gb|AAK25797.1|AF338466_1 delta-9 desaturase 3 [Acheta domesticus]
Unigene12837_All	1021	gi|13432026|gb|AAF73890.2|AF223972_1	82.8	2e-14	non-classical Kazal type inhibitor bdellin-KL [Hirudo nipponia] >gi|14279682|gb|AAK58688.1|AF272790_1 protease inhibitor bdellin-KL [Hirudo nipponia]
Unigene6387_All	2205	gi|13561982|gb|AAK30594.1|AF350265_1	593	1e-168	flagelliform silk protein [Argiope trifasciata]
Unigene42765_All	388	gi|13624655|emb|CAC36957.1|	210	1e-53	tachykinin receptor like GPCR protein [Rhyparobia maderae]
Unigene31608_All	664	gi|13624655|emb|CAC36957.1|	224	2e-57	tachykinin receptor like GPCR protein [Rhyparobia maderae]
Unigene32483_All	353	gi|14010625|gb|AAK52058.1|AF364550_1	154	9e-37	RNA-directed DNA polymerase [Drosophila melanogaster]
Unigene734_All	1347	gi|1402848|gb|AAC28743.1|	102	4e-49	pol-like protein [Ceratitis capitata]
Unigene5229_All	894	gi|14028711|gb|AAK52473.1|AF336364_1	201	5e-91	allatostatin receptor [Periplaneta americana]
Unigene42075_All	423	gi|141796373|gb|AAI39611.1|	52.4	6e-06	Zgc:162621 protein [Danio rerio]
Unigene26438_All	920	gi|14269419|gb|AAK58061.1|AF378198_1	214	4e-54	histone H1 [Rhynchosciara americana]
Unigene30857_All	1428	gi|14269419|gb|AAK58061.1|AF378198_1	113	3e-23	histone H1 [Rhynchosciara americana]
Unigene4974_All	506	gi|14269422|gb|AAK58064.1|AF378198_4	237	1e-61	histone H2B [Rhynchosciara americana]
Unigene36070_All	489	gi|14388963|gb|AAK61869.1|AF343964_1	79.3	5e-24	mutant N-acetylglucoaminyltransferase I [Cricetulus griseus]
Unigene12677_All	3288	gi|145207345|emb|CAM84196.1|	324	2e-86	hexamerin 1 [Perla marginata]
Unigene8890_All	486	gi|145220603|gb|ABP48076.1|	210	2e-53	rho [Drosophila ananassae]
Unigene19036_All	1433	gi|145478269|ref|XP_001425157.1|	65.9	5e-09	hypothetical protein [Paramecium tetraurelia strain d4-2] >gi|124392226|emb|CAK57759.1| unnamed protein product [Paramecium tetraurelia]
Unigene21603_All	1909	gi|145485040|ref|XP_001428529.1|	56.6	4e-06	hypothetical protein [Paramecium tetraurelia strain d4-2] >gi|124395615|emb|CAK61131.1| unnamed protein product [Paramecium tetraurelia]
Unigene22976_All	802	gi|145500963|ref|XP_001436464.1|	57.8	5e-07	hypothetical protein [Paramecium tetraurelia strain d4-2] >gi|124403604|emb|CAK69067.1| unnamed protein product [Paramecium tetraurelia]
Unigene18089_All	1131	gi|145519023|ref|XP_001445380.1|	62	5e-08	hypothetical protein [Paramecium tetraurelia strain d4-2] >gi|124412831|emb|CAK77983.1| unnamed protein product [Paramecium tetraurelia]
Unigene2007_All	1027	gi|145538742|ref|XP_001455071.1|	57	1e-06	hypothetical protein [Paramecium tetraurelia strain d4-2] >gi|124422859|emb|CAK87674.1| unnamed protein product [Paramecium tetraurelia]
Unigene15124_All	746	gi|146084079|ref|XP_001464917.1|	55.8	2e-06	Hypothetical repeat protein [Leishmania infantum JPCM5] >gi|134069012|emb|CAM67156.1| Hypothetical repeat protein [Leishmania infantum JPCM5]
Unigene3761_All	758	gi|146084079|ref|XP_001464917.1|	63.5	9e-09	Hypothetical repeat protein [Leishmania infantum JPCM5] >gi|134069012|emb|CAM67156.1| Hypothetical repeat protein [Leishmania infantum JPCM5]
Unigene23375_All	1273	gi|146084079|ref|XP_001464917.1|	65.1	7e-09	Hypothetical repeat protein [Leishmania infantum JPCM5] >gi|134069012|emb|CAM67156.1| Hypothetical repeat protein [Leishmania infantum JPCM5]
Unigene29668_All	1239	gi|146100454|ref|XP_001468867.1|	81.3	9e-14	proteophosphoglycan ppg4 [Leishmania infantum JPCM5] >gi|134073236|emb|CAM71958.1| proteophosphoglycan ppg4 [Leishmania infantum JPCM5]
Unigene20675_All	539	gi|146134379|ref|NP_957707.2|	127	3e-28	keratin, type I cytoskeletal 9 [Mus musculus] >gi|123236749|emb|CAM17775.1| keratin 9 [Mus musculus]
Unigene27_All	3446	gi|146180698|ref|XP_001021311.2|	66.6	8e-09	Type III restriction enzyme, res subunit family protein [Tetrahymena thermophila] >gi|146144410|gb|EAS01066.2| Type III restriction enzyme, res subunit family protein [Tetrahymena thermophila SB210]
Unigene40559_All	219	gi|146181778|ref|XP_001023391.2|	52	8e-06	Ribosomal protein L7Ae containing protein [Tetrahymena thermophila] >gi|146144075|gb|EAS03145.2| Ribosomal protein L7Ae containing protein [Tetrahymena thermophila SB210]
Unigene20207_All	524	gi|146184580|ref|XP_001029661.2|	57.4	3e-07	IBR domain containing protein [Tetrahymena thermophila] >gi|146142628|gb|EAR81998.2| IBR domain containing protein [Tetrahymena thermophila SB210]
Unigene29618_All	676	gi|146231944|ref|NP_780447.4|	70.1	8e-11	telomere-associated protein RIF1 [Mus musculus] >gi|46410861|gb|AAS94124.1| Rap1-interacting factor 1 [Mus musculus] >gi|123234740|emb|CAM23157.1| Rap1 interacting factor 1 homolog (yeast) [Mus musculus] >gi|123857934|emb|CAM17921.1| Rap1 interacting factor 1 homolog (yeast) [Mus musculus]
Unigene8914_All	612	gi|146232047|gb|AAY86298.2|	60.1	6e-08	Hypothetical protein Y54G2A.42 [Caenorhabditis elegans]
Unigene24713_All	2267	gi|146232047|gb|AAY86298.2|	47.4	2e-08	Hypothetical protein Y54G2A.42 [Caenorhabditis elegans]
Unigene24714_All	1946	gi|146232047|gb|AAY86298.2|	86.3	5e-15	Hypothetical protein Y54G2A.42 [Caenorhabditis elegans]
Unigene6663_All	1069	gi|146232047|gb|AAY86298.2|	112	3e-23	Hypothetical protein Y54G2A.42 [Caenorhabditis elegans]
Unigene24715_All	3157	gi|146232047|gb|AAY86298.2|	79.7	8e-13	Hypothetical protein Y54G2A.42 [Caenorhabditis elegans]
Unigene29202_All	686	gi|146285340|gb|ABQ18248.1|	244	2e-63	ribosomal subunit S24e [Lygus lineolaris]
Unigene6791_All	1533	gi|146350826|dbj|BAF62091.1|	214	1e-53	aquaporin [Polypedilum vanderplanki]
Unigene6610_All	1746	gi|146446849|gb|ABQ41279.1|	159	5e-37	SUMO-1-like protein [Artemia franciscana]
Unigene26207_All	1292	gi|147898819|ref|NP_001088850.1|	386	1e-105	glutaredoxin 3 [Xenopus laevis] >gi|56541147|gb|AAH87486.1| LOC496161 protein [Xenopus laevis]
Unigene9990_All	812	gi|147899382|ref|NP_001090259.1|	137	5e-31	TRM1 tRNA methyltransferase 1-like [Xenopus laevis] >gi|52789427|gb|AAH83042.1| MGC98839 protein [Xenopus laevis]
Unigene13871_All	1484	gi|147899819|ref|NP_001082924.1|	116	2e-32	CREB-binding protein [Danio rerio] >gi|126632602|emb|CAM56592.1| novel protein similar to vertebrate CREB binding protein (Rubinstein-Taybi syndrome) (CREBBP) [Danio rerio]
Unigene749_All	647	gi|147899948|ref|NP_001087853.1|	149	7e-35	tRNA wybutosine-synthesizing protein 3 homolog [Xenopus laevis] >gi|82180963|sp|Q641F8.1|TYW3_XENLA RecName: Full=tRNA wybutosine-synthesizing protein 3 homolog; AltName: Full=tRNA-yW-synthesizing protein 3 >gi|51950000|gb|AAH82379.1| MGC81728 protein [Xenopus laevis]
Unigene15061_All	628	gi|147900017|ref|NP_001086749.1|	186	6e-46	serine/arginine-rich splicing factor 7 [Xenopus laevis] >gi|50603927|gb|AAH77393.1| MGC81677 protein [Xenopus laevis]
Unigene37107_All	686	gi|147900297|ref|NP_001087087.1|	110	1e-40	zinc finger protein 183 [Xenopus laevis] >gi|126631414|gb|AAI33788.1| LOC446953 protein [Xenopus laevis]
Unigene9162_All	1129	gi|147900738|ref|NP_001082368.1|	95.9	3e-18	annexin A1 [Xenopus laevis] >gi|49522910|gb|AAH75151.1| LOC398427 protein [Xenopus laevis]
Unigene18933_All	2648	gi|147902613|ref|NP_001011626.2|	213	3e-53	profilin [Apis mellifera] >gi|148231752|ref|NP_001091636.1| profilin [Apis mellifera]
Unigene3478_All	1649	gi|147903655|ref|NP_001088618.1|	67	1e-22	protein arginine methyltransferase 5 [Xenopus laevis] >gi|83318410|gb|AAI08762.1| LOC495515 protein [Xenopus laevis]
Unigene26048_All	932	gi|147903663|ref|NP_001082498.1|	195	2e-48	yrdC domain containing [Xenopus laevis] >gi|49118602|gb|AAH73618.1| LOC398509 protein [Xenopus laevis]
Unigene10794_All	1200	gi|147903741|ref|NP_001082834.1|	134	1e-29	cyclin-D1-binding protein 1 homolog [Danio rerio] >gi|126631328|gb|AAI33860.1| Zgc:162082 protein [Danio rerio]
Unigene31525_All	658	gi|147904663|ref|NP_001080687.1|	151	3e-45	galactokinase 2 [Xenopus laevis] >gi|28277284|gb|AAH44977.1| Galk2-prov protein [Xenopus laevis]
Unigene12632_All	1839	gi|147904744|ref|NP_001088589.1|	562	1e-158	pyridine nucleotide-disulphide oxidoreductase domain 2 [Xenopus laevis] >gi|54648504|gb|AAH85048.1| LOC495473 protein [Xenopus laevis]
Unigene16484_All	360	gi|147905712|ref|NP_001088716.1|	58.5	8e-08	nucleoside diphosphate-linked moiety X motif 19, mitochondrial precursor [Xenopus laevis] >gi|82179674|sp|Q5PQ50.1|NUD19_XENLA RecName: Full=Nucleoside diphosphate-linked moiety X motif 19, mitochondrial; Short=Nudix motif 19; Flags: Precursor >gi|56269545|gb|AAH87364.1| Nudt19 protein [Xenopus laevis]
Unigene13136_All	1303	gi|147906398|ref|NP_001081427.1|	133	2e-29	embryonic serine protease-2 [Xenopus laevis] >gi|9757700|dbj|BAB08217.1| embryonic serine protease-2 [Xenopus laevis]
Unigene13135_All	1530	gi|147906398|ref|NP_001081427.1|	133	3e-29	embryonic serine protease-2 [Xenopus laevis] >gi|9757700|dbj|BAB08217.1| embryonic serine protease-2 [Xenopus laevis]
Unigene13480_All	255	gi|1480863|gb|AAB05810.1|	69.3	5e-11	super cysteine rich protein [Homo sapiens]
Unigene11267_All	388	gi|1480863|gb|AAB05810.1|	58.9	6e-08	super cysteine rich protein [Homo sapiens]
Unigene21670_All	1601	gi|148222417|ref|NP_001082520.1|	90.1	3e-16	trichoplein keratin filament-binding protein [Xenopus laevis] >gi|123918170|sp|A0AUT1.1|TCHP_XENLA RecName: Full=Trichoplein keratin filament-binding protein; Short=Protein TCHP >gi|117167901|gb|AAI24855.1| LOC398528 protein [Xenopus laevis]
Unigene5705_All	310	gi|148223419|ref|NP_001090753.1|	82.8	4e-15	centrosomal protein of 78 kDa [Xenopus (Silurana) tropicalis] >gi|150438877|sp|A2RRS8.1|CEP78_XENTR RecName: Full=Centrosomal protein of 78 kDa; Short=Cep78 >gi|124297539|gb|AAI31835.1| LOC100037836 protein [Xenopus (Silurana) tropicalis]
Unigene16967_All	1323	gi|148225460|ref|NP_001080778.1|	79.7	3e-13	zinc finger protein 346 [Xenopus laevis] >gi|2340162|gb|AAC60260.1| dsRBP-ZFa [Xenopus laevis]
Unigene39649_All	526	gi|148225734|ref|NP_001084907.1|	68.2	2e-10	centromere protein S [Xenopus laevis] >gi|82237117|sp|Q6NRI8.1|CENPS_XENLA RecName: Full=Centromere protein S; Short=CENP-S; AltName: Full=Apoptosis-inducing TAF9-like domain-containing protein 1 homolog; AltName: Full=FANCM-interacting histone fold protein 1 >gi|47123100|gb|AAH70762.1| MGC83786 protein [Xenopus laevis]
Unigene16964_All	1059	gi|148225919|ref|NP_001079493.1|	185	3e-45	FK506 binding protein 2, 13kDa [Xenopus laevis] >gi|27694894|gb|AAH43844.1| MGC53657 protein [Xenopus laevis] >gi|80479228|gb|AAI08495.1| MGC53657 protein [Xenopus laevis]
Unigene42143_All	924	gi|148226561|ref|NP_001085446.1|	129	9e-54	coiled-coil domain-containing protein 93 [Xenopus laevis] >gi|82184658|sp|Q6GQI5.1|CCD93_XENLA RecName: Full=Coiled-coil domain-containing protein 93 >gi|49117844|gb|AAH72758.1| MGC79132 protein [Xenopus laevis]
Unigene35849_All	1339	gi|148227698|ref|NP_001085258.1|	309	2e-82	SUMO-activating enzyme subunit 1 [Xenopus laevis] >gi|82177317|sp|Q8JGT5.1|SAE1_XENLA RecName: Full=SUMO-activating enzyme subunit 1; AltName: Full=SUMO-activating enzyme E1 N subunit; AltName: Full=Ubiquitin-like 1-activating enzyme E1A >gi|22074764|gb|AAM47491.1| SUMO-1 activating enzyme E1 N subunit [Xenopus laevis] >gi|55715632|gb|AAH86263.1| Aos protein [Xenopus laevis]
Unigene17111_All	1389	gi|148227698|ref|NP_001085258.1|	333	9e-90	SUMO-activating enzyme subunit 1 [Xenopus laevis] >gi|82177317|sp|Q8JGT5.1|SAE1_XENLA RecName: Full=SUMO-activating enzyme subunit 1; AltName: Full=SUMO-activating enzyme E1 N subunit; AltName: Full=Ubiquitin-like 1-activating enzyme E1A >gi|22074764|gb|AAM47491.1| SUMO-1 activating enzyme E1 N subunit [Xenopus laevis] >gi|55715632|gb|AAH86263.1| Aos protein [Xenopus laevis]
Unigene6601_All	1317	gi|148229618|ref|NP_001086875.1|	84	2e-14	recQ-mediated genome instability protein 1 [Xenopus laevis] >gi|82182439|sp|Q6DDH2.1|RMI1_XENLA RecName: Full=RecQ-mediated genome instability protein 1 >gi|50417569|gb|AAH77592.1| MGC83955 protein [Xenopus laevis]
Unigene16099_All	833	gi|148229745|ref|NP_001082866.1|	180	6e-44	diphthamide biosynthesis protein 2 [Danio rerio] >gi|160010406|sp|A4QN59.1|DPH2_DANRE RecName: Full=Diphthamide biosynthesis protein 2; AltName: Full=DPH2 homolog >gi|141795881|gb|AAI34940.1| Zgc:162269 protein [Danio rerio]
Unigene36816_All	389	gi|148229862|ref|NP_001085073.1|	63.2	3e-09	protein GTLF3B [Xenopus laevis] >gi|82184925|sp|Q6IP48.1|GTL3B_XENLA RecName: Full=Protein GTLF3B >gi|47940229|gb|AAH72070.1| Gtlf3b protein [Xenopus laevis] >gi|114107798|gb|AAI23109.1| Gtlf3b protein [Xenopus laevis]
Unigene20007_All	1128	gi|148230780|ref|NP_001086881.1|	228	5e-58	SEC22 vesicle trafficking protein-like 2 [Xenopus laevis] >gi|50415609|gb|AAH77599.1| Sec22l2-prov protein [Xenopus laevis]
Unigene27534_All	447	gi|148232054|ref|NP_001086624.1|	221	8e-57	heat shock protein 90kDa alpha (cytosolic), class B member 1 [Xenopus laevis] >gi|50603918|gb|AAH77195.1| Hsp90beta protein [Xenopus laevis] >gi|54873686|gb|AAV41061.1| Hsp90beta [Xenopus laevis]
Unigene13937_All	611	gi|148232098|ref|NP_001089417.1|	108	1e-22	tryptophan rich basic protein [Xenopus laevis] >gi|62740125|gb|AAH94207.1| MGC115192 protein [Xenopus laevis]
Unigene38714_All	337	gi|148232327|ref|NP_001088785.1|	63.5	3e-09	RING finger protein 170 [Xenopus laevis] >gi|82196222|sp|Q5PPX5.1|RN170_XENLA RecName: Full=RING finger protein 170 >gi|56270219|gb|AAH87450.1| LOC496050 protein [Xenopus laevis]
Unigene25448_All	818	gi|148232782|ref|NP_001086288.1|	65.9	2e-09	WAS protein family, member 1 [Xenopus laevis] >gi|49257878|gb|AAH74429.1| MGC84671 protein [Xenopus laevis]
Unigene30058_All	286	gi|148233183|ref|NP_001080911.1|	174	8e-43	elongation factor 1-alpha, somatic form [Xenopus laevis] >gi|119132|sp|P13549.1|EF1A0_XENLA RecName: Full=Elongation factor 1-alpha, somatic form; Short=EF-1-alpha-S >gi|64655|emb|CAA39027.1| elongation factor 1-alpha [Xenopus laevis] >gi|214111|gb|AAB00075.1| elongation factor 1-alpha chain [Xenopus laevis] >gi|27735380|gb|AAH41196.1| Eef1a-s protein [Xenopus laevis] >gi|27882620|gb|AAH43843.1| …
Unigene9332_All	2954	gi|148233328|ref|NP_001084420.1|	75.9	1e-34	nibrin [Xenopus laevis] >gi|37783603|gb|AAO34130.1| Nijmegen breakage syndrome 1 [Xenopus laevis] >gi|62823180|gb|AAY15242.1| NBS1 [Xenopus laevis]
Unigene2727_All	569	gi|148234074|ref|NP_001088634.1|	85.9	9e-16	ubiquitin carboxyl-terminal hydrolase 47 [Xenopus laevis] >gi|82179841|sp|Q5U252.1|UBP47_XENLA RecName: Full=Ubiquitin carboxyl-terminal hydrolase 47; AltName: Full=Deubiquitinating enzyme 47; AltName: Full=Ubiquitin thiolesterase 47; AltName: Full=Ubiquitin-specific-processing protease 47 >gi|55249607|gb|AAH86278.1| LOC495686 protein [Xenopus laevis]
Unigene8747_All	888	gi|148234364|ref|NP_001091518.1|	99.4	2e-19	calmodulin-like 5 [Bos taurus] >gi|134024697|gb|AAI34712.1| CALML5 protein [Bos taurus] >gi|296481360|gb|DAA23475.1| calmodulin-like 5 [Bos taurus]
Unigene3346_All	1861	gi|148234388|ref|NP_001085184.1|	375	1e-102	FAD synthase [Xenopus laevis] >gi|82184792|sp|Q6ING7.1|FLAD1_XENLA RecName: Full=FAD synthase; AltName: Full=FAD pyrophosphorylase; AltName: Full=FMN adenylyltransferase; AltName: Full=Flavin adenine dinucleotide synthase; Includes: RecName: Full=Molybdenum cofactor biosynthesis protein-like region; Includes: RecName: Full=FAD synthase region >gi|47937753|gb|AAH72314.1| Flad1 protein [Xenopus lae…
Unigene18531_All	4263	gi|148234516|ref|NP_001087369.1|	681	0	serine hydroxymethyltransferase 2 (mitochondrial) [Xenopus laevis] >gi|50924596|gb|AAH79680.1| MGC79128 protein [Xenopus laevis]
Unigene38793_All	1823	gi|148235751|ref|NP_001080788.1|	379	1e-112	serine/threonine-protein kinase PLK1 [Xenopus laevis] >gi|49036444|sp|P70032.1|PLK1_XENLA RecName: Full=Serine/threonine-protein kinase PLK1; AltName: Full=Plx1; AltName: Full=Polo-like kinase 1; Short=PLK-1 >gi|1537064|gb|AAC60017.1| Plx1 [Xenopus laevis]
Unigene37343_All	1759	gi|148235751|ref|NP_001080788.1|	427	1e-117	serine/threonine-protein kinase PLK1 [Xenopus laevis] >gi|49036444|sp|P70032.1|PLK1_XENLA RecName: Full=Serine/threonine-protein kinase PLK1; AltName: Full=Plx1; AltName: Full=Polo-like kinase 1; Short=PLK-1 >gi|1537064|gb|AAC60017.1| Plx1 [Xenopus laevis]
Unigene13672_All	713	gi|148236601|ref|NP_001080426.1|	123	8e-27	translin [Xenopus laevis] >gi|7648677|gb|AAF65620.1|AF169343_1 translin [Xenopus laevis]
Unigene24410_All	626	gi|148237229|ref|NP_001080689.1|	57.8	3e-07	heterogeneous nuclear ribonucleoprotein A1 [Xenopus laevis] >gi|28374304|gb|AAH45260.1| Hnrpa1 protein [Xenopus laevis]
Unigene30294_All	288	gi|148237253|ref|NP_001087800.1|	81.6	9e-15	selenocysteine lyase [Xenopus laevis] >gi|82198426|sp|Q66IQ6.1|SCLY_XENLA RecName: Full=Selenocysteine lyase >gi|51703611|gb|AAH81243.1| Scly protein [Xenopus laevis]
Unigene27889_All	3175	gi|148237532|ref|NP_001083791.1|	349	6e-94	ring finger protein 103 [Xenopus laevis] >gi|20126693|dbj|BAB88876.1| KF-1b [Xenopus laevis]
Unigene21735_All	3035	gi|148237743|ref|NP_001079615.1|	130	3e-28	chromatin target of PRMT1 [Xenopus laevis] >gi|3721940|dbj|BAA33761.1| NO27 [Xenopus laevis]
Unigene24908_All	3025	gi|148277633|ref|NP_001091684.1|	635	1e-180	adenosine deaminase acting on RNA [Apis mellifera] >gi|146260809|gb|ABQ14707.1| adenosine deaminase [Apis mellifera]
Unigene42339_All	2033	gi|148298726|ref|NP_001091755.1|	368	1e-100	ADP-ribosylation factor [Bombyx mori] >gi|87248075|gb|ABD36090.1| ADP-ribosylation factor [Bombyx mori]
Unigene39144_All	2142	gi|148298726|ref|NP_001091755.1|	368	1e-100	ADP-ribosylation factor [Bombyx mori] >gi|87248075|gb|ABD36090.1| ADP-ribosylation factor [Bombyx mori]
Unigene10052_All	3096	gi|148298726|ref|NP_001091755.1|	368	1e-99	ADP-ribosylation factor [Bombyx mori] >gi|87248075|gb|ABD36090.1| ADP-ribosylation factor [Bombyx mori]
Unigene16268_All	1115	gi|148298736|ref|NP_001091758.1|	172	2e-41	annexin isoform 1 [Bombyx mori] >gi|87248453|gb|ABD36279.1| annexin isoform 1 [Bombyx mori]
Unigene13797_All	1516	gi|148298814|ref|NP_001091759.1|	176	4e-42	annexin isoform 2 [Bombyx mori] >gi|87248455|gb|ABD36280.1| annexin isoform 2 [Bombyx mori]
Unigene2715_All	620	gi|148298882|ref|NP_001091779.1|	86.3	8e-16	chemosensory protein 11 [Bombyx mori] >gi|112032244|gb|ABH88204.1| chemosensory protein 11 [Bombyx mori]
Unigene39117_All	412	gi|148670206|gb|EDL02153.1|	175	5e-43	mCG10536 [Mus musculus]
Unigene5147_All	763	gi|148670206|gb|EDL02153.1|	182	2e-44	mCG10536 [Mus musculus]
Unigene13529_All	505	gi|148670206|gb|EDL02153.1|	161	1e-38	mCG10536 [Mus musculus]
Unigene17397_All	567	gi|148670627|gb|EDL02574.1|	106	5e-22	keratin 9 [Mus musculus]
Unigene12788_All	4088	gi|148671791|gb|EDL03738.1|	149	1e-33	tetratricopeptide repeat domain 3, isoform CRA_h [Mus musculus]
Unigene12789_All	4162	gi|148671791|gb|EDL03738.1|	150	7e-34	tetratricopeptide repeat domain 3, isoform CRA_h [Mus musculus]
Unigene38704_All	782	gi|148672345|gb|EDL04292.1|	90.5	7e-17	mCG145004 [Mus musculus]
Unigene42499_All	350	gi|148678347|gb|EDL10294.1|	60.8	2e-08	mCG141045 [Mus musculus]
Unigene36857_All	828	gi|148678814|gb|EDL10761.1|	137	6e-31	mCG17791, isoform CRA_a [Mus musculus]
Unigene17955_All	435	gi|148684246|gb|EDL16193.1|	181	1e-44	mCG140099, isoform CRA_a [Mus musculus]
Unigene28402_All	1607	gi|148684404|gb|EDL16351.1|	89.7	4e-16	mCG19095, isoform CRA_e [Mus musculus]
Unigene5747_All	1008	gi|148690737|gb|EDL22684.1|	69.7	7e-11	kallikrein 6, isoform CRA_b [Mus musculus] >gi|148690738|gb|EDL22685.1| kallikrein 6, isoform CRA_b [Mus musculus]
Unigene5758_All	1014	gi|148690737|gb|EDL22684.1|	87.8	7e-16	kallikrein 6, isoform CRA_b [Mus musculus] >gi|148690738|gb|EDL22685.1| kallikrein 6, isoform CRA_b [Mus musculus]
Unigene29806_All	1296	gi|148696445|gb|EDL28392.1|	86.7	2e-15	McKusick-Kaufman syndrome protein, isoform CRA_b [Mus musculus]
Unigene27695_All	1117	gi|148697843|gb|EDL29790.1|	56.6	2e-06	mCG56897, isoform CRA_b [Mus musculus]
Unigene15504_All	2091	gi|148700956|gb|EDL32903.1|	55.8	8e-06	cytoskeleton associated protein 2, isoform CRA_a [Mus musculus]
Unigene31851_All	572	gi|148707919|gb|EDL39866.1|	53.9	4e-06	mCG145607 [Mus musculus]
Unigene25488_All	863	gi|148724922|emb|CAK04792.2|	102	3e-20	novel protein [Danio rerio]
Unigene18321_All	267	gi|148725914|emb|CAN88404.1|	59.7	4e-08	novel protein [Danio rerio] >gi|159571217|emb|CAP19496.1| novel protein [Danio rerio]
Unigene43110_All	959	gi|148727298|ref|NP_941961.2|	128	4e-28	keratin-associated protein 10-6 [Homo sapiens] >gi|288558812|sp|P60371.2|KR106_HUMAN RecName: Full=Keratin-associated protein 10-6; AltName: Full=High sulfur keratin-associated protein 10.6; AltName: Full=Keratin-associated protein 10.6; AltName: Full=Keratin-associated protein 18-6; AltName: Full=Keratin-associated protein 18.6
Unigene3813_All	885	gi|148887388|sp|Q4JL91.3|IPPK_DANRE	80.5	9e-14	RecName: Full=Inositol-pentakisphosphate 2-kinase; AltName: Full=Inositol-1,3,4,5,6-pentakisphosphate 2-kinase; AltName: Full=Ins(1,3,4,5,6)P5 2-kinase; Short=InsP5 2-kinase
Unigene14912_All	960	gi|148970445|gb|ABR20122.1|	55.5	4e-06	venom protein [Mesobuthus eupeus]
Unigene21251_All	816	gi|148970445|gb|ABR20122.1|	55.5	3e-06	venom protein [Mesobuthus eupeus]
Unigene43258_All	201	gi|149024828|gb|EDL81325.1|	64.3	2e-09	rCG30731 [Rattus norvegicus]
Unigene18284_All	542	gi|149025156|gb|EDL81523.1|	89.4	7e-17	rCG21007 [Rattus norvegicus]
Unigene36697_All	441	gi|149025156|gb|EDL81523.1|	45.1	2e-10	rCG21007 [Rattus norvegicus]
Unigene29920_All	491	gi|149026199|gb|EDL82442.1|	53.1	4e-06	rCG63049 [Rattus norvegicus]
Unigene31117_All	324	gi|149032406|gb|EDL87297.1|	56.2	4e-07	rCG39000, isoform CRA_c [Rattus norvegicus]
Unigene6715_All	501	gi|149032406|gb|EDL87297.1|	60.8	2e-08	rCG39000, isoform CRA_c [Rattus norvegicus]
Unigene5861_All	1128	gi|149037659|gb|EDL92090.1|	65.1	6e-09	rCG55594 [Rattus norvegicus]
Unigene15414_All	1149	gi|149040905|gb|EDL94862.1|	74.7	8e-12	rCG20484, isoform CRA_b [Rattus norvegicus]
Unigene16371_All	448	gi|149045173|gb|EDL98259.1|	67	2e-10	similar to RIKEN cDNA 6530403A03, isoform CRA_c [Rattus norvegicus]
Unigene27757_All	1383	gi|149058198|gb|EDM09355.1|	378	1e-103	non-metastatic cells 7, protein expressed in [Rattus norvegicus]
Unigene37989_All	245	gi|149242815|pdb|2P2C|P	88.6	8e-17	Chain P, Inhibition Of Caspase-2 By A Designed Ankyrin Repeat Protein (Darpin) >gi|149242818|pdb|2P2C|Q Chain Q, Inhibition Of Caspase-2 By A Designed Ankyrin Repeat Protein (Darpin) >gi|149242821|pdb|2P2C|R Chain R, Inhibition Of Caspase-2 By A Designed Ankyrin Repeat Protein (Darpin) >gi|149242824|pdb|2P2C|S Chain S, Inhibition Of Caspase-2 By A Designed Ankyrin Repeat Protein (Darpin) >gi|1492…
Unigene18547_All	3187	gi|149243127|pdb|2PG1|A	186	5e-45	Chain A, Structural Analysis Of A Cytoplasmic Dynein Light Chain- Intermediate Chain Complex >gi|149243128|pdb|2PG1|B Chain B, Structural Analysis Of A Cytoplasmic Dynein Light Chain- Intermediate Chain Complex >gi|149243129|pdb|2PG1|C Chain C, Structural Analysis Of A Cytoplasmic Dynein Light Chain- Intermediate Chain Complex >gi|149243130|pdb|2PG1|D Chain D, Structural Analysis Of A Cytoplasmic…
Unigene27097_All	1253	gi|149264293|ref|XP_001477795.1|	181	5e-44	PREDICTED: zinc finger protein 845 [Mus musculus] >gi|149264434|ref|XP_001472196.1| PREDICTED: zinc finger protein 845 [Mus musculus]
Unigene27990_All	1332	gi|149408523|ref|XP_001512393.1|	176	2e-42	PREDICTED: cell cycle checkpoint protein RAD17 [Ornithorhynchus anatinus]
Unigene31350_All	423	gi|149420721|ref|XP_001505655.1|	38.9	5e-06	PREDICTED: similar to chromosome 20 open reading frame 174 [Ornithorhynchus anatinus]
Unigene7636_All	2125	gi|149588608|ref|NP_001092298.1|	618	1e-175	beta-N-acetylglucosaminidase NAG2 [Tribolium castaneum] >gi|148611478|gb|ABQ95983.1| beta-N-acetylglucosaminidase NAG2 [Tribolium castaneum]
Unigene20978_All	316	gi|149600128|ref|XP_001517843.1|	53.1	4e-06	PREDICTED: hypothetical protein [Ornithorhynchus anatinus]
Unigene22570_All	497	gi|149634558|ref|XP_001512015.1|	60.8	2e-08	PREDICTED: up-regulated during skeletal muscle growth protein 5-like [Ornithorhynchus anatinus]
Unigene28087_All	828	gi|149635838|ref|XP_001511768.1|	255	2e-66	PREDICTED: exosome complex component RRP43-like [Ornithorhynchus anatinus]
Unigene28088_All	1248	gi|149635838|ref|XP_001511768.1|	266	1e-69	PREDICTED: exosome complex component RRP43-like [Ornithorhynchus anatinus]
Unigene13682_All	639	gi|149640826|ref|XP_001512500.1|	97.4	4e-19	PREDICTED: nuclear nucleic acid-binding protein C1D-like isoform 1 [Ornithorhynchus anatinus] >gi|345329076|ref|XP_003431331.1| PREDICTED: nuclear nucleic acid-binding protein C1D-like isoform 2 [Ornithorhynchus anatinus] >gi|345329078|ref|XP_003431332.1| PREDICTED: nuclear nucleic acid-binding protein C1D-like isoform 3 [Ornithorhynchus anatinus]
Unigene20833_All	405	gi|149642393|ref|XP_001507867.1|	100	6e-28	PREDICTED: zinc finger protein 236 [Ornithorhynchus anatinus]
Unigene12662_All	1414	gi|149642929|ref|NP_001092605.1|	234	1e-60	methyltransferase-like protein 5 [Bos taurus] >gi|148753330|gb|AAI42085.1| METTL5 protein [Bos taurus] >gi|296490652|gb|DAA32765.1| methyltransferase like 5 [Bos taurus]
Unigene6957_All	1041	gi|149689022|gb|ABR27826.1|	132	3e-29	salivary secreted protein [Triatoma infestans]
Unigene10264_All	561	gi|149689064|gb|ABR27847.1|	146	5e-34	syntaxin interacting protein 1 [Triatoma infestans]
Unigene9243_All	1296	gi|149689076|gb|ABR27867.1|	256	1e-66	thymosin beta [Triatoma infestans]
Unigene4413_All	859	gi|149689082|gb|ABR27872.1|	287	5e-76	eukaryotic translation initiation factor 3 subunit 12-like protein [Triatoma infestans]
Unigene10708_All	895	gi|149689084|gb|ABR27873.1|	506	1e-142	60S ribosomal protein L8 [Triatoma infestans]
Unigene42746_All	1498	gi|149689086|gb|ABR27877.1|	254	8e-66	ferritin [Triatoma infestans]
Unigene20118_All	2568	gi|149689086|gb|ABR27877.1|	254	1e-65	ferritin [Triatoma infestans]
Unigene3043_All	1507	gi|149689086|gb|ABR27877.1|	254	8e-66	ferritin [Triatoma infestans]
Unigene29054_All	370	gi|149689098|gb|ABR27889.1|	120	2e-26	40S ribosomal protein S29 [Triatoma infestans]
Unigene16679_All	307	gi|149689104|gb|ABR27892.1|	108	5e-23	60S ribosomal protein L39 [Triatoma infestans]
Unigene25120_All	799	gi|149689140|gb|ABR27918.1|	57.8	5e-07	hypothetical viral protein [Triatoma infestans]
Unigene25121_All	980	gi|149689140|gb|ABR27918.1|	57.8	7e-07	hypothetical viral protein [Triatoma infestans]
Unigene19886_All	706	gi|149689198|gb|ABR27967.1|	226	5e-58	signal recognition particle [Triatoma infestans]
Unigene22941_All	1045	gi|149689204|gb|ABR27972.1|	458	1e-127	FYVE finger containing protein [Triatoma infestans]
Unigene141_All	1775	gi|149716471|ref|XP_001500983.1|	329	3e-88	PREDICTED: alkylated DNA repair protein alkB homolog 8-like [Equus caballus]
Unigene29368_All	796	gi|149726377|ref|XP_001504492.1|	229	9e-63	PREDICTED: DNA repair protein RAD50 isoform 1 [Equus caballus]
Unigene9322_All	1454	gi|149727692|ref|XP_001502594.1|	243	2e-62	PREDICTED: ketohexokinase-like isoform 2 [Equus caballus]
Unigene19964_All	2080	gi|149728129|gb|ABR28348.1|	222	6e-56	cactus protein [Lutzomyia longipalpis]
Unigene8548_All	1326	gi|149737051|ref|XP_001498259.1|	161	1e-69	PREDICTED: intraflagellar transport protein 74 homolog [Equus caballus]
Unigene4447_All	1064	gi|149751043|ref|XP_001497889.1|	340	9e-92	PREDICTED: hydroxyacylglutathione hydrolase, mitochondrial-like [Equus caballus]
Unigene4478_All	1341	gi|149898819|gb|ABR27875.1|	243	2e-62	myosin 2 light chain [Triatoma infestans]
Unigene40066_All	1449	gi|149898836|gb|ABR27886.1|	332	4e-89	Ras-related small GTPase [Triatoma infestans]
Unigene19035_All	1845	gi|149898855|gb|ABR27904.1|	130	3e-28	G protein gamma subunit [Triatoma infestans]
Unigene26290_All	530	gi|149898898|gb|ABR27950.1|	256	3e-67	60S ribosomal protein L32 [Triatoma infestans]
Unigene6481_All	1679	gi|149898906|gb|ABR27954.1|	225	6e-57	translation initiation factor 1 [Triatoma infestans]
Unigene26022_All	893	gi|149898934|gb|ABR27983.1|	262	2e-68	superoxide dismutase [Triatoma infestans]
Unigene26116_All	820	gi|149898939|gb|ABR27986.1|	275	2e-72	actin-related protein Arp2/3 complex subunit ARPC3 [Triatoma infestans]
Unigene10707_All	1822	gi|15010430|gb|AAK77263.1|	229	1e-116	GH03753p [Drosophila melanogaster]
Unigene18606_All	2929	gi|15010430|gb|AAK77263.1|	374	0	GH03753p [Drosophila melanogaster]
Unigene6345_All	3372	gi|15010430|gb|AAK77263.1|	664	0	GH03753p [Drosophila melanogaster]
Unigene20544_All	673	gi|150170725|ref|NP_859061.3|	60.1	8e-08	zinc/RING finger protein 4 precursor [Homo sapiens] >gi|126253848|sp|Q8WWF5.3|ZNRF4_HUMAN RecName: Full=Zinc/RING finger protein 4; AltName: Full=RING finger protein 204; Flags: Precursor >gi|119589575|gb|EAW69169.1| zinc and ring finger 4 [Homo sapiens]
Unigene20113_All	625	gi|15080684|dbj|BAB62526.1|	60.1	7e-08	yghl1 [Seriola quinqueradiata] >gi|20372967|dbj|BAB91153.1| yghl1 [Seriola quinqueradiata] >gi|20372969|dbj|BAB91154.1| yghl1 [Seriola quinqueradiata] >gi|21717434|dbj|BAC02936.1| yghl1 [Seriola quinqueradiata] >gi|29603476|dbj|BAC67703.1| YGHL1 [Seriola quinqueradiata] >gi|29603478|dbj|BAC67704.1| YGHL1 [Seriola quinqueradiata]
Unigene7738_All	1448	gi|151301049|ref|NP_001093088.1|	280	1e-73	ring finger protein 5 [Bombyx mori] >gi|95102656|gb|ABF51266.1| ring finger protein 5 [Bombyx mori]
Unigene7135_All	496	gi|151301117|ref|NP_001093085.1|	90.9	2e-17	Prpk-binding protein [Bombyx mori] >gi|87248569|gb|ABD36337.1| Prpk-binding protein [Bombyx mori]
Unigene16033_All	1655	gi|151301209|ref|NP_001093090.1|	677	0	NADPH-specific isocitrate dehydrogenase [Bombyx mori] >gi|95104535|gb|ABF51294.1| NADPH-specific isocitrate dehydrogenase [Bombyx mori]
Unigene27923_All	2153	gi|151358248|dbj|BAF69118.1|	411	1e-113	delta9-acyl-CoA desaturase [Delia antiqua]
Unigene15040_All	683	gi|15145795|gb|AAK61382.1|	80.1	7e-14	basic proline-rich protein [Sus scrofa]
Unigene25521_All	1258	gi|15150696|gb|AAK85503.1|AC024824_3	90.5	2e-16	Hypothetical protein Y55B1BR.3 [Caenorhabditis elegans]
Unigene37443_All	202	gi|151553774|gb|AAI49253.1|	59.7	4e-08	ADCK5 protein [Bos taurus]
Unigene14980_All	970	gi|151564696|gb|ABS17680.1|	70.9	8e-11	CAP2b/CAPA prepropeptide [Rhodnius prolixus]
Unigene18397_All	676	gi|151933496|gb|ABS18391.1|	157	2e-48	transposase [Helicoverpa armigera]
Unigene6279_All	2384	gi|151933496|gb|ABS18391.1|	449	1e-124	transposase [Helicoverpa armigera]
Unigene35473_All	346	gi|152149046|pdb|2EI9|A	68.2	1e-10	Chain A, Crystal Structure Of R1bm Endonuclease Domain
Unigene18508_All	540	gi|152149046|pdb|2EI9|A	75.1	1e-12	Chain A, Crystal Structure Of R1bm Endonuclease Domain
Unigene9774_All	1512	gi|153251270|ref|NP_060810.2|	199	3e-67	calcineurin-like phosphoesterase domain-containing protein 1 isoform a [Homo sapiens] >gi|317373448|sp|Q9BRF8.3|CPPED_HUMAN RecName: Full=Calcineurin-like phosphoesterase domain-containing protein 1; AltName: Full=Complete S-transactivated protein 1
Unigene6729_All	1056	gi|153791160|ref|NP_001093282.1|	69.7	2e-17	mariner transposase [Bombyx mori] >gi|95103114|gb|ABF51498.1| mariner transposase [Bombyx mori]
Unigene37158_All	449	gi|153791237|ref|NP_001093244.1|	87.4	2e-16	keratin-associated protein 17-1 [Mus musculus] >gi|123241114|emb|CAM22477.1| keratin associated protein 17-1 [Mus musculus] >gi|148670647|gb|EDL02594.1| mCG147035 [Mus musculus]
Unigene16994_All	682	gi|153791739|ref|NP_001093279.1|	149	1e-34	H+ transporting ATP synthase subunit d [Bombyx mori] >gi|95103014|gb|ABF51448.1| H+ transporting ATP synthase subunit d [Bombyx mori]
Unigene19212_All	722	gi|153792609|ref|NP_001093277.1|	228	1e-58	tropomyosin-2 isoform 4 [Bombyx mori] >gi|95103006|gb|ABF51444.1| tropomyosin isoform 4 [Bombyx mori]
Unigene15841_All	2086	gi|154152093|ref|NP_001093783.1|	271	9e-79	dehydrogenase/reductase SDR family member 12 [Bos taurus] >gi|162416129|sp|A6QP05.1|DHR12_BOVIN RecName: Full=Dehydrogenase/reductase SDR family member 12 >gi|151553871|gb|AAI49087.1| DHRS12 protein [Bos taurus] >gi|296481799|gb|DAA23914.1| dehydrogenase/reductase SDR family member 12 [Bos taurus]
Unigene32017_All	368	gi|1542877|emb|CAA65152.1|	96.7	3e-19	orf [Drosophila melanogaster]
Unigene22057_All	2085	gi|154331689|ref|XP_001561662.1|	38.1	7e-06	hypothetical protein [Leishmania braziliensis MHOM/BR/75/M2904]
Unigene33000_All	1691	gi|154344449|ref|XP_001568166.1|	80.5	2e-13	proteophosphoglycan ppg4 [Leishmania braziliensis MHOM/BR/75/M2904] >gi|134065503|emb|CAM43270.1| proteophosphoglycan ppg4 [Leishmania braziliensis MHOM/BR/75/M2904]
Unigene9858_All	2142	gi|154344449|ref|XP_001568166.1|	120	4e-25	proteophosphoglycan ppg4 [Leishmania braziliensis MHOM/BR/75/M2904] >gi|134065503|emb|CAM43270.1| proteophosphoglycan ppg4 [Leishmania braziliensis MHOM/BR/75/M2904]
Unigene19313_All	1360	gi|154344449|ref|XP_001568166.1|	54.7	1e-18	proteophosphoglycan ppg4 [Leishmania braziliensis MHOM/BR/75/M2904] >gi|134065503|emb|CAM43270.1| proteophosphoglycan ppg4 [Leishmania braziliensis MHOM/BR/75/M2904]
Unigene3462_All	1630	gi|154344451|ref|XP_001568167.1|	58.5	9e-07	proteophosphoglycan ppg4 [Leishmania braziliensis MHOM/BR/75/M2904] >gi|134065504|emb|CAM43271.1| proteophosphoglycan ppg4 [Leishmania braziliensis MHOM/BR/75/M2904]
Unigene426_All	1708	gi|154344451|ref|XP_001568167.1|	64.7	1e-08	proteophosphoglycan ppg4 [Leishmania braziliensis MHOM/BR/75/M2904] >gi|134065504|emb|CAM43271.1| proteophosphoglycan ppg4 [Leishmania braziliensis MHOM/BR/75/M2904]
Unigene26647_All	970	gi|154412515|ref|XP_001579290.1|	162	2e-38	dentin sialophosphoprotein precursor [Trichomonas vaginalis G3]
Unigene12575_All	1553	gi|154412515|ref|XP_001579290.1|	60.8	2e-07	dentin sialophosphoprotein precursor [Trichomonas vaginalis G3]
Unigene3324_All	1120	gi|154412515|ref|XP_001579290.1|	63.5	2e-08	dentin sialophosphoprotein precursor [Trichomonas vaginalis G3]
Unigene13710_All	2258	gi|154412515|ref|XP_001579290.1|	89.7	5e-16	dentin sialophosphoprotein precursor [Trichomonas vaginalis G3]
Unigene3241_All	2657	gi|154413468|ref|XP_001579764.1|	90.9	3e-16	viral A-type inclusion protein [Trichomonas vaginalis G3]
Unigene6275_All	2764	gi|154413468|ref|XP_001579764.1|	60.8	3e-07	viral A-type inclusion protein [Trichomonas vaginalis G3]
Unigene25300_All	2016	gi|154413468|ref|XP_001579764.1|	79.3	6e-13	viral A-type inclusion protein [Trichomonas vaginalis G3]
Unigene3053_All	2709	gi|154413468|ref|XP_001579764.1|	75.1	2e-11	viral A-type inclusion protein [Trichomonas vaginalis G3]
Unigene25420_All	1983	gi|154413468|ref|XP_001579764.1|	95.5	9e-18	viral A-type inclusion protein [Trichomonas vaginalis G3]
Unigene27832_All	11370	gi|154413468|ref|XP_001579764.1|	328	1e-114	viral A-type inclusion protein [Trichomonas vaginalis G3]
Unigene20585_All	1506	gi|154413468|ref|XP_001579764.1|	78.6	8e-13	viral A-type inclusion protein [Trichomonas vaginalis G3]
Unigene10285_All	1277	gi|154416763|ref|XP_001581403.1|	90.5	2e-16	viral A-type inclusion protein [Trichomonas vaginalis G3]
Unigene33552_All	213	gi|154417848|ref|XP_001581943.1|	52.8	5e-06	ABC transporter family protein [Trichomonas vaginalis G3] >gi|121916175|gb|EAY20957.1| ABC transporter family protein [Trichomonas vaginalis G3]
Unigene42345_All	1563	gi|154418773|ref|XP_001582404.1|	106	3e-21	viral A-type inclusion protein [Trichomonas vaginalis G3]
Unigene19338_All	1054	gi|154418773|ref|XP_001582404.1|	71.6	6e-11	viral A-type inclusion protein [Trichomonas vaginalis G3]
Unigene17392_All	752	gi|154418939|ref|XP_001582487.1|	65.5	2e-09	viral A-type inclusion protein [Trichomonas vaginalis G3]
Unigene35061_All	282	gi|15450324|gb|AAK96031.1|	69.7	4e-11	homeodomain transcription factor Prothoraxless [Tribolium castaneum] >gi|270002803|gb|EEZ99250.1| antennapedia [Tribolium castaneum]
Unigene18088_All	404	gi|15450324|gb|AAK96031.1|	115	6e-25	homeodomain transcription factor Prothoraxless [Tribolium castaneum] >gi|270002803|gb|EEZ99250.1| antennapedia [Tribolium castaneum]
Unigene24689_All	1838	gi|154799937|dbj|BAF75351.1|	842	0	vitellogenin [Nilaparvata lugens]
Unigene19025_All	2466	gi|154799937|dbj|BAF75351.1|	773	0	vitellogenin [Nilaparvata lugens]
Unigene37421_All	201	gi|156095073|ref|XP_001613572.1|	54.3	2e-06	hypothetical protein [Plasmodium vivax SaI-1] >gi|148802446|gb|EDL43845.1| hypothetical protein PVX_081485 [Plasmodium vivax]
Unigene42742_All	525	gi|156100505|ref|XP_001615980.1|	66.2	6e-10	KS1 protein precursor [Plasmodium vivax SaI-1]
Unigene9785_All	1262	gi|156100505|ref|XP_001615980.1|	78.6	6e-13	KS1 protein precursor [Plasmodium vivax SaI-1]
Unigene21001_All	218	gi|156318671|ref|XP_001618092.1|	59.3	5e-08	hypothetical protein NEMVEDRAFT_v1g155784 [Nematostella vectensis] >gi|156197375|gb|EDO25992.1| predicted protein [Nematostella vectensis]
Unigene37072_All	930	gi|156318671|ref|XP_001618092.1|	61.6	5e-08	hypothetical protein NEMVEDRAFT_v1g155784 [Nematostella vectensis] >gi|156197375|gb|EDO25992.1| predicted protein [Nematostella vectensis]
Unigene38327_All	290	gi|156320512|ref|XP_001618194.1|	52.4	6e-06	hypothetical protein NEMVEDRAFT_v1g225401 [Nematostella vectensis] >gi|156197952|gb|EDO26094.1| predicted protein [Nematostella vectensis]
Unigene43828_All	231	gi|156330274|ref|XP_001619084.1|	60.8	2e-08	hypothetical protein NEMVEDRAFT_v1g48309 [Nematostella vectensis] >gi|156201529|gb|EDO26984.1| predicted protein [Nematostella vectensis]
Unigene13289_All	1035	gi|156333098|ref|XP_001619364.1|	60.8	1e-07	hypothetical protein NEMVEDRAFT_v1g224256 [Nematostella vectensis] >gi|156202426|gb|EDO27264.1| predicted protein [Nematostella vectensis]
Unigene42040_All	403	gi|156339309|ref|XP_001620137.1|	64.7	1e-09	hypothetical protein NEMVEDRAFT_v1g48053 [Nematostella vectensis] >gi|156204580|gb|EDO28037.1| predicted protein [Nematostella vectensis]
Unigene12091_All	288	gi|156339309|ref|XP_001620137.1|	65.1	9e-10	hypothetical protein NEMVEDRAFT_v1g48053 [Nematostella vectensis] >gi|156204580|gb|EDO28037.1| predicted protein [Nematostella vectensis]
Unigene1294_All	585	gi|156339309|ref|XP_001620137.1|	67	5e-10	hypothetical protein NEMVEDRAFT_v1g48053 [Nematostella vectensis] >gi|156204580|gb|EDO28037.1| predicted protein [Nematostella vectensis]
Unigene31170_All	935	gi|156346318|ref|XP_001621507.1|	71.2	6e-11	hypothetical protein NEMVEDRAFT_v1g221909 [Nematostella vectensis] >gi|156207520|gb|EDO29407.1| predicted protein [Nematostella vectensis]
Unigene43011_All	1274	gi|156346318|ref|XP_001621507.1|	44.3	3e-07	hypothetical protein NEMVEDRAFT_v1g221909 [Nematostella vectensis] >gi|156207520|gb|EDO29407.1| predicted protein [Nematostella vectensis]
Unigene25156_All	821	gi|156362135|ref|XP_001625636.1|	74.3	6e-12	predicted protein [Nematostella vectensis] >gi|156212479|gb|EDO33536.1| predicted protein [Nematostella vectensis]
Unigene25157_All	866	gi|156362135|ref|XP_001625636.1|	55.5	3e-06	predicted protein [Nematostella vectensis] >gi|156212479|gb|EDO33536.1| predicted protein [Nematostella vectensis]
Unigene9800_All	791	gi|156362135|ref|XP_001625636.1|	56.2	2e-06	predicted protein [Nematostella vectensis] >gi|156212479|gb|EDO33536.1| predicted protein [Nematostella vectensis]
Unigene679_All	1187	gi|156362135|ref|XP_001625636.1|	71.2	9e-11	predicted protein [Nematostella vectensis] >gi|156212479|gb|EDO33536.1| predicted protein [Nematostella vectensis]
Unigene19867_All	768	gi|156364985|ref|XP_001626623.1|	54.3	5e-06	predicted protein [Nematostella vectensis] >gi|156213507|gb|EDO34523.1| predicted protein [Nematostella vectensis]
Unigene38526_All	361	gi|156366260|ref|XP_001627057.1|	65.5	7e-10	predicted protein [Nematostella vectensis] >gi|156213955|gb|EDO34957.1| predicted protein [Nematostella vectensis]
Unigene28597_All	882	gi|156366260|ref|XP_001627057.1|	60.8	7e-08	predicted protein [Nematostella vectensis] >gi|156213955|gb|EDO34957.1| predicted protein [Nematostella vectensis]
Unigene27059_All	261	gi|156368251|ref|XP_001627609.1|	59.3	5e-08	predicted protein [Nematostella vectensis] >gi|156214523|gb|EDO35509.1| predicted protein [Nematostella vectensis]
Unigene27392_All	483	gi|156368300|ref|XP_001627633.1|	69.7	4e-11	predicted protein [Nematostella vectensis] >gi|156214548|gb|EDO35533.1| predicted protein [Nematostella vectensis]
Unigene34502_All	248	gi|156369464|ref|XP_001627996.1|	60.8	2e-08	predicted protein [Nematostella vectensis] >gi|156389150|ref|XP_001634855.1| predicted protein [Nematostella vectensis] >gi|156214961|gb|EDO35933.1| predicted protein [Nematostella vectensis] >gi|156221942|gb|EDO42792.1| predicted protein [Nematostella vectensis]
Unigene14860_All	235	gi|156375689|ref|XP_001630212.1|	58.5	8e-08	predicted protein [Nematostella vectensis] >gi|156217228|gb|EDO38149.1| predicted protein [Nematostella vectensis]
Unigene17152_All	719	gi|156376356|ref|XP_001630327.1|	63.9	6e-09	predicted protein [Nematostella vectensis] >gi|156217345|gb|EDO38264.1| predicted protein [Nematostella vectensis]
Unigene25953_All	750	gi|156376719|ref|XP_001630506.1|	48.9	2e-08	predicted protein [Nematostella vectensis] >gi|156217529|gb|EDO38443.1| predicted protein [Nematostella vectensis]
Unigene28485_All	504	gi|156376773|ref|XP_001630533.1|	52.4	8e-06	predicted protein [Nematostella vectensis] >gi|156217556|gb|EDO38470.1| predicted protein [Nematostella vectensis]
Unigene41965_All	385	gi|156379057|ref|XP_001631275.1|	43.5	5e-08	predicted protein [Nematostella vectensis] >gi|156218313|gb|EDO39212.1| predicted protein [Nematostella vectensis]
Unigene23356_All	452	gi|156385563|ref|XP_001633699.1|	52.4	6e-06	predicted protein [Nematostella vectensis] >gi|156220773|gb|EDO41636.1| predicted protein [Nematostella vectensis]
Unigene42770_All	486	gi|156388347|ref|XP_001634662.1|	59.3	6e-08	predicted protein [Nematostella vectensis] >gi|156221748|gb|EDO42599.1| predicted protein [Nematostella vectensis]
Unigene43344_All	204	gi|156389611|ref|XP_001635084.1|	57.4	2e-07	predicted protein [Nematostella vectensis] >gi|156222174|gb|EDO43021.1| predicted protein [Nematostella vectensis]
Unigene33365_All	207	gi|156393874|ref|XP_001636552.1|	55.8	5e-07	predicted protein [Nematostella vectensis] >gi|156223656|gb|EDO44489.1| predicted protein [Nematostella vectensis]
Unigene8862_All	890	gi|156395696|ref|XP_001637246.1|	62.8	2e-08	predicted protein [Nematostella vectensis] >gi|156224357|gb|EDO45183.1| predicted protein [Nematostella vectensis]
Unigene31494_All	469	gi|156404484|ref|XP_001640437.1|	60.5	2e-08	predicted protein [Nematostella vectensis] >gi|156227571|gb|EDO48374.1| predicted protein [Nematostella vectensis]
Unigene11344_All	581	gi|156407898|ref|XP_001641594.1|	58.5	2e-07	predicted protein [Nematostella vectensis] >gi|156228733|gb|EDO49531.1| predicted protein [Nematostella vectensis]
Unigene13899_All	1258	gi|156536889|ref|XP_001607048.1|	298	3e-79	PREDICTED: peptidyl-prolyl cis-trans isomerase-like isoform 2 [Nasonia vitripennis] >gi|156536891|ref|XP_001607038.1| PREDICTED: peptidyl-prolyl cis-trans isomerase-like isoform 1 [Nasonia vitripennis]
Unigene12952_All	1533	gi|156536895|ref|XP_001607266.1|	207	1e-51	PREDICTED: CCHC-type zinc finger protein CG3800-like isoform 2 [Nasonia vitripennis] >gi|156536897|ref|XP_001607260.1| PREDICTED: CCHC-type zinc finger protein CG3800-like isoform 1 [Nasonia vitripennis] >gi|345479376|ref|XP_003423939.1| PREDICTED: CCHC-type zinc finger protein CG3800-like [Nasonia vitripennis]
Unigene12655_All	717	gi|156536971|ref|XP_001608270.1|	356	5e-97	PREDICTED: 40S ribosomal protein S9-like [Nasonia vitripennis]
Unigene23036_All	993	gi|156536983|ref|XP_001608280.1|	218	3e-55	PREDICTED: grpE protein homolog 1, mitochondrial-like [Nasonia vitripennis]
Unigene8327_All	614	gi|156537001|ref|XP_001608291.1|	139	6e-32	PREDICTED: V-type proton ATPase subunit e 2-like [Nasonia vitripennis]
Unigene32686_All	802	gi|156537005|ref|XP_001608295.1|	291	2e-77	PREDICTED: U3 small nucleolar ribonucleoprotein protein IMP3-like [Nasonia vitripennis]
Unigene18824_All	989	gi|156537005|ref|XP_001608295.1|	297	6e-79	PREDICTED: U3 small nucleolar ribonucleoprotein protein IMP3-like [Nasonia vitripennis]
Unigene18477_All	1008	gi|156537011|ref|XP_001608298.1|	224	5e-57	PREDICTED: mortality factor 4-like protein 1-like [Nasonia vitripennis]
Unigene4660_All	1243	gi|156537011|ref|XP_001608298.1|	326	1e-87	PREDICTED: mortality factor 4-like protein 1-like [Nasonia vitripennis]
Unigene37146_All	939	gi|156537045|ref|XP_001601436.1|	426	1e-118	PREDICTED: nucleolar protein 58-like [Nasonia vitripennis]
Unigene32967_All	1809	gi|156537045|ref|XP_001601436.1|	716	0	PREDICTED: nucleolar protein 58-like [Nasonia vitripennis]
Unigene2877_All	1708	gi|156537045|ref|XP_001601436.1|	724	0	PREDICTED: nucleolar protein 58-like [Nasonia vitripennis]
Unigene18719_All	1705	gi|156537073|ref|XP_001602106.1|	205	6e-51	PREDICTED: mediator of RNA polymerase II transcription subunit 11-like [Nasonia vitripennis]
Unigene6341_All	809	gi|156537083|ref|XP_001602370.1|	92	3e-17	PREDICTED: dnaJ homolog subfamily C member 24-like [Nasonia vitripennis]
Unigene6342_All	1531	gi|156537083|ref|XP_001602370.1|	93.2	3e-17	PREDICTED: dnaJ homolog subfamily C member 24-like [Nasonia vitripennis]
Unigene6500_All	3014	gi|156537125|ref|XP_001603225.1|	423	1e-116	PREDICTED: DNA polymerase V-like [Nasonia vitripennis]
Unigene29168_All	1090	gi|156537165|ref|XP_001603914.1|	196	1e-48	PREDICTED: dysbindin-like [Nasonia vitripennis]
Unigene25415_All	1120	gi|156537171|ref|XP_001603997.1|	299	1e-79	PREDICTED: DNA replication factor Cdt1-like [Nasonia vitripennis]
Unigene3678_All	834	gi|156537173|ref|XP_001604047.1|	226	1e-57	PREDICTED: carbohydrate kinase domain-containing protein-like [Nasonia vitripennis]
Unigene44606_All	489	gi|156537181|ref|XP_001604447.1|	85.9	6e-16	PREDICTED: similar to ENSANGP00000026284 [Nasonia vitripennis]
Unigene29725_All	597	gi|156537181|ref|XP_001604447.1|	172	8e-42	PREDICTED: similar to ENSANGP00000026284 [Nasonia vitripennis]
Unigene3695_All	910	gi|156537181|ref|XP_001604447.1|	67	5e-13	PREDICTED: similar to ENSANGP00000026284 [Nasonia vitripennis]
Unigene18787_All	1827	gi|156537221|ref|XP_001605079.1|	331	6e-89	PREDICTED: PKHD domain-containing transmembrane protein C17orf101 homolog [Nasonia vitripennis]
Unigene26247_All	1254	gi|156537299|ref|XP_001606070.1|	284	5e-75	PREDICTED: exosome complex component MTR3-like [Nasonia vitripennis]
Unigene132_All	2799	gi|156537363|ref|XP_001606602.1|	459	1e-127	PREDICTED: sensory neuron membrane protein 1-like [Nasonia vitripennis]
Unigene16362_All	501	gi|156537409|ref|XP_001606827.1|	155	8e-37	PREDICTED: glycyl-tRNA synthetase-like [Nasonia vitripennis]
Unigene26194_All	1751	gi|156537409|ref|XP_001606827.1|	863	0	PREDICTED: glycyl-tRNA synthetase-like [Nasonia vitripennis]
Unigene24885_All	1370	gi|156537411|ref|XP_001606836.1|	419	1e-115	PREDICTED: twinfilin-like isoform 1 [Nasonia vitripennis]
Unigene17929_All	266	gi|156537490|ref|XP_001607287.1|	48.1	3e-10	PREDICTED: thyroid adenoma-associated protein homolog [Nasonia vitripennis]
Unigene1539_All	1201	gi|156537496|ref|XP_001608056.1|	405	1e-111	PREDICTED: clavesin-1-like [Nasonia vitripennis]
Unigene7926_All	1488	gi|156537524|ref|XP_001607478.1|	206	1e-89	PREDICTED: phosphatidylserine decarboxylase proenzyme-like [Nasonia vitripennis]
Unigene1550_All	1388	gi|156537524|ref|XP_001607478.1|	337	1e-90	PREDICTED: phosphatidylserine decarboxylase proenzyme-like [Nasonia vitripennis]
Unigene25333_All	968	gi|156537576|ref|XP_001607680.1|	290	7e-77	PREDICTED: acyl-CoA synthetase family member 3, mitochondrial-like isoform 1 [Nasonia vitripennis] >gi|345479629|ref|XP_003423995.1| PREDICTED: acyl-CoA synthetase family member 3, mitochondrial-like isoform 2 [Nasonia vitripennis] >gi|345479632|ref|XP_003423996.1| PREDICTED: acyl-CoA synthetase family member 3, mitochondrial-like isoform 3 [Nasonia vitripennis]
Unigene25332_All	1042	gi|156537576|ref|XP_001607680.1|	362	1e-98	PREDICTED: acyl-CoA synthetase family member 3, mitochondrial-like isoform 1 [Nasonia vitripennis] >gi|345479629|ref|XP_003423995.1| PREDICTED: acyl-CoA synthetase family member 3, mitochondrial-like isoform 2 [Nasonia vitripennis] >gi|345479632|ref|XP_003423996.1| PREDICTED: acyl-CoA synthetase family member 3, mitochondrial-like isoform 3 [Nasonia vitripennis]
Unigene1459_All	1692	gi|156537626|ref|XP_001607783.1|	854	0	PREDICTED: eukaryotic translation initiation factor 2 subunit 3, Y-linked-like [Nasonia vitripennis]
Unigene13003_All	654	gi|156537648|ref|XP_001607840.1|	119	1e-25	PREDICTED: baculoviral IAP repeat-containing protein 5.1-like [Nasonia vitripennis]
Unigene6768_All	1256	gi|156537656|ref|XP_001607847.1|	527	1e-148	PREDICTED: diphthamide biosynthesis protein 1-like [Nasonia vitripennis]
Unigene1223_All	676	gi|156537705|ref|XP_001607928.1|	90.1	7e-17	PREDICTED: similar to zinc finger protein [Nasonia vitripennis]
Unigene16163_All	1234	gi|156537815|ref|XP_001608071.1|	404	1e-111	PREDICTED: deoxyhypusine hydroxylase-like [Nasonia vitripennis]
Unigene12934_All	2808	gi|156537844|ref|XP_001608279.1|	1279	0	PREDICTED: similar to ATP-dependent RNA helicase [Nasonia vitripennis]
Unigene4310_All	1091	gi|156537872|ref|XP_001608115.1|	312	2e-83	PREDICTED: probable tRNA (uracil-O(2)-)-methyltransferase-like [Nasonia vitripennis]
Unigene13617_All	953	gi|156537894|ref|XP_001608131.1|	58.5	4e-07	PREDICTED: similar to polyprotein [Nasonia vitripennis]
Unigene13062_All	715	gi|156537894|ref|XP_001608131.1|	57	7e-07	PREDICTED: similar to polyprotein [Nasonia vitripennis]
Unigene16538_All	678	gi|156537894|ref|XP_001608131.1|	84	5e-15	PREDICTED: similar to polyprotein [Nasonia vitripennis]
Unigene13978_All	727	gi|156537934|ref|XP_001608294.1|	213	8e-54	PREDICTED: iron-sulfur cluster assembly 1 homolog, mitochondrial-like isoform 1 [Nasonia vitripennis]
Unigene35965_All	238	gi|156537972|ref|XP_001608301.1|	88.6	7e-17	PREDICTED: retinoblastoma-binding protein 5-like [Nasonia vitripennis]
Unigene26728_All	580	gi|156537994|ref|XP_001608195.1|	103	6e-21	PREDICTED: exocyst complex component 4-like [Nasonia vitripennis]
Unigene3709_All	740	gi|156537994|ref|XP_001608195.1|	244	2e-63	PREDICTED: exocyst complex component 4-like [Nasonia vitripennis]
Unigene9574_All	1205	gi|156537994|ref|XP_001608195.1|	295	3e-78	PREDICTED: exocyst complex component 4-like [Nasonia vitripennis]
Unigene12600_All	2765	gi|156538036|ref|XP_001603791.1|	392	1e-107	PREDICTED: similar to CG10851-PB, isoform 1 [Nasonia vitripennis]
Unigene19060_All	947	gi|156538048|ref|XP_001604967.1|	293	8e-78	PREDICTED: UPF0553 protein C9orf64 homolog [Nasonia vitripennis]
Unigene15286_All	1668	gi|156538054|ref|XP_001607049.1|	394	1e-108	PREDICTED: sideroflexin-2-like [Nasonia vitripennis]
Unigene9814_All	2067	gi|156538054|ref|XP_001607049.1|	418	1e-115	PREDICTED: sideroflexin-2-like [Nasonia vitripennis]
Unigene15724_All	1587	gi|156538102|ref|XP_001608160.1|	206	3e-51	PREDICTED: probable small nuclear ribonucleoprotein Sm D1-like [Nasonia vitripennis]
Unigene26085_All	761	gi|156538144|ref|XP_001608266.1|	204	4e-51	PREDICTED: translocon-associated protein subunit delta-like [Nasonia vitripennis]
Unigene32413_All	959	gi|156538158|ref|XP_001600471.1|	234	4e-60	PREDICTED: major facilitator superfamily domain-containing protein 1-like [Nasonia vitripennis]
Unigene19837_All	993	gi|156538166|ref|XP_001600591.1|	254	4e-66	PREDICTED: rRNA-processing protein UTP23 homolog [Nasonia vitripennis]
Unigene26580_All	2467	gi|156538196|ref|XP_001601410.1|	66.6	5e-09	PREDICTED: similar to GA22079-PA [Nasonia vitripennis]
Unigene9616_All	2651	gi|156538218|ref|XP_001601888.1|	462	1e-128	PREDICTED: transcriptional activator protein Pur-alpha-like [Nasonia vitripennis]
Unigene9615_All	2773	gi|156538218|ref|XP_001601888.1|	436	1e-120	PREDICTED: transcriptional activator protein Pur-alpha-like [Nasonia vitripennis]
Unigene29409_All	606	gi|156538244|ref|XP_001602438.1|	172	6e-42	PREDICTED: programmed cell death protein 5-like [Nasonia vitripennis]
Unigene10067_All	781	gi|156538281|ref|XP_001603300.1|	134	6e-30	PREDICTED: similar to GA10623-PA [Nasonia vitripennis]
Unigene29785_All	313	gi|156538281|ref|XP_001603300.1|	80.9	2e-14	PREDICTED: similar to GA10623-PA [Nasonia vitripennis]
Unigene10068_All	1371	gi|156538281|ref|XP_001603300.1|	338	1e-101	PREDICTED: similar to GA10623-PA [Nasonia vitripennis]
Unigene3590_All	1106	gi|156538281|ref|XP_001603300.1|	203	1e-50	PREDICTED: similar to GA10623-PA [Nasonia vitripennis]
Unigene6852_All	1188	gi|156538291|ref|XP_001603481.1|	307	6e-82	PREDICTED: 28S ribosomal protein S2, mitochondrial [Nasonia vitripennis]
Unigene10614_All	843	gi|156538385|ref|XP_001605472.1|	259	1e-67	PREDICTED: exosome complex component CSL4-like [Nasonia vitripennis]
Unigene1477_All	2568	gi|156538407|ref|XP_001605791.1|	529	1e-148	PREDICTED: protein KRI1 homolog [Nasonia vitripennis]
Unigene16248_All	1183	gi|156538433|ref|XP_001606196.1|	364	4e-99	PREDICTED: serine/threonine-protein kinase Ial-like [Nasonia vitripennis]
Unigene13048_All	651	gi|156538465|ref|XP_001606586.1|	380	1e-104	PREDICTED: exportin-7-like isoform 1 [Nasonia vitripennis] >gi|345491581|ref|XP_003426649.1| PREDICTED: exportin-7-like isoform 2 [Nasonia vitripennis]
Unigene16301_All	1857	gi|156538465|ref|XP_001606586.1|	957	0	PREDICTED: exportin-7-like isoform 1 [Nasonia vitripennis] >gi|345491581|ref|XP_003426649.1| PREDICTED: exportin-7-like isoform 2 [Nasonia vitripennis]
Unigene39020_All	517	gi|156538499|ref|XP_001607023.1|	122	9e-27	PREDICTED: mitochondrial enolase superfamily member 1-like [Nasonia vitripennis]
Unigene10617_All	1065	gi|156538525|ref|XP_001607219.1|	125	3e-27	PREDICTED: transcription initiation protein SPT3 homolog isoform 1 [Nasonia vitripennis] >gi|345491682|ref|XP_003426681.1| PREDICTED: transcription initiation protein SPT3 homolog isoform 2 [Nasonia vitripennis]
Unigene23116_All	1581	gi|156538529|ref|XP_001607261.1|	340	1e-91	PREDICTED: alcohol dehydrogenase [NADP+] A-like [Nasonia vitripennis]
Unigene8689_All	289	gi|156538543|ref|XP_001607371.1|	168	8e-41	PREDICTED: phosphatidylinositide phosphatase SAC2-like isoform 1 [Nasonia vitripennis]
Unigene39279_All	498	gi|156538583|ref|XP_001607480.1|	66.2	5e-10	PREDICTED: similar to CG17068-PA [Nasonia vitripennis]
Unigene39789_All	829	gi|156538583|ref|XP_001607480.1|	84	6e-30	PREDICTED: similar to CG17068-PA [Nasonia vitripennis]
Unigene35897_All	553	gi|156538583|ref|XP_001607480.1|	80.1	4e-18	PREDICTED: similar to CG17068-PA [Nasonia vitripennis]
Unigene14390_All	801	gi|156538583|ref|XP_001607480.1|	66.2	2e-09	PREDICTED: similar to CG17068-PA [Nasonia vitripennis]
Unigene11419_All	836	gi|156538583|ref|XP_001607480.1|	68.9	5e-22	PREDICTED: similar to CG17068-PA [Nasonia vitripennis]
Unigene35782_All	901	gi|156538583|ref|XP_001607480.1|	141	3e-32	PREDICTED: similar to CG17068-PA [Nasonia vitripennis]
Unigene18077_All	492	gi|156538583|ref|XP_001607480.1|	84	2e-15	PREDICTED: similar to CG17068-PA [Nasonia vitripennis]
Unigene351_All	1301	gi|156538583|ref|XP_001607480.1|	145	3e-33	PREDICTED: similar to CG17068-PA [Nasonia vitripennis]
Unigene8343_All	1479	gi|156538583|ref|XP_001607480.1|	127	1e-27	PREDICTED: similar to CG17068-PA [Nasonia vitripennis]
Unigene9403_All	2774	gi|156538601|ref|XP_001607552.1|	426	1e-117	PREDICTED: uncharacterized family 31 glucosidase KIAA1161-like [Nasonia vitripennis]
Unigene28520_All	646	gi|156538603|ref|XP_001607556.1|	75.1	2e-12	PREDICTED: centrosomal protein of 120 kDa-like [Nasonia vitripennis]
Unigene3804_All	995	gi|156538603|ref|XP_001607556.1|	163	1e-38	PREDICTED: centrosomal protein of 120 kDa-like [Nasonia vitripennis]
Unigene32280_All	1033	gi|156538623|ref|XP_001608180.1|	446	1e-123	PREDICTED: retinol dehydrogenase 14-like [Nasonia vitripennis]
Unigene17094_All	1348	gi|156538623|ref|XP_001608180.1|	447	1e-124	PREDICTED: retinol dehydrogenase 14-like [Nasonia vitripennis]
Unigene799_All	1810	gi|156538665|ref|XP_001607732.1|	692	0	PREDICTED: cell division cycle protein 23 homolog [Nasonia vitripennis]
Unigene24557_All	407	gi|156538779|ref|XP_001607909.1|	99	5e-20	PREDICTED: similar to CG15744-PA [Nasonia vitripennis]
Unigene24678_All	1290	gi|156539442|ref|XP_001599004.1|	266	1e-69	PREDICTED: myosin-2 essential light chain isoform 1 [Nasonia vitripennis]
Unigene21484_All	1235	gi|156539442|ref|XP_001599004.1|	266	1e-69	PREDICTED: myosin-2 essential light chain isoform 1 [Nasonia vitripennis]
Unigene44174_All	256	gi|156539679|ref|XP_001600100.1|	85.5	6e-16	PREDICTED: hypothetical protein [Nasonia vitripennis]
Unigene13666_All	845	gi|156539715|ref|XP_001600707.1|	99	2e-19	PREDICTED: similar to protease, reverse transcriptase, ribonuclease H, integrase [Nasonia vitripennis]
Unigene35647_All	456	gi|156539736|ref|XP_001599086.1|	61.6	3e-12	PREDICTED: similar to ENSANGP00000027469, partial [Nasonia vitripennis]
Unigene14555_All	679	gi|156539736|ref|XP_001599086.1|	79.3	5e-23	PREDICTED: similar to ENSANGP00000027469, partial [Nasonia vitripennis]
Unigene30027_All	246	gi|156539736|ref|XP_001599086.1|	62.4	6e-09	PREDICTED: similar to ENSANGP00000027469, partial [Nasonia vitripennis]
Unigene3038_All	415	gi|156539736|ref|XP_001599086.1|	63.9	2e-09	PREDICTED: similar to ENSANGP00000027469, partial [Nasonia vitripennis]
Unigene1266_All	372	gi|156539736|ref|XP_001599086.1|	93.2	3e-18	PREDICTED: similar to ENSANGP00000027469, partial [Nasonia vitripennis]
Unigene33120_All	200	gi|156539768|ref|XP_001598998.1|	60.5	2e-08	PREDICTED: similar to ORF2-encoded protein [Nasonia vitripennis]
Unigene33608_All	214	gi|156539768|ref|XP_001598998.1|	62.8	4e-09	PREDICTED: similar to ORF2-encoded protein [Nasonia vitripennis]
Unigene34800_All	263	gi|156539768|ref|XP_001598998.1|	76.3	4e-13	PREDICTED: similar to ORF2-encoded protein [Nasonia vitripennis]
Unigene39199_All	765	gi|156539768|ref|XP_001598998.1|	204	3e-51	PREDICTED: similar to ORF2-encoded protein [Nasonia vitripennis]
Unigene38231_All	272	gi|156539768|ref|XP_001598998.1|	66.2	4e-10	PREDICTED: similar to ORF2-encoded protein [Nasonia vitripennis]
Unigene11849_All	376	gi|156539768|ref|XP_001598998.1|	53.1	3e-06	PREDICTED: similar to ORF2-encoded protein [Nasonia vitripennis]
Unigene23319_All	494	gi|156539768|ref|XP_001598998.1|	103	4e-21	PREDICTED: similar to ORF2-encoded protein [Nasonia vitripennis]
Unigene10977_All	608	gi|156539768|ref|XP_001598998.1|	152	9e-36	PREDICTED: similar to ORF2-encoded protein [Nasonia vitripennis]
Unigene24124_All	552	gi|156539768|ref|XP_001598998.1|	117	3e-25	PREDICTED: similar to ORF2-encoded protein [Nasonia vitripennis]
Unigene36125_All	424	gi|156539768|ref|XP_001598998.1|	72.4	1e-20	PREDICTED: similar to ORF2-encoded protein [Nasonia vitripennis]
Unigene5063_All	592	gi|156539768|ref|XP_001598998.1|	134	2e-30	PREDICTED: similar to ORF2-encoded protein [Nasonia vitripennis]
Unigene15867_All	860	gi|156539768|ref|XP_001598998.1|	205	2e-51	PREDICTED: similar to ORF2-encoded protein [Nasonia vitripennis]
Unigene6306_All	2949	gi|156539768|ref|XP_001598998.1|	198	1e-48	PREDICTED: similar to ORF2-encoded protein [Nasonia vitripennis]
Unigene11045_All	1799	gi|156539768|ref|XP_001598998.1|	80.5	2e-13	PREDICTED: similar to ORF2-encoded protein [Nasonia vitripennis]
Unigene13330_All	619	gi|156539774|ref|XP_001601808.1|	76.6	7e-13	PREDICTED: similar to pol polyprotein [Nasonia vitripennis]
Unigene24050_All	522	gi|156539804|ref|XP_001600763.1|	183	3e-45	PREDICTED: cytochrome P450 306a1 [Nasonia vitripennis]
Unigene38455_All	325	gi|156539839|ref|XP_001599014.1|	54.3	2e-06	PREDICTED: similar to gag-pol polyprotein precursor; hypothetical protein, partial [Nasonia vitripennis]
Unigene31980_All	820	gi|156539861|ref|XP_001599046.1|	55.5	1e-14	PREDICTED: similar to LReO_3 [Nasonia vitripennis]
Unigene42775_All	334	gi|156539877|ref|XP_001601929.1|	78.2	1e-13	PREDICTED: similar to BEL12_AG transposon polyprotein [Nasonia vitripennis]
Unigene454_All	4605	gi|156539949|ref|XP_001601592.1|	227	5e-57	PREDICTED: codanin-1-like [Nasonia vitripennis]
Unigene42244_All	529	gi|156539977|ref|XP_001599285.1|	86.3	9e-32	PREDICTED: similar to BEL12_AG transposon polyprotein [Nasonia vitripennis]
Unigene33326_All	206	gi|156539979|ref|XP_001599337.1|	55.8	5e-07	PREDICTED: similar to BEL12_AG transposon polyprotein [Nasonia vitripennis]
Unigene34544_All	250	gi|156539979|ref|XP_001599337.1|	95.1	8e-19	PREDICTED: similar to BEL12_AG transposon polyprotein [Nasonia vitripennis]
Unigene8699_All	238	gi|156539979|ref|XP_001599337.1|	90.5	2e-17	PREDICTED: similar to BEL12_AG transposon polyprotein [Nasonia vitripennis]
Unigene37356_All	1475	gi|156539979|ref|XP_001599337.1|	211	1e-52	PREDICTED: similar to BEL12_AG transposon polyprotein [Nasonia vitripennis]
Unigene29528_All	546	gi|156539979|ref|XP_001599337.1|	110	2e-40	PREDICTED: similar to BEL12_AG transposon polyprotein [Nasonia vitripennis]
Unigene13002_All	898	gi|156539979|ref|XP_001599337.1|	180	7e-50	PREDICTED: similar to BEL12_AG transposon polyprotein [Nasonia vitripennis]
Unigene12463_All	4077	gi|156539979|ref|XP_001599337.1|	420	0	PREDICTED: similar to BEL12_AG transposon polyprotein [Nasonia vitripennis]
Unigene12579_All	3822	gi|156539979|ref|XP_001599337.1|	373	0	PREDICTED: similar to BEL12_AG transposon polyprotein [Nasonia vitripennis]
Unigene25491_All	2869	gi|156539979|ref|XP_001599337.1|	405	1e-111	PREDICTED: similar to BEL12_AG transposon polyprotein [Nasonia vitripennis]
Unigene42857_All	376	gi|156539995|ref|XP_001599888.1|	55.1	9e-07	PREDICTED: similar to pol-like protein [Nasonia vitripennis]
Unigene6322_All	4570	gi|156540073|ref|XP_001600219.1|	1977	0	PREDICTED: pyruvate carboxylase, mitochondrial-like isoform 1 [Nasonia vitripennis] >gi|345495988|ref|XP_003427614.1| PREDICTED: pyruvate carboxylase, mitochondrial-like isoform 2 [Nasonia vitripennis]
Unigene43793_All	229	gi|156540141|ref|XP_001599936.1|	62	7e-09	PREDICTED: similar to ORF2-encoded protein [Nasonia vitripennis]
Unigene2865_All	339	gi|156540141|ref|XP_001599936.1|	103	2e-21	PREDICTED: similar to ORF2-encoded protein [Nasonia vitripennis]
Unigene14665_All	306	gi|156540141|ref|XP_001599936.1|	87.8	1e-16	PREDICTED: similar to ORF2-encoded protein [Nasonia vitripennis]
Unigene2360_All	343	gi|156540141|ref|XP_001599936.1|	90.5	2e-17	PREDICTED: similar to ORF2-encoded protein [Nasonia vitripennis]
Unigene23437_All	376	gi|156540141|ref|XP_001599936.1|	45.1	7e-07	PREDICTED: similar to ORF2-encoded protein [Nasonia vitripennis]
Unigene14996_All	341	gi|156540141|ref|XP_001599936.1|	65.9	5e-10	PREDICTED: similar to ORF2-encoded protein [Nasonia vitripennis]
Unigene11168_All	452	gi|156540141|ref|XP_001599936.1|	72	1e-19	PREDICTED: similar to ORF2-encoded protein [Nasonia vitripennis]
Unigene27450_All	568	gi|156540141|ref|XP_001599936.1|	101	2e-20	PREDICTED: similar to ORF2-encoded protein [Nasonia vitripennis]
Unigene867_All	594	gi|156540141|ref|XP_001599936.1|	63.5	5e-09	PREDICTED: similar to ORF2-encoded protein [Nasonia vitripennis]
Unigene23658_All	1124	gi|156540141|ref|XP_001599936.1|	125	5e-27	PREDICTED: similar to ORF2-encoded protein [Nasonia vitripennis]
Unigene17526_All	921	gi|156540141|ref|XP_001599936.1|	112	3e-23	PREDICTED: similar to ORF2-encoded protein [Nasonia vitripennis]
Unigene9321_All	1531	gi|156540141|ref|XP_001599936.1|	124	2e-34	PREDICTED: similar to ORF2-encoded protein [Nasonia vitripennis]
Unigene2693_All	365	gi|156540151|ref|XP_001599988.1|	53.1	4e-06	PREDICTED: hypothetical protein [Nasonia vitripennis]
Unigene32124_All	1379	gi|156540155|ref|XP_001600662.1|	216	2e-61	PREDICTED: nucleolar MIF4G domain-containing protein 1-like [Nasonia vitripennis]
Unigene38569_All	392	gi|156540199|ref|XP_001599800.1|	130	1e-29	PREDICTED: similar to ENSANGP00000010363 [Nasonia vitripennis]
Unigene11342_All	761	gi|156540199|ref|XP_001599800.1|	82	2e-14	PREDICTED: similar to ENSANGP00000010363 [Nasonia vitripennis]
Unigene582_All	1140	gi|156540199|ref|XP_001599800.1|	38.9	4e-06	PREDICTED: similar to ENSANGP00000010363 [Nasonia vitripennis]
Unigene42505_All	318	gi|156540268|ref|XP_001601007.1|	97.1	2e-19	PREDICTED: similar to BEL12_AG transposon polyprotein, partial [Nasonia vitripennis]
Unigene30687_All	252	gi|156540268|ref|XP_001601007.1|	80.9	2e-14	PREDICTED: similar to BEL12_AG transposon polyprotein, partial [Nasonia vitripennis]
Unigene7362_All	362	gi|156540278|ref|XP_001599352.1|	104	1e-21	PREDICTED: DNA-directed RNA polymerases I, II, and III subunit RPABC4-like [Nasonia vitripennis]
Unigene38179_All	265	gi|156540290|ref|XP_001603569.1|	57.4	2e-07	PREDICTED: Bardet-Biedl syndrome 1 protein-like [Nasonia vitripennis]
Unigene42432_All	645	gi|156540298|ref|XP_001599008.1|	164	3e-39	PREDICTED: protein transport protein Sec61 subunit beta-like [Nasonia vitripennis]
Unigene2099_All	736	gi|156540298|ref|XP_001599008.1|	164	5e-39	PREDICTED: protein transport protein Sec61 subunit beta-like [Nasonia vitripennis]
Unigene21720_All	3146	gi|156540304|ref|XP_001599125.1|	1127	0	PREDICTED: glycerol-3-phosphate dehydrogenase, mitochondrial-like isoform 1 [Nasonia vitripennis]
Unigene25383_All	1072	gi|156540358|ref|XP_001599668.1|	72.4	3e-11	PREDICTED: similar to protease, reverse transcriptase and RNase H [Nasonia vitripennis]
Unigene12882_All	868	gi|156540435|ref|XP_001599720.1|	110	6e-23	PREDICTED: similar to ENSANGP00000022132 [Nasonia vitripennis]
Unigene26927_All	316	gi|156540443|ref|XP_001601610.1|	60.8	2e-08	PREDICTED: hypothetical protein [Nasonia vitripennis]
Unigene26042_All	922	gi|156540447|ref|XP_001603279.1|	200	6e-50	PREDICTED: similar to protease, reverse transcriptase and RNase H [Nasonia vitripennis]
Unigene39410_All	315	gi|156540576|ref|XP_001599166.1|	65.1	2e-16	PREDICTED: hypothetical protein [Nasonia vitripennis]
Unigene10354_All	728	gi|156540584|ref|XP_001599900.1|	72.4	2e-11	PREDICTED: hypothetical protein [Nasonia vitripennis]
Unigene8611_All	266	gi|156540604|ref|XP_001603565.1|	112	4e-24	PREDICTED: GPI mannosyltransferase 4-like [Nasonia vitripennis]
Unigene23149_All	1255	gi|156540700|ref|XP_001599743.1|	287	6e-76	PREDICTED: similar to membrane trafficking protein emp24/gp25/p24 family member [Nasonia vitripennis]
Unigene42466_All	308	gi|156540758|ref|XP_001602598.1|	83.2	3e-15	PREDICTED: hypothetical protein [Nasonia vitripennis]
Unigene38502_All	346	gi|156540786|ref|XP_001600871.1|	55.1	9e-07	PREDICTED: similar to protease, reverse transcriptase, ribonuclease H, integrase [Nasonia vitripennis]
Unigene8470_All	430	gi|156540822|ref|XP_001602958.1|	107	2e-22	PREDICTED: similar to non-LTR retrotransposon R1Bmks ORF2 protein [Nasonia vitripennis]
Unigene8623_All	803	gi|156540822|ref|XP_001602958.1|	82.4	2e-14	PREDICTED: similar to non-LTR retrotransposon R1Bmks ORF2 protein [Nasonia vitripennis]
Unigene32244_All	295	gi|156540862|ref|XP_001599094.1|	105	8e-22	PREDICTED: similar to Peptidase, cysteine peptidase active site; Zinc finger, CCHC-type; Peptidase aspartic, catalytic; Polynucleotidyl transferase, Ribonuclease H fold, partial [Nasonia vitripennis]
Unigene32551_All	459	gi|156540890|ref|XP_001601755.1|	103	2e-21	PREDICTED: similar to ORF2-encoded protein, partial [Nasonia vitripennis]
Unigene14165_All	542	gi|156540890|ref|XP_001601755.1|	61.2	3e-12	PREDICTED: similar to ORF2-encoded protein, partial [Nasonia vitripennis]
Unigene32863_All	1050	gi|156540890|ref|XP_001601755.1|	174	6e-42	PREDICTED: similar to ORF2-encoded protein, partial [Nasonia vitripennis]
Unigene28734_All	1079	gi|156540890|ref|XP_001601755.1|	144	7e-36	PREDICTED: similar to ORF2-encoded protein, partial [Nasonia vitripennis]
Unigene17070_All	709	gi|156540890|ref|XP_001601755.1|	92	2e-17	PREDICTED: similar to ORF2-encoded protein, partial [Nasonia vitripennis]
Unigene18894_All	1585	gi|156540890|ref|XP_001601755.1|	303	2e-80	PREDICTED: similar to ORF2-encoded protein, partial [Nasonia vitripennis]
Unigene40297_All	208	gi|156540892|ref|XP_001601786.1|	69.7	4e-11	PREDICTED: similar to ORF2-encoded protein [Nasonia vitripennis]
Unigene36418_All	330	gi|156540892|ref|XP_001601786.1|	53.5	1e-11	PREDICTED: similar to ORF2-encoded protein [Nasonia vitripennis]
Unigene35188_All	296	gi|156540892|ref|XP_001601786.1|	60.8	2e-08	PREDICTED: similar to ORF2-encoded protein [Nasonia vitripennis]
Unigene30652_All	454	gi|156540892|ref|XP_001601786.1|	91.3	2e-20	PREDICTED: similar to ORF2-encoded protein [Nasonia vitripennis]
Unigene31677_All	347	gi|156540892|ref|XP_001601786.1|	69.3	5e-11	PREDICTED: similar to ORF2-encoded protein [Nasonia vitripennis]
Unigene35696_All	584	gi|156540892|ref|XP_001601786.1|	139	7e-32	PREDICTED: similar to ORF2-encoded protein [Nasonia vitripennis]
Unigene44290_All	272	gi|156540892|ref|XP_001601786.1|	60.5	2e-08	PREDICTED: similar to ORF2-encoded protein [Nasonia vitripennis]
Unigene32216_All	302	gi|156540892|ref|XP_001601786.1|	64.7	1e-09	PREDICTED: similar to ORF2-encoded protein [Nasonia vitripennis]
Unigene27859_All	436	gi|156540892|ref|XP_001601786.1|	52.4	5e-14	PREDICTED: similar to ORF2-encoded protein [Nasonia vitripennis]
Unigene7981_All	650	gi|156540892|ref|XP_001601786.1|	191	2e-47	PREDICTED: similar to ORF2-encoded protein [Nasonia vitripennis]
Unigene14447_All	769	gi|156540892|ref|XP_001601786.1|	219	1e-55	PREDICTED: similar to ORF2-encoded protein [Nasonia vitripennis]
Unigene6735_All	1071	gi|156540892|ref|XP_001601786.1|	107	1e-21	PREDICTED: similar to ORF2-encoded protein [Nasonia vitripennis]
Unigene18802_All	1323	gi|156540892|ref|XP_001601786.1|	119	2e-25	PREDICTED: similar to ORF2-encoded protein [Nasonia vitripennis]
Unigene3104_All	4301	gi|156540892|ref|XP_001601786.1|	390	1e-106	PREDICTED: similar to ORF2-encoded protein [Nasonia vitripennis]
Unigene27030_All	1938	gi|156540932|ref|XP_001603442.1|	520	1e-146	PREDICTED: similar to SD06366p [Nasonia vitripennis]
Unigene8688_All	311	gi|156540942|ref|XP_001599975.1|	52.8	5e-06	PREDICTED: similar to Lian-Aa1 retrotransposon protein [Nasonia vitripennis]
Unigene40051_All	1052	gi|156541018|ref|XP_001602925.1|	180	3e-74	PREDICTED: protein BCCIP homolog isoform 1 [Nasonia vitripennis]
Unigene23756_All	1018	gi|156541018|ref|XP_001602925.1|	329	1e-88	PREDICTED: protein BCCIP homolog isoform 1 [Nasonia vitripennis]
Unigene38183_All	266	gi|156541058|ref|XP_001602480.1|	70.9	2e-11	PREDICTED: similar to ENSANGP00000010363 [Nasonia vitripennis]
Unigene6774_All	2636	gi|156541202|ref|XP_001599683.1|	308	1e-81	PREDICTED: G1/S-specific cyclin-E [Nasonia vitripennis]
Unigene357_All	1236	gi|156541238|ref|XP_001600919.1|	372	1e-101	PREDICTED: similar to microtubule-associated protein RP/EB family member 3 isoform 1 [Nasonia vitripennis]
Unigene16191_All	1539	gi|156541248|ref|XP_001600867.1|	531	1e-149	PREDICTED: minor histocompatibility antigen H13-like [Nasonia vitripennis]
Unigene29246_All	1772	gi|156541264|ref|XP_001601208.1|	260	1e-70	PREDICTED: N-alpha-acetyltransferase 30, NatC catalytic subunit-like isoform 1 [Nasonia vitripennis] >gi|345484804|ref|XP_003425127.1| PREDICTED: N-alpha-acetyltransferase 30, NatC catalytic subunit-like isoform 2 [Nasonia vitripennis]
Unigene292_All	3009	gi|156541280|ref|XP_001599657.1|	698	0	PREDICTED: similar to ENSANGP00000008246 isoform 2 [Nasonia vitripennis]
Unigene1559_All	888	gi|156541395|ref|XP_001600529.1|	353	4e-96	PREDICTED: d-2-hydroxyglutarate dehydrogenase, mitochondrial-like [Nasonia vitripennis]
Unigene18256_All	977	gi|156541405|ref|XP_001600772.1|	101	6e-20	PREDICTED: ribonucleoside-diphosphate reductase large subunit-like [Nasonia vitripennis]
Unigene1991_All	401	gi|156541419|ref|XP_001599658.1|	89.7	3e-17	PREDICTED: similar to reverse transcriptase-like protein [Nasonia vitripennis]
Unigene30855_All	368	gi|156541461|ref|XP_001599944.1|	116	3e-25	PREDICTED: similar to copia-like retrotransposable element [Nasonia vitripennis]
Unigene3300_All	2858	gi|156541477|ref|XP_001600227.1|	848	0	PREDICTED: phosphoenolpyruvate carboxykinase [GTP]-like [Nasonia vitripennis]
Unigene29180_All	661	gi|156541546|ref|XP_001604038.1|	152	1e-35	PREDICTED: ATP synthase subunit s, mitochondrial-like [Nasonia vitripennis]
Unigene29146_All	979	gi|156541566|ref|XP_001600489.1|	203	8e-51	PREDICTED: protein YIPF5-like [Nasonia vitripennis]
Unigene18081_All	444	gi|156541586|ref|XP_001600705.1|	59.7	4e-08	PREDICTED: hypothetical protein LOC100115391 [Nasonia vitripennis]
Unigene13970_All	647	gi|156541654|ref|XP_001602177.1|	126	8e-28	PREDICTED: chromatin accessibility complex protein 1-like [Nasonia vitripennis]
Unigene21926_All	1702	gi|156541656|ref|XP_001602208.1|	181	1e-43	PREDICTED: transmembrane protein 199-like isoform 1 [Nasonia vitripennis] >gi|345483409|ref|XP_003424813.1| PREDICTED: transmembrane protein 199-like isoform 2 [Nasonia vitripennis]
Unigene6597_All	2611	gi|156541700|ref|XP_001603614.1|	344	1e-92	PREDICTED: cirhin-like [Nasonia vitripennis]
Unigene3672_All	1063	gi|156541724|ref|XP_001600610.1|	59.7	2e-07	PREDICTED: similar to Lian-Aa1 retrotransposon protein [Nasonia vitripennis]
Unigene28373_All	1931	gi|156541821|ref|XP_001600369.1|	525	1e-147	PREDICTED: beta-hexosaminidase subunit beta-like isoform 1 [Nasonia vitripennis] >gi|345496947|ref|XP_003427857.1| PREDICTED: beta-hexosaminidase subunit beta-like isoform 2 [Nasonia vitripennis] >gi|345496950|ref|XP_003427858.1| PREDICTED: beta-hexosaminidase subunit beta-like isoform 3 [Nasonia vitripennis]
Unigene5507_All	349	gi|156541842|ref|XP_001601328.1|	119	5e-26	PREDICTED: similar to SD02026p [Nasonia vitripennis]
Unigene21194_All	556	gi|156541842|ref|XP_001601328.1|	103	3e-21	PREDICTED: similar to SD02026p [Nasonia vitripennis]
Unigene34471_All	247	gi|156541842|ref|XP_001601328.1|	59.7	4e-08	PREDICTED: similar to SD02026p [Nasonia vitripennis]
Unigene35223_All	300	gi|156541850|ref|XP_001601012.1|	95.5	6e-19	PREDICTED: similar to Gag-Pol [Nasonia vitripennis]
Unigene25610_All	465	gi|156541904|ref|XP_001599314.1|	150	1e-35	PREDICTED: NEDD8-like [Nasonia vitripennis]
Unigene26291_All	1030	gi|156541914|ref|XP_001599728.1|	200	8e-50	PREDICTED: UPF0139 membrane protein pMsmaA27-like [Nasonia vitripennis]
Unigene16708_All	622	gi|156541954|ref|XP_001600545.1|	131	2e-29	PREDICTED: similar to ENSANGP00000010267 [Nasonia vitripennis]
Unigene29294_All	2115	gi|156541964|ref|XP_001600119.1|	377	1e-102	PREDICTED: triosephosphate isomerase-like [Nasonia vitripennis]
Unigene1445_All	812	gi|156541992|ref|XP_001599992.1|	161	4e-38	PREDICTED: 10 kDa heat shock protein, mitochondrial-like [Nasonia vitripennis]
Unigene16225_All	872	gi|156541992|ref|XP_001599992.1|	162	1e-38	PREDICTED: 10 kDa heat shock protein, mitochondrial-like [Nasonia vitripennis]
Unigene39820_All	604	gi|156542014|ref|XP_001599700.1|	288	8e-77	PREDICTED: UDP-glucose 6-dehydrogenase-like [Nasonia vitripennis]
Unigene11914_All	636	gi|156542014|ref|XP_001599700.1|	345	8e-94	PREDICTED: UDP-glucose 6-dehydrogenase-like [Nasonia vitripennis]
Unigene37214_All	681	gi|156542014|ref|XP_001599700.1|	182	5e-88	PREDICTED: UDP-glucose 6-dehydrogenase-like [Nasonia vitripennis]
Unigene34767_All	261	gi|156542143|ref|XP_001601898.1|	102	4e-21	PREDICTED: similar to BEL12_AG transposon polyprotein [Nasonia vitripennis]
Unigene31885_All	317	gi|156542161|ref|XP_001600827.1|	106	3e-22	PREDICTED: similar to orf [Nasonia vitripennis]
Unigene32182_All	313	gi|156542161|ref|XP_001600827.1|	66.6	7e-23	PREDICTED: similar to orf [Nasonia vitripennis]
Unigene33469_All	210	gi|156542161|ref|XP_001600827.1|	94	2e-18	PREDICTED: similar to orf [Nasonia vitripennis]
Unigene12542_All	3730	gi|156542217|ref|XP_001600424.1|	610	1e-172	PREDICTED: RNA-binding protein 27-like isoform 1 [Nasonia vitripennis]
Unigene41611_All	304	gi|156542227|ref|XP_001600690.1|	125	4e-28	PREDICTED: methyltransferase-like protein 13-like [Nasonia vitripennis]
Unigene3753_All	1244	gi|156542291|ref|XP_001604737.1|	238	4e-61	PREDICTED: tRNA selenocysteine 1-associated protein 1-like [Nasonia vitripennis]
Unigene32345_All	609	gi|156542355|ref|XP_001600328.1|	167	9e-63	PREDICTED: tRNA (adenine-N(1)-)-methyltransferase catalytic subunit TRMT61A-like [Nasonia vitripennis]
Unigene28953_All	694	gi|156542357|ref|XP_001600358.1|	105	6e-28	PREDICTED: UPF0692 protein CG33108-like isoform 1 [Nasonia vitripennis] >gi|345492608|ref|XP_003426891.1| PREDICTED: UPF0692 protein CG33108-like isoform 2 [Nasonia vitripennis]
Unigene13230_All	1376	gi|156542405|ref|XP_001601139.1|	196	2e-61	PREDICTED: phosphorylated adapter RNA export protein-like [Nasonia vitripennis]
Unigene38371_All	301	gi|156542454|ref|XP_001599124.1|	65.5	7e-10	PREDICTED: nose resistant to fluoxetine protein 6-like [Nasonia vitripennis]
Unigene5986_All	730	gi|156542532|ref|XP_001599934.1|	160	6e-38	PREDICTED: regucalcin-like isoform 1 [Nasonia vitripennis] >gi|345478834|ref|XP_003423819.1| PREDICTED: regucalcin-like isoform 2 [Nasonia vitripennis]
Unigene16210_All	1510	gi|156542532|ref|XP_001599934.1|	259	2e-67	PREDICTED: regucalcin-like isoform 1 [Nasonia vitripennis] >gi|345478834|ref|XP_003423819.1| PREDICTED: regucalcin-like isoform 2 [Nasonia vitripennis]
Unigene97_All	1744	gi|156542568|ref|XP_001600508.1|	410	1e-112	PREDICTED: V-type proton ATPase subunit D 1-like [Nasonia vitripennis]
Unigene4978_All	327	gi|156542578|ref|XP_001603767.1|	138	8e-32	PREDICTED: malonyl-CoA decarboxylase, mitochondrial-like [Nasonia vitripennis]
Unigene25009_All	2588	gi|156542666|ref|XP_001600429.1|	351	1e-94	PREDICTED: protein C20orf11-like [Nasonia vitripennis]
Unigene25011_All	3129	gi|156542666|ref|XP_001600429.1|	351	1e-94	PREDICTED: protein C20orf11-like [Nasonia vitripennis]
Unigene25010_All	2440	gi|156542666|ref|XP_001600429.1|	351	1e-94	PREDICTED: protein C20orf11-like [Nasonia vitripennis]
Unigene41085_All	247	gi|156542737|ref|XP_001604300.1|	69.3	5e-11	PREDICTED: similar to LOC100036828 protein [Nasonia vitripennis]
Unigene22955_All	1000	gi|156542781|ref|XP_001604027.1|	84.3	8e-15	PREDICTED: RPA-interacting protein A-like [Nasonia vitripennis]
Unigene7679_All	1542	gi|156542793|ref|XP_001605959.1|	749	0	PREDICTED: probable 26S proteasome non-ATPase regulatory subunit 3-like [Nasonia vitripennis]
Unigene16792_All	808	gi|156542813|ref|XP_001607873.1|	223	1e-56	PREDICTED: DNA-directed RNA polymerase II subunit RPB11-like [Nasonia vitripennis]
Unigene20995_All	449	gi|156542829|ref|XP_001608109.1|	206	3e-52	PREDICTED: nuclear cap-binding protein subunit 2-like [Nasonia vitripennis]
Unigene25401_All	1074	gi|156542843|ref|XP_001599859.1|	119	3e-32	PREDICTED: condensin-2 complex subunit D3-like [Nasonia vitripennis]
Unigene22229_All	728	gi|156542893|ref|XP_001601028.1|	296	4e-79	PREDICTED: cyclin-dependent kinase-like 2-like [Nasonia vitripennis]
Unigene4518_All	910	gi|156542911|ref|XP_001601321.1|	255	2e-66	PREDICTED: proteasome subunit beta type-4-like [Nasonia vitripennis]
Unigene22901_All	957	gi|156542917|ref|XP_001601450.1|	238	4e-61	PREDICTED: protein KTI12 homolog [Nasonia vitripennis]
Unigene6755_All	2854	gi|156542969|ref|XP_001602580.1|	792	0	PREDICTED: protein ECT2-like isoform 1 [Nasonia vitripennis]
Unigene27437_All	463	gi|156542995|ref|XP_001603169.1|	176	2e-43	PREDICTED: beta-1,4-N-acetylgalactosaminyltransferase bre-4-like [Nasonia vitripennis]
Unigene26139_All	1364	gi|156543010|ref|XP_001603572.1|	490	1e-137	PREDICTED: tyrosine aminotransferase-like [Nasonia vitripennis]
Unigene43555_All	215	gi|156543036|ref|XP_001604294.1|	55.8	5e-07	PREDICTED: macoilin-1-like [Nasonia vitripennis]
Unigene25525_All	1103	gi|156543082|ref|XP_001605136.1|	399	1e-109	PREDICTED: probable uridine-cytidine kinase-like isoform 1 [Nasonia vitripennis]
Unigene28637_All	2307	gi|156543140|ref|XP_001607772.1|	619	1e-175	PREDICTED: multifunctional protein ADE2-like [Nasonia vitripennis]
Unigene348_All	2372	gi|156543144|ref|XP_001605750.1|	941	0	PREDICTED: protein SDA1 homolog [Nasonia vitripennis]
Unigene148_All	2714	gi|156543160|ref|XP_001605895.1|	780	0	PREDICTED: similar to ENSANGP00000010689 [Nasonia vitripennis]
Unigene3240_All	3642	gi|156543195|ref|XP_001606231.1|	508	1e-144	PREDICTED: RING finger protein 10-like [Nasonia vitripennis]
Unigene9448_All	3205	gi|156543235|ref|XP_001606570.1|	488	0	PREDICTED: presequence protease, mitochondrial-like [Nasonia vitripennis]
Unigene21803_All	3404	gi|156543249|ref|XP_001606668.1|	1220	0	PREDICTED: exportin-2-like [Nasonia vitripennis]
Unigene35642_All	451	gi|156543268|ref|XP_001606771.1|	175	6e-43	PREDICTED: solute carrier family 23 member 2-like [Nasonia vitripennis]
Unigene22922_All	835	gi|156543292|ref|XP_001599389.1|	266	8e-70	PREDICTED: flavin reductase-like [Nasonia vitripennis]
Unigene17967_All	923	gi|156543298|ref|XP_001601952.1|	224	3e-57	PREDICTED: trans-2,3-enoyl-CoA reductase-like [Nasonia vitripennis]
Unigene6472_All	2006	gi|156543298|ref|XP_001601952.1|	433	1e-119	PREDICTED: trans-2,3-enoyl-CoA reductase-like [Nasonia vitripennis]
Unigene31068_All	2669	gi|156543312|ref|XP_001604791.1|	290	2e-76	PREDICTED: similar to CG33113-PD, isoform 1 [Nasonia vitripennis]
Unigene17036_All	637	gi|156543326|ref|XP_001606518.1|	161	2e-38	PREDICTED: 39S ribosomal protein L27, mitochondrial-like [Nasonia vitripennis]
Unigene41115_All	249	gi|156543328|ref|XP_001606958.1|	118	7e-26	PREDICTED: 40S ribosomal protein S28-like [Nasonia vitripennis]
Unigene1511_All	1804	gi|156543338|ref|XP_001607434.1|	268	6e-70	PREDICTED: elongation factor Ts, mitochondrial-like [Nasonia vitripennis]
Unigene22903_All	868	gi|156543344|ref|XP_001607629.1|	166	2e-39	PREDICTED: protein Mpv17-like [Nasonia vitripennis]
Unigene25533_All	1116	gi|156543346|ref|XP_001607813.1|	187	1e-45	PREDICTED: mediator of RNA polymerase II transcription subunit 21-like [Nasonia vitripennis]
Unigene10639_All	1144	gi|156543364|ref|XP_001608213.1|	357	4e-97	PREDICTED: UPF0549 protein C20orf43 homolog [Nasonia vitripennis]
Unigene16802_All	698	gi|156543437|ref|XP_001600958.1|	332	1e-89	PREDICTED: mediator of RNA polymerase II transcription subunit 20-like [Nasonia vitripennis]
Unigene21745_All	2879	gi|156543439|ref|XP_001600985.1|	644	0	PREDICTED: WD repeat-containing protein 65-like [Nasonia vitripennis]
Unigene19180_All	549	gi|156543451|ref|XP_001601176.1|	225	7e-58	PREDICTED: cysteinyl-tRNA synthetase, mitochondrial-like [Nasonia vitripennis]
Unigene26783_All	1045	gi|156543481|ref|XP_001601719.1|	364	3e-99	PREDICTED: PCTP-like protein-like [Nasonia vitripennis]
Unigene19058_All	3185	gi|156543529|ref|XP_001602761.1|	1164	0	PREDICTED: transportin-3-like [Nasonia vitripennis]
Unigene35168_All	293	gi|156543549|ref|XP_001603309.1|	164	8e-40	PREDICTED: chorion peroxidase-like [Nasonia vitripennis]
Unigene12014_All	518	gi|156543555|ref|XP_001603407.1|	124	1e-27	PREDICTED: tRNA-splicing endonuclease subunit Sen34-like [Nasonia vitripennis]
Unigene10631_All	942	gi|156543559|ref|XP_001603486.1|	327	4e-88	PREDICTED: valacyclovir hydrolase-like [Nasonia vitripennis]
Unigene1277_All	1337	gi|156543579|ref|XP_001603876.1|	253	1e-126	PREDICTED: protein 60A [Nasonia vitripennis]
Unigene37917_All	237	gi|156543628|ref|XP_001604573.1|	64.7	1e-09	PREDICTED: differentially expressed in FDCP 8 homolog [Nasonia vitripennis]
Unigene7028_All	1057	gi|156543654|ref|XP_001607442.1|	367	1e-100	PREDICTED: proteasome subunit beta type-7 [Nasonia vitripennis]
Unigene3752_All	3759	gi|156543660|ref|XP_001605104.1|	1275	0	PREDICTED: DNA topoisomerase 1-like [Nasonia vitripennis]
Unigene22227_All	1191	gi|156543679|ref|XP_001605368.1|	476	1e-133	PREDICTED: metallophosphoesterase 1-like [Nasonia vitripennis]
Unigene28507_All	1218	gi|156543683|ref|XP_001605407.1|	276	2e-72	PREDICTED: glutamate--cysteine ligase catalytic subunit-like [Nasonia vitripennis]
Unigene9630_All	2233	gi|156543706|ref|XP_001605693.1|	198	8e-49	PREDICTED: protein CDV3-like [Nasonia vitripennis]
Unigene9951_All	863	gi|156543732|ref|XP_001605881.1|	201	4e-50	PREDICTED: N-acetyltransferase 9-like protein-like [Nasonia vitripennis]
Unigene16991_All	608	gi|156543766|ref|XP_001606185.1|	234	2e-60	PREDICTED: trafficking protein particle complex subunit 2-like [Nasonia vitripennis]
Unigene284_All	1223	gi|156543796|ref|XP_001606425.1|	402	1e-110	PREDICTED: protoporphyrinogen oxidase-like [Nasonia vitripennis]
Unigene21189_All	485	gi|156543816|ref|XP_001606547.1|	100	2e-20	PREDICTED: vasotocin-neurophysin VT [Nasonia vitripennis]
Unigene20016_All	1077	gi|156543818|ref|XP_001606558.1|	387	1e-106	PREDICTED: serine protease HTRA2, mitochondrial-like isoform 1 [Nasonia vitripennis] >gi|345495752|ref|XP_003427567.1| PREDICTED: serine protease HTRA2, mitochondrial-like isoform 2 [Nasonia vitripennis]
Unigene12467_All	2186	gi|156543842|ref|XP_001606743.1|	860	0	PREDICTED: similar to ENSANGP00000031374 [Nasonia vitripennis]
Unigene26132_All	838	gi|156543969|ref|XP_001604599.1|	356	8e-97	PREDICTED: transmembrane and coiled-coil domain-containing protein 1-like [Nasonia vitripennis]
Unigene395_All	1535	gi|156543995|ref|XP_001607591.1|	256	2e-66	PREDICTED: protein LSM12 homolog [Nasonia vitripennis]
Unigene683_All	1087	gi|156544023|ref|XP_001604351.1|	370	1e-101	PREDICTED: scavenger receptor class B member 1-like isoform 1 [Nasonia vitripennis]
Unigene16817_All	739	gi|156544183|ref|XP_001606444.1|	104	4e-21	PREDICTED: U7 snRNA-associated Sm-like protein LSm11-like [Nasonia vitripennis]
Unigene27424_All	1229	gi|156544239|ref|XP_001606821.1|	118	5e-25	PREDICTED: testis-expressed sequence 9 protein-like [Nasonia vitripennis]
Unigene4362_All	419	gi|156544269|ref|XP_001606970.1|	202	5e-51	PREDICTED: zinc finger protein 235-like [Nasonia vitripennis]
Unigene42194_All	328	gi|156544327|ref|XP_001607277.1|	89.7	3e-17	PREDICTED: sedoheptulokinase-like [Nasonia vitripennis]
Unigene14251_All	2119	gi|156544331|ref|XP_001607290.1|	315	1e-102	PREDICTED: protein SERAC1-like [Nasonia vitripennis]
Unigene25492_All	2890	gi|156544369|ref|XP_001607390.1|	858	0	PREDICTED: serine/threonine-protein kinase ULK2-like isoform 1 [Nasonia vitripennis]
Unigene22377_All	2020	gi|156544452|ref|XP_001607641.1|	613	1e-173	PREDICTED: protein deltex-like [Nasonia vitripennis]
Unigene16179_All	1698	gi|156544470|ref|XP_001600860.1|	492	1e-137	PREDICTED: hsp90 co-chaperone Cdc37-like [Nasonia vitripennis]
Unigene16742_All	883	gi|156544502|ref|XP_001604912.1|	134	5e-30	PREDICTED: ribonuclease kappa-like [Nasonia vitripennis]
Unigene18990_All	1470	gi|156544532|ref|XP_001607694.1|	629	1e-179	PREDICTED: acetyl-CoA acetyltransferase B, mitochondrial-like [Nasonia vitripennis]
Unigene39633_All	837	gi|156544536|ref|XP_001607713.1|	121	4e-26	PREDICTED: 60S ribosomal protein L38-like [Nasonia vitripennis]
Unigene36211_All	774	gi|156544536|ref|XP_001607713.1|	121	4e-26	PREDICTED: 60S ribosomal protein L38-like [Nasonia vitripennis]
Unigene42453_All	483	gi|156544536|ref|XP_001607713.1|	121	1e-26	PREDICTED: 60S ribosomal protein L38-like [Nasonia vitripennis]
Unigene35731_All	1009	gi|156544540|ref|XP_001607806.1|	480	1e-134	PREDICTED: phosphatidylinositol transfer protein alpha isoform-like [Nasonia vitripennis]
Unigene22337_All	1814	gi|156544540|ref|XP_001607806.1|	461	1e-128	PREDICTED: phosphatidylinositol transfer protein alpha isoform-like [Nasonia vitripennis]
Unigene10506_All	494	gi|156544564|ref|XP_001602677.1|	89	7e-17	PREDICTED: polypeptide N-acetylgalactosaminyltransferase 35A-like [Nasonia vitripennis]
Unigene42546_All	1131	gi|156544576|ref|XP_001603147.1|	588	1e-166	PREDICTED: similar to CG15078-PA [Nasonia vitripennis]
Unigene38961_All	2123	gi|156544686|ref|XP_001605321.1|	243	6e-93	PREDICTED: tubulin-specific chaperone E-like [Nasonia vitripennis]
Unigene14018_All	1746	gi|156544686|ref|XP_001605321.1|	249	1e-100	PREDICTED: tubulin-specific chaperone E-like [Nasonia vitripennis]
Unigene13673_All	822	gi|156544716|ref|XP_001606401.1|	223	6e-57	PREDICTED: THO complex subunit 7 homolog [Nasonia vitripennis]
Unigene23139_All	1536	gi|156544718|ref|XP_001605724.1|	314	8e-84	PREDICTED: thioredoxin-related transmembrane protein 1-like [Nasonia vitripennis]
Unigene19934_All	1520	gi|156544720|ref|XP_001605736.1|	261	8e-68	PREDICTED: maternal B9.10 protein-like [Nasonia vitripennis]
Unigene677_All	2437	gi|156544736|ref|XP_001605883.1|	653	0	PREDICTED: lamin Dm0-like isoform 1 [Nasonia vitripennis]
Unigene30824_All	304	gi|156544740|ref|XP_001605909.1|	88.6	7e-17	PREDICTED: iodotyrosine dehalogenase 1-like [Nasonia vitripennis]
Unigene4684_All	560	gi|156544885|ref|XP_001607206.1|	134	2e-30	PREDICTED: probable 28S ribosomal protein S6, mitochondrial-like [Nasonia vitripennis]
Unigene18600_All	2016	gi|156544917|ref|XP_001601866.1|	677	0	PREDICTED: cyclin-dependent kinase 9-like isoform 1 [Nasonia vitripennis]
Unigene15554_All	1984	gi|156544931|ref|XP_001603881.1|	709	0	PREDICTED: lissencephaly-1 homolog [Nasonia vitripennis]
Unigene41683_All	323	gi|156544938|ref|XP_001607263.1|	204	9e-52	PREDICTED: 40S ribosomal protein S15a-like [Nasonia vitripennis]
Unigene39875_All	384	gi|156544988|ref|XP_001608002.1|	58.2	1e-07	PREDICTED: V-type proton ATPase 21 kDa proteolipid subunit-like [Nasonia vitripennis]
Unigene22406_All	1163	gi|156544988|ref|XP_001608002.1|	304	5e-81	PREDICTED: V-type proton ATPase 21 kDa proteolipid subunit-like [Nasonia vitripennis]
Unigene16398_All	527	gi|156544990|ref|XP_001608041.1|	187	1e-46	PREDICTED: U6 snRNA-associated Sm-like protein LSm7 [Nasonia vitripennis]
Unigene16397_All	441	gi|156545022|ref|XP_001600120.1|	187	9e-47	PREDICTED: similar to CG32333-PA [Nasonia vitripennis]
Unigene27226_All	1857	gi|156545042|ref|XP_001600571.1|	664	0	PREDICTED: sodium-coupled monocarboxylate transporter 1-like [Nasonia vitripennis]
Unigene11362_All	1039	gi|156545072|ref|XP_001601150.1|	158	3e-37	PREDICTED: cyclin-dependent kinase 9-like [Nasonia vitripennis]
Unigene10089_All	995	gi|156545134|ref|XP_001602499.1|	161	2e-49	PREDICTED: protein FAM86A-like [Nasonia vitripennis]
Unigene4436_All	987	gi|156545418|ref|XP_001606561.1|	294	4e-78	PREDICTED: dihydrolipoyllysine-residue acetyltransferase component of pyruvate dehydrogenase complex, mitochondrial-like [Nasonia vitripennis]
Unigene28120_All	2289	gi|156545428|ref|XP_001606638.1|	427	1e-118	PREDICTED: dnaJ homolog subfamily C member 1-like [Nasonia vitripennis]
Unigene18777_All	1554	gi|156545463|ref|XP_001606849.1|	261	9e-68	PREDICTED: RNA (guanine-9-)-methyltransferase domain-containing protein 2-like [Nasonia vitripennis]
Unigene12740_All	1558	gi|156545523|ref|XP_001607196.1|	389	1e-106	PREDICTED: bifunctional ATP-dependent dihydroxyacetone kinase/FAD-AMP lyase (cyclizing)-like [Nasonia vitripennis]
Unigene7567_All	1105	gi|156545597|ref|XP_001604437.1|	276	1e-72	PREDICTED: enoyl-CoA hydratase domain-containing protein 3, mitochondrial-like [Nasonia vitripennis]
Unigene26014_All	879	gi|156545637|ref|XP_001603775.1|	389	1e-107	PREDICTED: protein rogdi-like [Nasonia vitripennis]
Unigene26129_All	737	gi|156545655|ref|XP_001604036.1|	241	2e-62	PREDICTED: josephin-like protein-like [Nasonia vitripennis]
Unigene24900_All	951	gi|156545691|ref|XP_001604460.1|	359	9e-98	PREDICTED: delta-aminolevulinic acid dehydratase-like [Nasonia vitripennis]
Unigene26227_All	1185	gi|156545704|ref|XP_001604698.1|	92.4	4e-17	PREDICTED: E3 SUMO-protein ligase NSE2-like [Nasonia vitripennis]
Unigene27167_All	233	gi|156545732|ref|XP_001605107.1|	82.8	4e-15	PREDICTED: raf homolog serine/threonine-protein kinase phl-like [Nasonia vitripennis]
Unigene25684_All	418	gi|156545732|ref|XP_001605107.1|	173	2e-42	PREDICTED: raf homolog serine/threonine-protein kinase phl-like [Nasonia vitripennis]
Unigene17469_All	827	gi|156545794|ref|XP_001605783.1|	166	1e-39	PREDICTED: similar to rCG31985 [Nasonia vitripennis] >gi|345481643|ref|XP_003424420.1| PREDICTED: UPF0436 protein C9orf6 homolog [Nasonia vitripennis]
Unigene32001_All	789	gi|156545794|ref|XP_001605783.1|	165	2e-39	PREDICTED: similar to rCG31985 [Nasonia vitripennis] >gi|345481643|ref|XP_003424420.1| PREDICTED: UPF0436 protein C9orf6 homolog [Nasonia vitripennis]
Unigene7655_All	1533	gi|156545826|ref|XP_001606188.1|	464	1e-129	PREDICTED: sorting nexin-4-like [Nasonia vitripennis]
Unigene13198_All	1244	gi|156545854|ref|XP_001606393.1|	239	3e-61	PREDICTED: synaptosomal-associated protein 29-like [Nasonia vitripennis]
Unigene21881_All	1249	gi|156545860|ref|XP_001607936.1|	185	4e-45	PREDICTED: clavesin-2-like [Nasonia vitripennis]
Unigene41893_All	588	gi|156545928|ref|XP_001600731.1|	59.3	1e-07	PREDICTED: RING finger protein 150-like [Nasonia vitripennis]
Unigene13870_All	1121	gi|156545952|ref|XP_001604771.1|	221	4e-56	PREDICTED: alpha-tocopherol transfer protein-like [Nasonia vitripennis]
Unigene7523_All	944	gi|156545960|ref|XP_001606175.1|	140	1e-31	PREDICTED: zinc finger protein 706-like isoform 1 [Nasonia vitripennis] >gi|345498128|ref|XP_003428157.1| PREDICTED: zinc finger protein 706-like isoform 2 [Nasonia vitripennis]
Unigene9643_All	2985	gi|156546140|ref|XP_001602556.1|	669	0	PREDICTED: alpha-2B adrenergic receptor-like [Nasonia vitripennis]
Unigene33106_All	200	gi|156546178|ref|XP_001603776.1|	143	2e-33	PREDICTED: rho-related BTB domain-containing protein 1-like [Nasonia vitripennis]
Unigene49_All	3999	gi|156546196|ref|XP_001604106.1|	398	0	PREDICTED: similar to LIM domain protein [Nasonia vitripennis]
Unigene51_All	3446	gi|156546196|ref|XP_001604106.1|	609	0	PREDICTED: similar to LIM domain protein [Nasonia vitripennis]
Unigene492_All	1995	gi|156546234|ref|XP_001604956.1|	374	1e-101	PREDICTED: G patch domain-containing protein 1 homolog [Nasonia vitripennis]
Unigene16361_All	579	gi|156546246|ref|XP_001605234.1|	186	5e-46	PREDICTED: glutaredoxin-related protein 5, mitochondrial-like [Nasonia vitripennis]
Unigene2115_All	1067	gi|156546322|ref|XP_001606351.1|	210	8e-53	PREDICTED: regulator of microtubule dynamics protein 1-like [Nasonia vitripennis]
Unigene3905_All	1515	gi|156546419|ref|XP_001607123.1|	627	1e-178	PREDICTED: isovaleryl-CoA dehydrogenase, mitochondrial-like [Nasonia vitripennis]
Unigene3258_All	3697	gi|156546432|ref|XP_001607172.1|	275	9e-72	PREDICTED: ubiquitin carboxyl-terminal hydrolase 16-like [Nasonia vitripennis]
Unigene19114_All	1732	gi|156546442|ref|XP_001607215.1|	516	1e-144	PREDICTED: 1-acyl-sn-glycerol-3-phosphate acyltransferase gamma-like [Nasonia vitripennis]
Unigene3735_All	1297	gi|156546470|ref|XP_001607334.1|	89.7	2e-36	PREDICTED: similar to CG17282-PA [Nasonia vitripennis] >gi|345498408|ref|XP_003428224.1| PREDICTED: FK506-binding protein-like [Nasonia vitripennis]
Unigene28519_All	942	gi|156546679|ref|XP_001604064.1|	467	1e-130	PREDICTED: myosin-Va [Nasonia vitripennis]
Unigene6712_All	1010	gi|156546679|ref|XP_001604064.1|	265	2e-69	PREDICTED: myosin-Va [Nasonia vitripennis]
Unigene35787_All	1165	gi|156546679|ref|XP_001604064.1|	195	1e-99	PREDICTED: myosin-Va [Nasonia vitripennis]
Unigene6437_All	1546	gi|156546679|ref|XP_001604064.1|	489	1e-136	PREDICTED: myosin-Va [Nasonia vitripennis]
Unigene28142_All	1674	gi|156546709|ref|XP_001604481.1|	68.2	1e-09	PREDICTED: hypothetical protein [Nasonia vitripennis]
Unigene12584_All	2290	gi|156546770|ref|XP_001605588.1|	347	1e-93	PREDICTED: protein LSM14 homolog B-A-like [Nasonia vitripennis]
Unigene22251_All	961	gi|156546789|ref|XP_001605784.1|	204	6e-51	PREDICTED: dual specificity protein phosphatase 3-like isoform 1 [Nasonia vitripennis]
Unigene6506_All	4011	gi|156546847|ref|XP_001606431.1|	603	1e-170	PREDICTED: protein transport protein Sec24B-like [Nasonia vitripennis]
Unigene14061_All	1908	gi|156546871|ref|XP_001606640.1|	356	2e-96	PREDICTED: similar to EG:BACR7A4.13 [Nasonia vitripennis]
Unigene14659_All	293	gi|156546916|ref|XP_001600672.1|	165	5e-40	PREDICTED: sesquipedalian-1-like [Nasonia vitripennis]
Unigene15953_All	1301	gi|156546922|ref|XP_001602210.1|	132	5e-29	PREDICTED: transmembrane protein 177-like [Nasonia vitripennis]
Unigene5079_All	392	gi|156546970|ref|XP_001599241.1|	152	4e-36	PREDICTED: general transcription factor IIH subunit 2-like [Nasonia vitripennis]
Unigene13773_All	998	gi|156547053|ref|XP_001601597.1|	361	3e-98	PREDICTED: aryl-hydrocarbon-interacting protein-like 1-like [Nasonia vitripennis]
Unigene7530_All	894	gi|156547133|ref|XP_001605162.1|	299	1e-79	PREDICTED: UPF0480 protein C15orf24 homolog [Nasonia vitripennis]
Unigene15757_All	2013	gi|156547137|ref|XP_001603118.1|	84	3e-14	PREDICTED: hypothetical protein LOC100119327 [Nasonia vitripennis]
Unigene14079_All	1082	gi|156547149|ref|XP_001603415.1|	389	1e-106	PREDICTED: abhydrolase domain-containing protein 3-like [Nasonia vitripennis]
Unigene19649_All	1640	gi|156547149|ref|XP_001603415.1|	318	1e-116	PREDICTED: abhydrolase domain-containing protein 3-like [Nasonia vitripennis]
Unigene38326_All	289	gi|156547175|ref|XP_001603965.1|	91.3	1e-17	PREDICTED: similar to rCG33945 [Nasonia vitripennis]
Unigene5257_All	981	gi|156547183|ref|XP_001604065.1|	169	1e-40	PREDICTED: UPF0451 protein C17orf61 homolog [Nasonia vitripennis]
Unigene13846_All	1280	gi|156547183|ref|XP_001604065.1|	155	4e-36	PREDICTED: UPF0451 protein C17orf61 homolog [Nasonia vitripennis]
Unigene19839_All	998	gi|156547221|ref|XP_001604648.1|	175	3e-42	PREDICTED: protein lin-37 homolog [Nasonia vitripennis]
Unigene11905_All	913	gi|156547249|ref|XP_001600054.1|	250	5e-65	PREDICTED: similar to GB15078 [Nasonia vitripennis]
Unigene3506_All	1732	gi|156547257|ref|XP_001601780.1|	153	2e-35	PREDICTED: barrier-to-autointegration factor-like isoform 1 [Nasonia vitripennis] >gi|345484674|ref|XP_003425099.1| PREDICTED: barrier-to-autointegration factor-like isoform 2 [Nasonia vitripennis]
Unigene20929_All	2629	gi|156547291|ref|XP_001606432.1|	944	0	PREDICTED: cysteinyl-tRNA synthetase, cytoplasmic-like [Nasonia vitripennis]
Unigene16249_All	2972	gi|156547291|ref|XP_001606432.1|	944	0	PREDICTED: cysteinyl-tRNA synthetase, cytoplasmic-like [Nasonia vitripennis]
Unigene13170_All	566	gi|156547297|ref|XP_001601486.1|	70.1	5e-13	PREDICTED: USP6 N-terminal-like protein-like [Nasonia vitripennis]
Unigene3810_All	1514	gi|156547307|ref|XP_001601621.1|	476	1e-132	PREDICTED: TBC1 domain family member 10B-like [Nasonia vitripennis]
Unigene7661_All	2247	gi|156547325|ref|XP_001602053.1|	777	0	PREDICTED: cleft lip and palate transmembrane protein 1 homolog [Nasonia vitripennis]
Unigene39743_All	1285	gi|156547363|ref|XP_001603154.1|	289	2e-76	PREDICTED: 6-phosphogluconolactonase-like [Nasonia vitripennis]
Unigene17197_All	1215	gi|156547363|ref|XP_001603154.1|	289	2e-76	PREDICTED: 6-phosphogluconolactonase-like [Nasonia vitripennis]
Unigene32072_All	851	gi|156547407|ref|XP_001604358.1|	218	3e-55	PREDICTED: similar to mical [Nasonia vitripennis]
Unigene1022_All	539	gi|156547407|ref|XP_001604358.1|	202	6e-51	PREDICTED: similar to mical [Nasonia vitripennis]
Unigene19072_All	2313	gi|156547407|ref|XP_001604358.1|	496	0	PREDICTED: similar to mical [Nasonia vitripennis]
Unigene1037_All	721	gi|156547449|ref|XP_001605126.1|	353	3e-96	PREDICTED: tyrosine-protein phosphatase 69D-like [Nasonia vitripennis]
Unigene21724_All	1995	gi|156547479|ref|XP_001605465.1|	314	1e-83	PREDICTED: similar to GA11633-PA [Nasonia vitripennis]
Unigene21725_All	2504	gi|156547479|ref|XP_001605465.1|	314	2e-83	PREDICTED: similar to GA11633-PA [Nasonia vitripennis]
Unigene7529_All	832	gi|156547502|ref|XP_001600258.1|	330	6e-89	PREDICTED: RNA-binding protein pno1-like [Nasonia vitripennis]
Unigene7674_All	1938	gi|156547524|ref|XP_001606841.1|	900	0	PREDICTED: asparaginyl-tRNA synthetase, cytoplasmic-like [Nasonia vitripennis]
Unigene25044_All	1183	gi|156547548|ref|XP_001602366.1|	389	1e-106	PREDICTED: protein TSSC1-like [Nasonia vitripennis]
Unigene16874_All	1445	gi|156547599|ref|XP_001603266.1|	224	8e-57	PREDICTED: ribonuclease P protein subunit p40-like [Nasonia vitripennis]
Unigene22183_All	1546	gi|156547601|ref|XP_001603318.1|	473	1e-131	PREDICTED: RNA-binding protein NOB1-like [Nasonia vitripennis]
Unigene27974_All	4191	gi|156547603|ref|XP_001603350.1|	1143	0	PREDICTED: E3 ubiquitin-protein ligase Su(dx)-like [Nasonia vitripennis]
Unigene13794_All	2099	gi|156547735|ref|XP_001605466.1|	737	0	PREDICTED: V-type proton ATPase subunit H isoform 1 [Nasonia vitripennis]
Unigene36638_All	2306	gi|156547735|ref|XP_001605466.1|	720	0	PREDICTED: V-type proton ATPase subunit H isoform 1 [Nasonia vitripennis]
Unigene26725_All	458	gi|156547749|ref|XP_001605698.1|	213	2e-54	PREDICTED: palmitoyltransferase ZDHHC3-like [Nasonia vitripennis]
Unigene32273_All	1130	gi|156547852|ref|XP_001605005.1|	367	1e-100	PREDICTED: GTP-binding protein SAR1b-like isoform 2 [Nasonia vitripennis] >gi|156547854|ref|XP_001604983.1| PREDICTED: GTP-binding protein SAR1b-like isoform 1 [Nasonia vitripennis] >gi|345485411|ref|XP_003425264.1| PREDICTED: GTP-binding protein SAR1b-like [Nasonia vitripennis]
Unigene23355_All	1345	gi|156547852|ref|XP_001605005.1|	367	1e-100	PREDICTED: GTP-binding protein SAR1b-like isoform 2 [Nasonia vitripennis] >gi|156547854|ref|XP_001604983.1| PREDICTED: GTP-binding protein SAR1b-like isoform 1 [Nasonia vitripennis] >gi|345485411|ref|XP_003425264.1| PREDICTED: GTP-binding protein SAR1b-like [Nasonia vitripennis]
Unigene239_All	203	gi|156547946|ref|XP_001604800.1|	60.5	2e-08	PREDICTED: ubiquitin carboxyl-terminal hydrolase 36-like isoform 1 [Nasonia vitripennis]
Unigene2170_All	942	gi|156547966|ref|XP_001605056.1|	233	7e-60	PREDICTED: CD63 antigen-like [Nasonia vitripennis]
Unigene7737_All	1303	gi|156547996|ref|XP_001605375.1|	434	1e-120	PREDICTED: serine/threonine-protein kinase 16-like isoform 1 [Nasonia vitripennis]
Unigene26337_All	621	gi|156548040|ref|XP_001605871.1|	158	2e-37	PREDICTED: bolA-like protein DDB_G0274169-like [Nasonia vitripennis]
Unigene15444_All	559	gi|156548048|ref|XP_001605950.1|	137	2e-31	PREDICTED: sulfate transporter-like [Nasonia vitripennis]
Unigene23085_All	1760	gi|156548145|ref|XP_001606727.1|	220	2e-55	PREDICTED: histidine protein methyltransferase 1 homolog [Nasonia vitripennis]
Unigene25243_All	906	gi|156548224|ref|XP_001607117.1|	384	1e-105	PREDICTED: similar to ELL complex EAP30 subunit [Nasonia vitripennis] >gi|345485615|ref|XP_003425304.1| PREDICTED: vacuolar-sorting protein SNF8-like [Nasonia vitripennis]
Unigene28404_All	2468	gi|156548238|ref|XP_001607198.1|	837	0	PREDICTED: angiotensin-converting enzyme [Nasonia vitripennis]
Unigene21978_All	1508	gi|156548256|ref|XP_001607280.1|	314	6e-84	PREDICTED: myophilin-like [Nasonia vitripennis]
Unigene25426_All	1336	gi|156548260|ref|XP_001599951.1|	377	1e-103	PREDICTED: protein phosphatase 1 regulatory subunit 7-like [Nasonia vitripennis]
Unigene41156_All	252	gi|156548314|ref|XP_001602770.1|	52.8	5e-06	PREDICTED: similar to FLJ11171 protein [Nasonia vitripennis]
Unigene974_All	609	gi|156548360|ref|XP_001603724.1|	155	1e-36	PREDICTED: DNA-directed RNA polymerase I subunit RPA12-like [Nasonia vitripennis]
Unigene32726_All	3654	gi|156548364|ref|XP_001603808.1|	958	0	PREDICTED: uncharacterized protein C05D11.1-like [Nasonia vitripennis]
Unigene37355_All	3916	gi|156548364|ref|XP_001603808.1|	1049	0	PREDICTED: uncharacterized protein C05D11.1-like [Nasonia vitripennis]
Unigene11603_All	3894	gi|156548364|ref|XP_001603808.1|	1049	0	PREDICTED: uncharacterized protein C05D11.1-like [Nasonia vitripennis]
Unigene13217_All	1450	gi|156548398|ref|XP_001604676.1|	270	1e-70	PREDICTED: DDRGK domain-containing protein 1-like [Nasonia vitripennis]
Unigene15820_All	1995	gi|156548452|ref|XP_001605076.1|	512	0	PREDICTED: kinase suppressor of Ras 1-like isoform 1 [Nasonia vitripennis]
Unigene15941_All	2290	gi|156548466|ref|XP_001605274.1|	346	3e-93	PREDICTED: protein odr-4 homolog [Nasonia vitripennis]
Unigene13964_All	685	gi|156548533|ref|XP_001601128.1|	199	8e-50	PREDICTED: transmembrane protein 93-like [Nasonia vitripennis]
Unigene9375_All	1537	gi|156548580|ref|XP_001607505.1|	347	1e-93	PREDICTED: charged multivesicular body protein 5-like [Nasonia vitripennis]
Unigene1815_All	224	gi|156548662|ref|XP_001602104.1|	92	7e-18	PREDICTED: membrane-associated protein Hem-like [Nasonia vitripennis]
Unigene15721_All	1723	gi|156548769|ref|XP_001604629.1|	376	1e-102	PREDICTED: beta-1,3-galactosyltransferase 1-like [Nasonia vitripennis]
Unigene36367_All	1692	gi|156548825|ref|XP_001605451.1|	265	5e-69	PREDICTED: protein HGV2-like [Nasonia vitripennis]
Unigene36370_All	1745	gi|156548825|ref|XP_001605451.1|	265	5e-69	PREDICTED: protein HGV2-like [Nasonia vitripennis]
Unigene23415_All	1994	gi|156548825|ref|XP_001605451.1|	275	8e-72	PREDICTED: protein HGV2-like [Nasonia vitripennis]
Unigene3528_All	1421	gi|156548932|ref|XP_001606879.1|	442	1e-122	PREDICTED: tubulin epsilon chain-like [Nasonia vitripennis]
Unigene12695_All	1584	gi|156548948|ref|XP_001607032.1|	502	1e-140	PREDICTED: acetyl-CoA acetyltransferase, cytosolic-like [Nasonia vitripennis]
Unigene28000_All	4791	gi|156548964|ref|XP_001607103.1|	166	5e-44	PREDICTED: polynucleotide 5'-hydroxyl-kinase NOL9-like [Nasonia vitripennis]
Unigene11244_All	1777	gi|156548970|ref|XP_001607159.1|	594	1e-168	PREDICTED: general transcription factor IIF subunit 1-like [Nasonia vitripennis]
Unigene22089_All	3001	gi|156548972|ref|XP_001607166.1|	1341	0	PREDICTED: alpha-aminoadipic semialdehyde synthase, mitochondrial-like [Nasonia vitripennis]
Unigene41_All	1543	gi|156549026|ref|XP_001607355.1|	449	1e-124	PREDICTED: heterogeneous nuclear ribonucleoprotein A1, A2/B1 homolog [Nasonia vitripennis]
Unigene30465_All	569	gi|156549026|ref|XP_001607355.1|	124	2e-27	PREDICTED: heterogeneous nuclear ribonucleoprotein A1, A2/B1 homolog [Nasonia vitripennis]
Unigene42281_All	322	gi|156549026|ref|XP_001607355.1|	83.6	2e-15	PREDICTED: heterogeneous nuclear ribonucleoprotein A1, A2/B1 homolog [Nasonia vitripennis]
Unigene22801_All	427	gi|156549026|ref|XP_001607355.1|	164	1e-39	PREDICTED: heterogeneous nuclear ribonucleoprotein A1, A2/B1 homolog [Nasonia vitripennis]
Unigene44_All	1565	gi|156549026|ref|XP_001607355.1|	456	1e-126	PREDICTED: heterogeneous nuclear ribonucleoprotein A1, A2/B1 homolog [Nasonia vitripennis]
Unigene43_All	1430	gi|156549026|ref|XP_001607355.1|	458	1e-127	PREDICTED: heterogeneous nuclear ribonucleoprotein A1, A2/B1 homolog [Nasonia vitripennis]
Unigene42_All	1532	gi|156549026|ref|XP_001607355.1|	471	1e-131	PREDICTED: heterogeneous nuclear ribonucleoprotein A1, A2/B1 homolog [Nasonia vitripennis]
Unigene3682_All	1590	gi|156549070|ref|XP_001607484.1|	243	3e-62	PREDICTED: transmembrane channel-like protein 3-like [Nasonia vitripennis]
Unigene24949_All	1812	gi|156549078|ref|XP_001607506.1|	552	1e-155	PREDICTED: ubiquitin carboxyl-terminal hydrolase 22-like [Nasonia vitripennis]
Unigene16941_All	1131	gi|156549107|ref|XP_001607600.1|	288	4e-76	PREDICTED: similar to GA11209-PA [Nasonia vitripennis]
Unigene13657_All	1059	gi|156549146|ref|XP_001607700.1|	265	7e-81	PREDICTED: poly(ADP-ribose) glycohydrolase ARH3-like [Nasonia vitripennis]
Unigene759_All	730	gi|156549216|ref|XP_001600922.1|	101	4e-20	PREDICTED: UPF0547 protein C16orf87 homolog [Nasonia vitripennis]
Unigene12473_All	3981	gi|156549324|ref|XP_001600970.1|	334	2e-89	PREDICTED: G2/mitotic-specific cyclin-A [Nasonia vitripennis]
Unigene19891_All	694	gi|156549338|ref|XP_001601344.1|	281	2e-74	PREDICTED: anaphase-promoting complex subunit 10-like [Nasonia vitripennis]
Unigene28414_All	1927	gi|156549419|ref|XP_001602901.1|	463	1e-128	PREDICTED: probable Ufm1-specific protease 2-like [Nasonia vitripennis]
Unigene13966_All	676	gi|156549459|ref|XP_001603726.1|	177	4e-43	PREDICTED: similar to SJCHGC03520 protein, partial [Nasonia vitripennis]
Unigene28544_All	1806	gi|156549531|ref|XP_001602213.1|	319	3e-85	PREDICTED: ubiquitin-conjugating enzyme E2 H-like isoform 1 [Nasonia vitripennis]
Unigene1528_All	1147	gi|156549539|ref|XP_001603044.1|	465	1e-129	PREDICTED: similar to ENSANGP00000014982 isoform 2 [Nasonia vitripennis]
Unigene29974_All	512	gi|156549551|ref|XP_001605357.1|	58.2	1e-07	PREDICTED: hypothetical protein LOC100118543 [Nasonia vitripennis]
Unigene15846_All	2132	gi|156549690|ref|XP_001605183.1|	576	1e-162	PREDICTED: protein lin-9 homolog [Nasonia vitripennis]
Unigene812_All	1689	gi|156549692|ref|XP_001605201.1|	286	2e-75	PREDICTED: nuclear pore complex protein Nup50-like [Nasonia vitripennis]
Unigene3007_All	815	gi|156549724|ref|XP_001605685.1|	369	1e-101	PREDICTED: fatty acid synthase-like [Nasonia vitripennis]
Unigene10603_All	1028	gi|156549734|ref|XP_001605845.1|	65.1	5e-09	PREDICTED: FAM203 family protein GA19338-like [Nasonia vitripennis]
Unigene15530_All	2853	gi|156549734|ref|XP_001605845.1|	170	4e-40	PREDICTED: FAM203 family protein GA19338-like [Nasonia vitripennis]
Unigene13767_All	620	gi|156549734|ref|XP_001605845.1|	95.9	1e-18	PREDICTED: FAM203 family protein GA19338-like [Nasonia vitripennis]
Unigene9339_All	2910	gi|156549776|ref|XP_001606274.1|	407	1e-111	PREDICTED: alpha-taxilin-like [Nasonia vitripennis]
Unigene39149_All	1281	gi|156549802|ref|XP_001606493.1|	285	4e-75	PREDICTED: nuclear pore glycoprotein p62-like [Nasonia vitripennis]
Unigene26415_All	1271	gi|156549802|ref|XP_001606493.1|	285	4e-75	PREDICTED: nuclear pore glycoprotein p62-like [Nasonia vitripennis]
Unigene21773_All	1564	gi|156549811|ref|XP_001606554.1|	636	0	PREDICTED: probable ATP-dependent RNA helicase DDX49-like [Nasonia vitripennis]
Unigene41921_All	2090	gi|156549847|ref|XP_001606842.1|	630	1e-178	PREDICTED: hrp65 protein-like [Nasonia vitripennis]
Unigene29762_All	2122	gi|156549847|ref|XP_001606842.1|	630	1e-178	PREDICTED: hrp65 protein-like [Nasonia vitripennis]
Unigene11624_All	361	gi|156549865|ref|XP_001606964.1|	52.8	5e-06	PREDICTED: similar to ENSANGP00000005626 [Nasonia vitripennis]
Unigene7369_All	605	gi|156549865|ref|XP_001606964.1|	174	9e-63	PREDICTED: similar to ENSANGP00000005626 [Nasonia vitripennis]
Unigene4764_All	319	gi|156549874|ref|XP_001601190.1|	127	1e-28	PREDICTED: leucine-rich repeat-containing protein 57-like [Nasonia vitripennis]
Unigene28757_All	504	gi|156549881|ref|XP_001605642.1|	246	2e-64	PREDICTED: 60S ribosomal protein L12-like [Nasonia vitripennis]
Unigene23005_All	932	gi|156549925|ref|XP_001602458.1|	56.2	2e-06	PREDICTED: hypothetical protein LOC100118507 [Nasonia vitripennis]
Unigene33740_All	218	gi|156550007|ref|XP_001604424.1|	78.6	8e-14	PREDICTED: similar to ENSANGP00000009757 [Nasonia vitripennis]
Unigene24695_All	1844	gi|156550007|ref|XP_001604424.1|	169	4e-40	PREDICTED: similar to ENSANGP00000009757 [Nasonia vitripennis]
Unigene7673_All	2372	gi|156550027|ref|XP_001604755.1|	428	1e-118	PREDICTED: mitochondrial import receptor subunit TOM70-like [Nasonia vitripennis]
Unigene25883_All	576	gi|156550031|ref|XP_001604828.1|	199	7e-50	PREDICTED: CMP-sialic acid transporter-like [Nasonia vitripennis]
Unigene9007_All	502	gi|156550061|ref|XP_001605291.1|	183	3e-45	PREDICTED: elongation factor Tu GTP-binding domain-containing protein 1-like [Nasonia vitripennis]
Unigene19340_All	2478	gi|156550093|ref|XP_001605628.1|	365	4e-99	PREDICTED: oxidative stress-induced growth inhibitor 1-like [Nasonia vitripennis]
Unigene24727_All	1359	gi|156550121|ref|XP_001605890.1|	444	1e-123	PREDICTED: sphingosine-1-phosphate phosphatase 1-like [Nasonia vitripennis]
Unigene24726_All	865	gi|156550121|ref|XP_001605890.1|	192	2e-47	PREDICTED: sphingosine-1-phosphate phosphatase 1-like [Nasonia vitripennis]
Unigene9599_All	2323	gi|156550269|ref|XP_001602692.1|	167	6e-76	PREDICTED: acylglycerol kinase, mitochondrial-like [Nasonia vitripennis]
Unigene885_All	1341	gi|156550362|ref|XP_001607497.1|	363	1e-98	PREDICTED: transmembrane protein 147-like [Nasonia vitripennis]
Unigene579_All	1082	gi|156550406|ref|XP_001599958.1|	251	5e-65	PREDICTED: cell division cycle protein 123 homolog [Nasonia vitripennis]
Unigene25105_All	1395	gi|156550468|ref|XP_001601258.1|	69.3	4e-15	PREDICTED: spatacsin-like [Nasonia vitripennis]
Unigene6533_All	2041	gi|156550494|ref|XP_001601675.1|	362	4e-98	PREDICTED: cytochrome P450 302a1, mitochondrial [Nasonia vitripennis]
Unigene13848_All	1146	gi|156550594|ref|XP_001604019.1|	511	1e-143	PREDICTED: KRR1 small subunit processome component homolog [Nasonia vitripennis]
Unigene19144_All	1139	gi|156550600|ref|XP_001604166.1|	265	2e-69	PREDICTED: inorganic pyrophosphatase [Nasonia vitripennis]
Unigene22074_All	1031	gi|156550600|ref|XP_001604166.1|	436	1e-121	PREDICTED: inorganic pyrophosphatase [Nasonia vitripennis]
Unigene15773_All	1673	gi|156550634|ref|XP_001604682.1|	527	1e-148	PREDICTED: ATP-dependent RNA helicase DDX24-like [Nasonia vitripennis]
Unigene28294_All	2284	gi|156550659|ref|XP_001605115.1|	507	1e-141	PREDICTED: poly(ADP-ribose) glycohydrolase-like [Nasonia vitripennis]
Unigene16932_All	907	gi|156550757|ref|XP_001601998.1|	163	9e-39	PREDICTED: partner of Y14 and mago-like [Nasonia vitripennis]
Unigene29330_All	1353	gi|156550763|ref|XP_001605204.1|	261	5e-68	PREDICTED: clathrin light chain-like isoform 2 [Nasonia vitripennis]
Unigene42979_All	1025	gi|156550801|ref|XP_001600558.1|	217	8e-55	PREDICTED: heterogeneous nuclear ribonucleoprotein F-like [Nasonia vitripennis]
Unigene24843_All	3007	gi|156550801|ref|XP_001600558.1|	481	1e-133	PREDICTED: heterogeneous nuclear ribonucleoprotein F-like [Nasonia vitripennis]
Unigene26045_All	1048	gi|156550817|ref|XP_001600870.1|	164	8e-39	PREDICTED: 2-oxo-4-hydroxy-4-carboxy-5-ureidoimidazoline decarboxylase-like [Nasonia vitripennis]
Unigene42000_All	311	gi|156550823|ref|XP_001600949.1|	166	2e-40	PREDICTED: transmembrane protein 20-like [Nasonia vitripennis]
Unigene25358_All	507	gi|156550831|ref|XP_001601076.1|	186	5e-46	PREDICTED: biogenesis of lysosome-related organelles complex 1 subunit 1-like [Nasonia vitripennis]
Unigene44117_All	251	gi|156550847|ref|XP_001601493.1|	150	2e-35	PREDICTED: metabotropic glutamate receptor-like [Nasonia vitripennis]
Unigene331_All	1352	gi|156550943|ref|XP_001603359.1|	331	4e-89	PREDICTED: programmed cell death protein 2-like [Nasonia vitripennis]
Unigene4210_All	258	gi|156551017|ref|XP_001600416.1|	60.1	3e-08	PREDICTED: nucleolar protein of 40 kDa-like [Nasonia vitripennis]
Unigene25291_All	2021	gi|156551025|ref|XP_001601406.1|	213	4e-53	PREDICTED: transmembrane and ubiquitin-like domain-containing protein 2-like [Nasonia vitripennis]
Unigene25292_All	2208	gi|156551025|ref|XP_001601406.1|	194	1e-47	PREDICTED: transmembrane and ubiquitin-like domain-containing protein 2-like [Nasonia vitripennis]
Unigene37255_All	597	gi|156551031|ref|XP_001603448.1|	263	5e-69	PREDICTED: similar to ENSANGP00000016107 [Nasonia vitripennis] >gi|345489360|ref|XP_003426117.1| PREDICTED: mitochondrial import inner membrane translocase subunit Tim17-B-like [Nasonia vitripennis]
Unigene28366_All	1122	gi|156551031|ref|XP_001603448.1|	263	1e-68	PREDICTED: similar to ENSANGP00000016107 [Nasonia vitripennis] >gi|345489360|ref|XP_003426117.1| PREDICTED: mitochondrial import inner membrane translocase subunit Tim17-B-like [Nasonia vitripennis]
Unigene10586_All	877	gi|156551147|ref|XP_001604120.1|	355	2e-96	PREDICTED: diphthine synthase [Nasonia vitripennis]
Unigene7916_All	1134	gi|156551153|ref|XP_001604251.1|	263	1e-68	PREDICTED: UPF0568 protein C14orf166 homolog [Nasonia vitripennis]
Unigene7052_All	1147	gi|156551199|ref|XP_001604882.1|	387	1e-106	PREDICTED: 3'(2'),5'-bisphosphate nucleotidase 1-like isoform 1 [Nasonia vitripennis] >gi|345489447|ref|XP_003426141.1| PREDICTED: 3'(2'),5'-bisphosphate nucleotidase 1-like isoform 2 [Nasonia vitripennis]
Unigene4554_All	1500	gi|156551285|ref|XP_001601212.1|	278	5e-73	PREDICTED: uncharacterized protein CG1785-like [Nasonia vitripennis]
Unigene4069_All	610	gi|156551334|ref|XP_001602109.1|	186	6e-46	PREDICTED: similar to ENSANGP00000017873 [Nasonia vitripennis]
Unigene12795_All	1779	gi|156551390|ref|XP_001603427.1|	372	1e-101	PREDICTED: similar to ENSANGP00000013086 [Nasonia vitripennis]
Unigene6921_All	683	gi|156551443|ref|XP_001604497.1|	257	3e-67	PREDICTED: NCK-interacting protein with SH3 domain-like [Nasonia vitripennis]
Unigene26743_All	334	gi|156551451|ref|XP_001604608.1|	53.9	2e-06	PREDICTED: F-box/LRR-repeat protein 4-like [Nasonia vitripennis]
Unigene38968_All	466	gi|156551507|ref|XP_001605378.1|	42.4	1e-07	PREDICTED: Fanconi anemia group I protein homolog [Nasonia vitripennis]
Unigene22502_All	553	gi|156551515|ref|XP_001605482.1|	53.5	5e-06	PREDICTED: UPF0554 protein C2orf43 homolog [Nasonia vitripennis]
Unigene12347_All	268	gi|156551581|ref|XP_001602060.1|	162	4e-39	PREDICTED: transmembrane protein 185B-like [Nasonia vitripennis]
Unigene4755_All	5365	gi|156551605|ref|XP_001602695.1|	676	0	PREDICTED: alpha-mannosidase 2-like [Nasonia vitripennis]
Unigene20037_All	1350	gi|156551676|ref|XP_001601439.1|	528	1e-148	PREDICTED: beclin-1-like protein isoform 1 [Nasonia vitripennis] >gi|345489928|ref|XP_003426264.1| PREDICTED: beclin-1-like protein isoform 2 [Nasonia vitripennis]
Unigene25413_All	2661	gi|156551692|ref|XP_001601820.1|	805	0	PREDICTED: dipeptidyl peptidase 3-like [Nasonia vitripennis]
Unigene17767_All	235	gi|156551702|ref|XP_001602132.1|	95.9	5e-19	PREDICTED: zinc finger FYVE domain-containing protein 1-like [Nasonia vitripennis]
Unigene35109_All	287	gi|156551708|ref|XP_001600419.1|	100	3e-20	PREDICTED: glucose dehydrogenase [acceptor]-like [Nasonia vitripennis]
Unigene27048_All	264	gi|156551804|ref|XP_001603841.1|	82	7e-15	PREDICTED: similar to set domain protein [Nasonia vitripennis]
Unigene13325_All	660	gi|156551804|ref|XP_001603841.1|	167	3e-40	PREDICTED: similar to set domain protein [Nasonia vitripennis]
Unigene8836_All	1008	gi|156551868|ref|XP_001601440.1|	387	1e-109	PREDICTED: NADH-cytochrome b5 reductase 2 [Nasonia vitripennis]
Unigene16294_All	1313	gi|156551872|ref|XP_001603255.1|	300	8e-80	PREDICTED: B-cell receptor-associated protein 31-like isoform 1 [Nasonia vitripennis] >gi|156551874|ref|XP_001603277.1| PREDICTED: similar to GA12600-PA isoform 2 [Nasonia vitripennis]
Unigene25280_All	2012	gi|156551900|ref|XP_001606799.1|	743	0	PREDICTED: alpha-N-acetylgalactosaminidase-like [Nasonia vitripennis]
Unigene6231_All	1062	gi|156551902|ref|XP_001606844.1|	380	1e-104	PREDICTED: charged multivesicular body protein 2a-like [Nasonia vitripennis]
Unigene6234_All	3088	gi|156551902|ref|XP_001606844.1|	380	1e-103	PREDICTED: charged multivesicular body protein 2a-like [Nasonia vitripennis]
Unigene41776_All	361	gi|156551968|ref|XP_001600621.1|	128	9e-29	PREDICTED: mitochondrial tRNA-specific 2-thiouridylase 1-like [Nasonia vitripennis]
Unigene27994_All	3692	gi|156552012|ref|XP_001603429.1|	735	0	PREDICTED: stress-induced-phosphoprotein 1-like [Nasonia vitripennis]
Unigene23564_All	2737	gi|156552037|ref|XP_001603975.1|	541	1e-152	PREDICTED: two pore potassium channel protein sup-9-like [Nasonia vitripennis]
Unigene24496_All	314	gi|156552077|ref|XP_001604760.1|	72.8	4e-12	PREDICTED: arylsulfatase B-like [Nasonia vitripennis]
Unigene28663_All	1260	gi|156552125|ref|XP_001605402.1|	349	1e-94	PREDICTED: transmembrane protein 39A-A-like [Nasonia vitripennis]
Unigene22185_All	2697	gi|156552149|ref|XP_001605703.1|	585	1e-165	PREDICTED: RNA-binding protein 28-like [Nasonia vitripennis]
Unigene7405_All	830	gi|156552171|ref|XP_001605893.1|	132	9e-58	PREDICTED: juxtaposed with another zinc finger protein 1-like [Nasonia vitripennis]
Unigene33040_All	1441	gi|156552217|ref|XP_001606329.1|	164	3e-66	PREDICTED: zinc finger CCHC domain-containing protein 8 homolog [Nasonia vitripennis]
Unigene39128_All	416	gi|156552305|ref|XP_001600779.1|	58.5	8e-08	PREDICTED: condensin complex subunit 3-like [Nasonia vitripennis]
Unigene26676_All	407	gi|156552305|ref|XP_001600779.1|	75.9	5e-13	PREDICTED: condensin complex subunit 3-like [Nasonia vitripennis]
Unigene21402_All	367	gi|156552323|ref|XP_001601374.1|	108	7e-23	PREDICTED: JNK1/MAPK8-associated membrane protein-like [Nasonia vitripennis]
Unigene813_All	913	gi|156552337|ref|XP_001601709.1|	107	5e-31	PREDICTED: similar to ENSANGP00000014381 [Nasonia vitripennis]
Unigene12230_All	220	gi|156552507|ref|XP_001602781.1|	96.3	4e-19	PREDICTED: equilibrative nucleoside transporter 1 [Nasonia vitripennis]
Unigene22440_All	1259	gi|156552521|ref|XP_001599294.1|	290	1e-76	PREDICTED: mitochondrial ubiquitin ligase activator of nfkb 1-like [Nasonia vitripennis]
Unigene14138_All	533	gi|156552617|ref|XP_001600263.1|	79	9e-14	PREDICTED: DDB1- and CUL4-associated factor 12-like [Nasonia vitripennis]
Unigene9525_All	2195	gi|156552643|ref|XP_001603250.1|	548	1e-154	PREDICTED: HIV Tat-specific factor 1 homolog [Nasonia vitripennis]
Unigene26073_All	1158	gi|156552708|ref|XP_001600260.1|	161	5e-38	PREDICTED: prefoldin subunit 2-like [Nasonia vitripennis]
Unigene24962_All	1541	gi|156552788|ref|XP_001600262.1|	114	1e-23	PREDICTED: NF-kappa-B-repressing factor-like [Nasonia vitripennis]
Unigene19043_All	1349	gi|156552792|ref|XP_001600317.1|	314	5e-84	PREDICTED: haloacid dehalogenase-like hydrolase domain-containing protein 2-like [Nasonia vitripennis]
Unigene4464_All	917	gi|156552814|ref|XP_001600177.1|	462	1e-129	PREDICTED: proteasome subunit alpha type-4-like [Nasonia vitripennis]
Unigene22560_All	442	gi|156552820|ref|XP_001599654.1|	122	4e-27	PREDICTED: similar to RH33661p [Nasonia vitripennis] >gi|345484104|ref|XP_003424947.1| PREDICTED: uncharacterized protein C14orf119 homolog [Nasonia vitripennis]
Unigene22013_All	1833	gi|156552886|ref|XP_001600943.1|	728	0	PREDICTED: probable ATP-dependent RNA helicase DDX56 [Nasonia vitripennis]
Unigene1588_All	611	gi|156552888|ref|XP_001600968.1|	253	4e-66	PREDICTED: UPF0368 protein Cxorf26 homolog [Nasonia vitripennis]
Unigene28700_All	538	gi|156552906|ref|XP_001601459.1|	187	1e-46	PREDICTED: adenosine 3'-phospho 5'-phosphosulfate transporter 2-like [Nasonia vitripennis]
Unigene42933_All	2045	gi|156552908|ref|XP_001601485.1|	409	1e-171	PREDICTED: similar to CG30069-PA [Nasonia vitripennis]
Unigene18698_All	4446	gi|156552908|ref|XP_001601485.1|	524	0	PREDICTED: similar to CG30069-PA [Nasonia vitripennis]
Unigene12959_All	2029	gi|156552908|ref|XP_001601485.1|	540	1e-151	PREDICTED: similar to CG30069-PA [Nasonia vitripennis]
Unigene15783_All	1016	gi|156552951|ref|XP_001603119.1|	171	4e-41	PREDICTED: S phase cyclin A-associated protein in the endoplasmic reticulum-like isoform 1 [Nasonia vitripennis] >gi|345484292|ref|XP_003424996.1| PREDICTED: S phase cyclin A-associated protein in the endoplasmic reticulum-like isoform 2 [Nasonia vitripennis]
Unigene30707_All	266	gi|156552969|ref|XP_001603494.1|	99	6e-20	PREDICTED: flavin-containing monooxygenase FMO GS-OX3-like [Nasonia vitripennis]
Unigene12375_All	5206	gi|156552971|ref|XP_001603525.1|	1381	0	PREDICTED: STE20-like serine/threonine-protein kinase-like [Nasonia vitripennis]
Unigene29419_All	696	gi|156553084|ref|XP_001600131.1|	217	3e-55	PREDICTED: U6 snRNA-associated Sm-like protein LSm1-like [Nasonia vitripennis]
Unigene13484_All	382	gi|156553175|ref|XP_001602361.1|	172	3e-42	PREDICTED: similar to broad-complex core-protein [Nasonia vitripennis]
Unigene28041_All	1959	gi|156553194|ref|XP_001599915.1|	396	1e-108	PREDICTED: enhancer of mRNA-decapping protein 3-like isoform 1 [Nasonia vitripennis] >gi|345497775|ref|XP_003428062.1| PREDICTED: enhancer of mRNA-decapping protein 3-like isoform 2 [Nasonia vitripennis] >gi|345497777|ref|XP_003428063.1| PREDICTED: enhancer of mRNA-decapping protein 3-like isoform 3 [Nasonia vitripennis]
Unigene28302_All	1083	gi|156553218|ref|XP_001601395.1|	426	1e-117	PREDICTED: CCR4-NOT transcription complex subunit 7-like isoform 1 [Nasonia vitripennis]
Unigene31900_All	1412	gi|156553385|ref|XP_001602126.1|	331	1e-113	PREDICTED: tyrosine-protein kinase shark-like [Nasonia vitripennis]
Unigene22012_All	2778	gi|156553385|ref|XP_001602126.1|	464	0	PREDICTED: tyrosine-protein kinase shark-like [Nasonia vitripennis]
Unigene25469_All	1453	gi|156553452|ref|XP_001601829.1|	674	0	PREDICTED: exosome complex exonuclease RRP44-like [Nasonia vitripennis]
Unigene9377_All	2669	gi|156553476|ref|XP_001600117.1|	501	1e-151	PREDICTED: general transcription factor 3C polypeptide 3-like isoform 1 [Nasonia vitripennis]
Unigene5036_All	1031	gi|156553484|ref|XP_001600337.1|	94	6e-38	PREDICTED: DNA-3-methyladenine glycosylase-like [Nasonia vitripennis]
Unigene41746_All	342	gi|156553498|ref|XP_001600700.1|	142	4e-33	PREDICTED: glycoprotein endo-alpha-1,2-mannosidase-like [Nasonia vitripennis]
Unigene11538_All	370	gi|156553498|ref|XP_001600700.1|	162	4e-39	PREDICTED: glycoprotein endo-alpha-1,2-mannosidase-like [Nasonia vitripennis]
Unigene9810_All	1396	gi|156553508|ref|XP_001600858.1|	231	6e-59	PREDICTED: lysosomal aspartic protease-like [Nasonia vitripennis]
Unigene12572_All	2373	gi|156553508|ref|XP_001600858.1|	241	2e-61	PREDICTED: lysosomal aspartic protease-like [Nasonia vitripennis]
Unigene7605_All	867	gi|156553540|ref|XP_001601562.1|	331	2e-89	PREDICTED: vacuolar protein-sorting-associated protein 36-like [Nasonia vitripennis]
Unigene25347_All	407	gi|156553608|ref|XP_001599867.1|	136	2e-31	PREDICTED: elongation of very long chain fatty acids protein 7-like [Nasonia vitripennis]
Unigene4792_All	1649	gi|156553655|ref|XP_001600547.1|	359	3e-97	PREDICTED: malate dehydrogenase, mitochondrial-like [Nasonia vitripennis]
Unigene27936_All	3332	gi|156553729|ref|XP_001600961.1|	1202	0	PREDICTED: superkiller viralicidic activity 2-like 2-like isoform 1 [Nasonia vitripennis] >gi|345497584|ref|XP_003428027.1| PREDICTED: superkiller viralicidic activity 2-like 2-like isoform 2 [Nasonia vitripennis]
Unigene252_All	3539	gi|156553799|ref|XP_001601889.1|	402	1e-110	PREDICTED: lipoyltransferase 1, mitochondrial-like [Nasonia vitripennis]
Unigene6895_All	1007	gi|156553811|ref|XP_001604171.1|	427	1e-118	PREDICTED: ribosome maturation protein SBDS-like [Nasonia vitripennis]
Unigene1603_All	464	gi|156553873|ref|XP_001600906.1|	75.5	5e-16	PREDICTED: TP53-regulated inhibitor of apoptosis 1-like isoform 1 [Nasonia vitripennis] >gi|345492315|ref|XP_003426813.1| PREDICTED: TP53-regulated inhibitor of apoptosis 1-like isoform 2 [Nasonia vitripennis]
Unigene10796_All	1138	gi|156553915|ref|XP_001601824.1|	139	2e-31	PREDICTED: uncharacterized protein C6orf105 homolog isoform 1 [Nasonia vitripennis]
Unigene13173_All	1016	gi|156553958|ref|XP_001602701.1|	441	1e-122	PREDICTED: TNF receptor-associated factor 4-like [Nasonia vitripennis]
Unigene3651_All	1074	gi|156554024|ref|XP_001603817.1|	343	1e-92	PREDICTED: out at first protein-like [Nasonia vitripennis]
Unigene19846_All	1036	gi|156554040|ref|XP_001600780.1|	186	2e-45	PREDICTED: SAP domain-containing ribonucleoprotein-like [Nasonia vitripennis]
Unigene138_All	1974	gi|156554181|ref|XP_001599962.1|	264	1e-68	PREDICTED: dolichol kinase-like [Nasonia vitripennis]
Unigene2330_All	459	gi|156554204|ref|XP_001600451.1|	132	3e-30	PREDICTED: caiB/baiF CoA-transferase family protein C7orf10 homolog [Nasonia vitripennis]
Unigene26540_All	2199	gi|156554220|ref|XP_001600879.1|	730	0	PREDICTED: protein peanut-like [Nasonia vitripennis]
Unigene7669_All	2671	gi|156554220|ref|XP_001600879.1|	767	0	PREDICTED: protein peanut-like [Nasonia vitripennis]
Unigene23129_All	1307	gi|156554236|ref|XP_001601197.1|	396	1e-108	PREDICTED: NSFL1 cofactor p47-like [Nasonia vitripennis]
Unigene7875_All	576	gi|156554272|ref|XP_001602007.1|	165	9e-40	PREDICTED: similar to KCR1 [Nasonia vitripennis]
Unigene787_All	1467	gi|156554298|ref|XP_001602754.1|	635	1e-180	PREDICTED: alcohol dehydrogenase class-3-like [Nasonia vitripennis]
Unigene42354_All	2066	gi|156554312|ref|XP_001602730.1|	232	5e-59	PREDICTED: choline/ethanolaminephosphotransferase 1-like isoform 1 [Nasonia vitripennis]
Unigene25289_All	1843	gi|156554339|ref|XP_001603366.1|	742	0	PREDICTED: vacuolar protein sorting-associated protein 33A-like [Nasonia vitripennis]
Unigene28612_All	725	gi|156554355|ref|XP_001603764.1|	103	7e-21	PREDICTED: cationic trypsin [Nasonia vitripennis]
Unigene20441_All	1165	gi|156554395|ref|XP_001603456.1|	238	4e-61	PREDICTED: dual specificity mitogen-activated protein kinase kinase 4-like [Nasonia vitripennis]
Unigene127_All	1831	gi|156554399|ref|XP_001604593.1|	139	6e-31	PREDICTED: ATP-dependent RNA helicase p62-like [Nasonia vitripennis]
Unigene16126_All	2056	gi|156554459|ref|XP_001601449.1|	538	1e-151	PREDICTED: aspartate aminotransferase, cytoplasmic-like [Nasonia vitripennis]
Unigene13156_All	2791	gi|156554493|ref|XP_001604835.1|	824	0	PREDICTED: non-lysosomal glucosylceramidase-like [Nasonia vitripennis]
Unigene6529_All	1500	gi|156554550|ref|XP_001605547.1|	417	1e-115	PREDICTED: similar to engulfment and cell motility protein [Nasonia vitripennis] >gi|345493243|ref|XP_003427029.1| PREDICTED: ELMO domain-containing protein 2-like [Nasonia vitripennis]
Unigene9592_All	1895	gi|156554573|ref|XP_001600933.1|	776	0	PREDICTED: 6-phosphogluconate dehydrogenase, decarboxylating-like [Nasonia vitripennis]
Unigene22607_All	317	gi|156554575|ref|XP_001601415.1|	110	2e-23	PREDICTED: probable L-threonine 3-dehydrogenase-like isoform 1 [Nasonia vitripennis] >gi|345493456|ref|XP_003427078.1| PREDICTED: probable L-threonine 3-dehydrogenase-like isoform 2 [Nasonia vitripennis]
Unigene37201_All	1289	gi|156554575|ref|XP_001601415.1|	163	3e-75	PREDICTED: probable L-threonine 3-dehydrogenase-like isoform 1 [Nasonia vitripennis] >gi|345493456|ref|XP_003427078.1| PREDICTED: probable L-threonine 3-dehydrogenase-like isoform 2 [Nasonia vitripennis]
Unigene28114_All	1297	gi|156554575|ref|XP_001601415.1|	170	2e-77	PREDICTED: probable L-threonine 3-dehydrogenase-like isoform 1 [Nasonia vitripennis] >gi|345493456|ref|XP_003427078.1| PREDICTED: probable L-threonine 3-dehydrogenase-like isoform 2 [Nasonia vitripennis]
Unigene28113_All	1302	gi|156554575|ref|XP_001601415.1|	313	9e-84	PREDICTED: probable L-threonine 3-dehydrogenase-like isoform 1 [Nasonia vitripennis] >gi|345493456|ref|XP_003427078.1| PREDICTED: probable L-threonine 3-dehydrogenase-like isoform 2 [Nasonia vitripennis]
Unigene16729_All	933	gi|156554577|ref|XP_001601920.1|	307	4e-82	PREDICTED: proteasome subunit beta type-6-like [Nasonia vitripennis]
Unigene10715_All	2143	gi|156554641|ref|XP_001605226.1|	550	1e-154	PREDICTED: probable splicing factor, arginine/serine-rich 7-like [Nasonia vitripennis]
Unigene22174_All	1199	gi|156554683|ref|XP_001601586.1|	282	2e-74	PREDICTED: J domain-containing protein CG6693-like [Nasonia vitripennis]
Unigene26206_All	1262	gi|156554789|ref|XP_001606024.1|	276	2e-72	PREDICTED: transmembrane protein 43 homolog [Nasonia vitripennis]
Unigene36042_All	1228	gi|156554880|ref|XP_001606894.1|	99	7e-40	PREDICTED: F-box/WD repeat-containing protein 4-like [Nasonia vitripennis]
Unigene10758_All	1611	gi|156554880|ref|XP_001606894.1|	216	3e-54	PREDICTED: F-box/WD repeat-containing protein 4-like [Nasonia vitripennis]
Unigene9689_All	849	gi|156554970|ref|XP_001602441.1|	297	4e-79	PREDICTED: transmembrane channel-like protein 7-like [Nasonia vitripennis]
Unigene28718_All	1096	gi|156555008|ref|XP_001603054.1|	279	1e-73	PREDICTED: lachesin-like isoform 1 [Nasonia vitripennis] >gi|345494408|ref|XP_003427286.1| PREDICTED: lachesin-like isoform 2 [Nasonia vitripennis]
Unigene12847_All	1131	gi|156555037|ref|XP_001603601.1|	342	2e-92	PREDICTED: major royal jelly protein 5 [Nasonia vitripennis]
Unigene14502_All	1513	gi|156555037|ref|XP_001603601.1|	160	8e-57	PREDICTED: major royal jelly protein 5 [Nasonia vitripennis]
Unigene4494_All	698	gi|156555061|ref|XP_001604028.1|	240	3e-62	PREDICTED: adenylate kinase isoenzyme 6-like [Nasonia vitripennis]
Unigene1719_All	627	gi|156555105|ref|XP_001604528.1|	166	8e-40	PREDICTED: tRNA dimethylallyltransferase, mitochondrial-like [Nasonia vitripennis]
Unigene3464_All	1213	gi|156555109|ref|XP_001605794.1|	172	1e-58	PREDICTED: protein YIPF1-like [Nasonia vitripennis]
Unigene4590_All	1860	gi|156555215|ref|XP_001599882.1|	370	1e-103	PREDICTED: protein EFR3 homolog cmp44E-like isoform 1 [Nasonia vitripennis]
Unigene22437_All	1273	gi|156555275|ref|XP_001603335.1|	514	1e-144	PREDICTED: U3 small nucleolar ribonucleoprotein protein IMP4-like [Nasonia vitripennis]
Unigene22438_All	1249	gi|156555275|ref|XP_001603335.1|	513	1e-144	PREDICTED: U3 small nucleolar ribonucleoprotein protein IMP4-like [Nasonia vitripennis]
Unigene22436_All	1303	gi|156555275|ref|XP_001603335.1|	379	1e-134	PREDICTED: U3 small nucleolar ribonucleoprotein protein IMP4-like [Nasonia vitripennis]
Unigene13800_All	1388	gi|156555358|ref|XP_001604930.1|	104	2e-31	PREDICTED: similar to GA21196-PA [Nasonia vitripennis]
Unigene25585_All	1380	gi|156555380|ref|XP_001605282.1|	508	1e-142	PREDICTED: serine/threonine-protein kinase 11-like isoform 1 [Nasonia vitripennis]
Unigene1352_All	847	gi|156555483|ref|XP_001600600.1|	144	6e-33	PREDICTED: synaptobrevin-like isoform 1 [Nasonia vitripennis] >gi|345495218|ref|XP_003427459.1| PREDICTED: synaptobrevin-like isoform 2 [Nasonia vitripennis]
Unigene18977_All	1657	gi|156555554|ref|XP_001604219.1|	357	7e-97	PREDICTED: U3 small nucleolar RNA-associated protein 18 homolog [Nasonia vitripennis]
Unigene30822_All	269	gi|156555594|ref|XP_001605247.1|	193	2e-48	PREDICTED: brevican core protein-like [Nasonia vitripennis]
Unigene16292_All	576	gi|156555688|ref|XP_001602708.1|	209	4e-53	PREDICTED: tetratricopeptide repeat protein 5-like [Nasonia vitripennis]
Unigene10646_All	837	gi|156555696|ref|XP_001602858.1|	96.7	1e-18	PREDICTED: transmembrane 7 superfamily member 3-like [Nasonia vitripennis]
Unigene3565_All	1987	gi|156555775|ref|XP_001602946.1|	539	1e-151	PREDICTED: protein RCC2 homolog [Nasonia vitripennis]
Unigene18635_All	2540	gi|156564242|ref|NP_001096047.1|	976	0	chitin deacetylase 2 isoform A [Tribolium castaneum] >gi|155675832|gb|ABU25224.1| chitin deacetylase 2A [Tribolium castaneum]
Unigene17035_All	717	gi|156615294|ref|XP_001647514.1|	50.8	1e-06	predicted protein [Nematostella vectensis] >gi|156214747|gb|EDO35725.1| predicted protein [Nematostella vectensis]
Unigene22471_All	1967	gi|156619401|gb|ABU88380.1|	428	1e-118	serine carboxypeptidase SCP-2 [Triatoma brasiliensis]
Unigene1500_All	1760	gi|156619401|gb|ABU88380.1|	436	1e-120	serine carboxypeptidase SCP-2 [Triatoma brasiliensis]
Unigene4445_All	1056	gi|156717376|ref|NP_001096228.1|	126	1e-27	gem (nuclear organelle) associated protein 2 [Xenopus (Silurana) tropicalis] >gi|115291982|gb|AAI22059.1| LOC100124782 protein [Xenopus (Silurana) tropicalis]
Unigene21556_All	525	gi|156717722|ref|NP_001096401.1|	272	4e-72	tetratricopeptide repeat protein 26 [Xenopus (Silurana) tropicalis] >gi|158513833|sp|A4III8.1|TTC26_XENTR RecName: Full=Tetratricopeptide repeat protein 26; Short=TPR repeat protein 26 >gi|134025630|gb|AAI36036.1| ttc26 protein [Xenopus (Silurana) tropicalis]
Unigene32911_All	1023	gi|156717992|ref|NP_001096538.1|	105	2e-40	ESF1, nucleolar pre-rRNA processing protein, homolog [Xenopus (Silurana) tropicalis] >gi|138519975|gb|AAI35917.1| esf1 protein [Xenopus (Silurana) tropicalis]
Unigene40036_All	3231	gi|156891041|gb|ABU96697.1|	225	1e-56	beta-GRP [Rhodnius prolixus]
Unigene10762_All	3246	gi|156891041|gb|ABU96697.1|	225	1e-56	beta-GRP [Rhodnius prolixus]
Unigene13022_All	1447	gi|156891041|gb|ABU96697.1|	262	3e-68	beta-GRP [Rhodnius prolixus]
Unigene9579_All	1926	gi|156891041|gb|ABU96697.1|	329	3e-88	beta-GRP [Rhodnius prolixus]
Unigene5465_All	304	gi|156891047|gb|ABU96700.1|	77.8	1e-13	dorsal 1C [Rhodnius prolixus]
Unigene25207_All	2148	gi|156891049|gb|ABU96701.1|	574	1e-162	transferrin [Rhodnius prolixus]
Unigene25208_All	2431	gi|156891049|gb|ABU96701.1|	606	1e-171	transferrin [Rhodnius prolixus]
Unigene38824_All	275	gi|157092989|gb|ABV22149.1|	72.4	5e-24	ribosomal protein L24 [Perkinsus chesapeaki]
Unigene30596_All	512	gi|157103363|ref|XP_001647947.1|	57.4	3e-07	phd finger transcription factor [Aedes aegypti] >gi|108884779|gb|EAT49004.1| phd finger transcription factor [Aedes aegypti]
Unigene20985_All	487	gi|157104085|ref|XP_001648248.1|	75.5	8e-13	pickpocket [Aedes aegypti] >gi|108869272|gb|EAT33497.1| pickpocket [Aedes aegypti]
Unigene22356_All	1728	gi|157104369|ref|XP_001648376.1|	294	8e-78	cytochrome P450 [Aedes aegypti] >gi|108880360|gb|EAT44585.1| cytochrome P450 [Aedes aegypti]
Unigene42620_All	869	gi|157104405|ref|XP_001648394.1|	266	9e-89	cystathionine beta-lyase [Aedes aegypti] >gi|108880378|gb|EAT44603.1| cystathionine beta-lyase [Aedes aegypti]
Unigene1672_All	977	gi|157104405|ref|XP_001648394.1|	395	1e-108	cystathionine beta-lyase [Aedes aegypti] >gi|108880378|gb|EAT44603.1| cystathionine beta-lyase [Aedes aegypti]
Unigene9790_All	2439	gi|157104568|ref|XP_001648470.1|	329	4e-88	ribonuclease p/mrp subunit [Aedes aegypti] >gi|108880334|gb|EAT44559.1| ribonuclease p/mrp subunit [Aedes aegypti]
Unigene37290_All	773	gi|157104850|ref|XP_001648600.1|	235	1e-60	membrane associated progesterone receptor [Aedes aegypti] >gi|108880248|gb|EAT44473.1| membrane associated progesterone receptor [Aedes aegypti]
Unigene19827_All	1596	gi|157104850|ref|XP_001648600.1|	235	4e-60	membrane associated progesterone receptor [Aedes aegypti] >gi|108880248|gb|EAT44473.1| membrane associated progesterone receptor [Aedes aegypti]
Unigene42841_All	783	gi|157104900|ref|XP_001648623.1|	231	3e-85	dopamine receptor, invertebrate [Aedes aegypti] >gi|108869121|gb|EAT33346.1| dopamine receptor, invertebrate [Aedes aegypti]
Unigene11869_All	784	gi|157105056|ref|XP_001648697.1|	290	4e-83	voltage-dependent p/q type calcium channel [Aedes aegypti] >gi|108880192|gb|EAT44417.1| voltage-dependent p/q type calcium channel [Aedes aegypti]
Unigene4566_All	1552	gi|157105113|ref|XP_001648723.1|	734	0	DEAD box ATP-dependent RNA helicase [Aedes aegypti] >gi|108869079|gb|EAT33304.1| DEAD box ATP-dependent RNA helicase [Aedes aegypti]
Unigene38885_All	873	gi|157105260|ref|XP_001648788.1|	293	1e-86	hippocalcin [Aedes aegypti] >gi|158285991|ref|XP_001687984.1| AGAP007247-PC [Anopheles gambiae str. PEST] >gi|158285993|ref|XP_001687985.1| AGAP007247-PA [Anopheles gambiae str. PEST] >gi|158285995|ref|XP_308553.4| AGAP007247-PB [Anopheles gambiae str. PEST] >gi|170043833|ref|XP_001849575.1| hippocalcin [Culex quinquefasciatus] >gi|108880132|gb|EAT44357.1| hippocalcin [Aedes aegypti] >gi|15702025…
Unigene15727_All	1569	gi|157105260|ref|XP_001648788.1|	382	1e-104	hippocalcin [Aedes aegypti] >gi|158285991|ref|XP_001687984.1| AGAP007247-PC [Anopheles gambiae str. PEST] >gi|158285993|ref|XP_001687985.1| AGAP007247-PA [Anopheles gambiae str. PEST] >gi|158285995|ref|XP_308553.4| AGAP007247-PB [Anopheles gambiae str. PEST] >gi|170043833|ref|XP_001849575.1| hippocalcin [Culex quinquefasciatus] >gi|108880132|gb|EAT44357.1| hippocalcin [Aedes aegypti] >gi|15702025…
Unigene21877_All	1532	gi|157105280|ref|XP_001648798.1|	605	1e-171	parkin (ubiquitin E3 ligase prkn) [Aedes aegypti] >gi|108880142|gb|EAT44367.1| parkin (ubiquitin E3 ligase prkn) [Aedes aegypti]
Unigene22225_All	1007	gi|157105510|ref|XP_001648902.1|	339	1e-91	39S ribosomal protein L19, mitochondrial precursor [Aedes aegypti] >gi|108880086|gb|EAT44311.1| 39S ribosomal protein L19, mitochondrial precursor [Aedes aegypti]
Unigene41899_All	635	gi|157105561|ref|XP_001648922.1|	286	6e-76	pyruvate dehydrogenase [Aedes aegypti] >gi|108880044|gb|EAT44269.1| pyruvate dehydrogenase [Aedes aegypti]
Unigene15088_All	1445	gi|157105561|ref|XP_001648922.1|	506	1e-141	pyruvate dehydrogenase [Aedes aegypti] >gi|108880044|gb|EAT44269.1| pyruvate dehydrogenase [Aedes aegypti]
Unigene1525_All	1406	gi|157105605|ref|XP_001648944.1|	303	1e-140	dendritic cell protein [Aedes aegypti] >gi|122106498|sp|Q17D30.1|EIF3M_AEDAE RecName: Full=Eukaryotic translation initiation factor 3 subunit M; Short=eIF3m >gi|108880066|gb|EAT44291.1| dendritic cell protein [Aedes aegypti]
Unigene32034_All	2162	gi|157105686|ref|XP_001648979.1|	760	0	casein kinase [Aedes aegypti] >gi|108880010|gb|EAT44235.1| casein kinase [Aedes aegypti]
Unigene39309_All	2246	gi|157105686|ref|XP_001648979.1|	759	0	casein kinase [Aedes aegypti] >gi|108880010|gb|EAT44235.1| casein kinase [Aedes aegypti]
Unigene28059_All	2055	gi|157106577|ref|XP_001649386.1|	305	6e-81	myo inositol monophosphatase [Aedes aegypti] >gi|108879805|gb|EAT44030.1| myo inositol monophosphatase [Aedes aegypti]
Unigene25646_All	2781	gi|157106934|ref|XP_001649548.1|	331	1e-88	beta-hexosaminidase [Aedes aegypti] >gi|108879684|gb|EAT43909.1| beta-hexosaminidase [Aedes aegypti]
Unigene33001_All	2589	gi|157106934|ref|XP_001649548.1|	521	1e-146	beta-hexosaminidase [Aedes aegypti] >gi|108879684|gb|EAT43909.1| beta-hexosaminidase [Aedes aegypti]
Unigene375_All	2420	gi|157107343|ref|XP_001649736.1|	752	0	vesicle docking protein P115 [Aedes aegypti] >gi|108879613|gb|EAT43838.1| vesicle docking protein P115 [Aedes aegypti]
Unigene9856_All	1639	gi|157107422|ref|XP_001649770.1|	337	0	alanine-glyoxylate aminotransferase [Aedes aegypti] >gi|108884056|gb|EAT48281.1| alanine-glyoxylate aminotransferase [Aedes aegypti]
Unigene20666_All	958	gi|157107464|ref|XP_001649791.1|	328	3e-88	cop9 complex subunit 7a [Aedes aegypti] >gi|108884077|gb|EAT48302.1| cop9 complex subunit 7a [Aedes aegypti]
Unigene2653_All	973	gi|157107464|ref|XP_001649791.1|	328	2e-88	cop9 complex subunit 7a [Aedes aegypti] >gi|108884077|gb|EAT48302.1| cop9 complex subunit 7a [Aedes aegypti]
Unigene572_All	2201	gi|157107705|ref|XP_001649900.1|	677	0	glycerol kinase [Aedes aegypti] >gi|108879512|gb|EAT43737.1| glycerol kinase [Aedes aegypti]
Unigene3314_All	3369	gi|157107721|ref|XP_001649908.1|	464	1e-128	cyclin t [Aedes aegypti] >gi|108879520|gb|EAT43745.1| cyclin t [Aedes aegypti]
Unigene435_All	3250	gi|157108214|ref|XP_001650127.1|	656	0	DEAD box ATP-dependent RNA helicase [Aedes aegypti] >gi|65306807|gb|AAY41941.1| vasa-like protein [Aedes aegypti] >gi|108879362|gb|EAT43587.1| DEAD box ATP-dependent RNA helicase [Aedes aegypti]
Unigene6487_All	1425	gi|157108242|ref|XP_001650141.1|	377	1e-103	beta-1,3-glucuronyltransferase s, p [Aedes aegypti] >gi|108879376|gb|EAT43601.1| beta-1,3-glucuronyltransferase s, p [Aedes aegypti]
Unigene6488_All	1312	gi|157108242|ref|XP_001650141.1|	377	1e-103	beta-1,3-glucuronyltransferase s, p [Aedes aegypti] >gi|108879376|gb|EAT43601.1| beta-1,3-glucuronyltransferase s, p [Aedes aegypti]
Unigene26069_All	1196	gi|157108572|ref|XP_001650290.1|	284	5e-75	ptpla domain protein [Aedes aegypti] >gi|157109098|ref|XP_001650521.1| ptpla domain protein [Aedes aegypti] >gi|108879095|gb|EAT43320.1| ptpla domain protein [Aedes aegypti] >gi|108879255|gb|EAT43480.1| ptpla domain protein [Aedes aegypti] >gi|122937748|gb|ABM68591.1| AAEL005065-PA [Aedes aegypti]
Unigene21958_All	1344	gi|157108642|ref|XP_001650325.1|	370	1e-100	ecsit (evolutionarily conserved signaling intermediate in toll pathways) [Aedes aegypti] >gi|108879290|gb|EAT43515.1| ecsit (evolutionarily conserved signaling intermediate in toll pathways) [Aedes aegypti]
Unigene26151_All	1569	gi|157109474|ref|XP_001650687.1|	667	0	ornithine aminotransferase [Aedes aegypti] >gi|108879017|gb|EAT43242.1| ornithine aminotransferase [Aedes aegypti]
Unigene39983_All	1216	gi|157109552|ref|XP_001650721.1|	102	5e-20	novex-3 (titin isoform) [Aedes aegypti] >gi|108878985|gb|EAT43210.1| novex-3 (titin isoform) [Aedes aegypti]
Unigene34493_All	248	gi|157109568|ref|XP_001650729.1|	106	3e-22	titin [Aedes aegypti] >gi|108878993|gb|EAT43218.1| titin [Aedes aegypti]
Unigene22413_All	1338	gi|157109625|ref|XP_001650754.1|	440	1e-122	RNA polymerase ii ctd phosphatase [Aedes aegypti] >gi|108868428|gb|EAT32653.1| RNA polymerase ii ctd phosphatase [Aedes aegypti]
Unigene27058_All	219	gi|157109793|ref|XP_001650826.1|	57	2e-07	dihydropyridine-sensitive l-type calcium channel [Aedes aegypti] >gi|108878928|gb|EAT43153.1| dihydropyridine-sensitive l-type calcium channel [Aedes aegypti]
Unigene17835_All	213	gi|157109809|ref|XP_001650834.1|	156	3e-37	set domain protein [Aedes aegypti] >gi|108878936|gb|EAT43161.1| set domain protein [Aedes aegypti]
Unigene4286_All	509	gi|157110122|ref|XP_001650963.1|	85.9	7e-16	adamts-7 [Aedes aegypti] >gi|108878817|gb|EAT43042.1| adamts-7 [Aedes aegypti]
Unigene28927_All	297	gi|157110525|ref|XP_001651140.1|	84	2e-15	DNA helicase recq5 [Aedes aegypti] >gi|108878672|gb|EAT42897.1| DNA helicase recq5 [Aedes aegypti]
Unigene37045_All	529	gi|157110617|ref|XP_001651176.1|	257	2e-67	exostosin-2 [Aedes aegypti] >gi|108878646|gb|EAT42871.1| exostosin-2 [Aedes aegypti]
Unigene6836_All	1501	gi|157110687|ref|XP_001651202.1|	240	1e-61	beat protein [Aedes aegypti] >gi|108878616|gb|EAT42841.1| beat protein [Aedes aegypti]
Unigene20039_All	1055	gi|157110709|ref|XP_001651213.1|	261	4e-68	centrin [Aedes aegypti] >gi|108878627|gb|EAT42852.1| centrin [Aedes aegypti]
Unigene39608_All	720	gi|157110863|ref|XP_001651281.1|	107	6e-22	dimethylaniline monooxygenase [Aedes aegypti] >gi|108883882|gb|EAT48107.1| dimethylaniline monooxygenase [Aedes aegypti]
Unigene25483_All	2259	gi|157110897|ref|XP_001651298.1|	354	1e-95	protein-tyrosine phosphatase [Aedes aegypti] >gi|108883899|gb|EAT48124.1| protein-tyrosine phosphatase [Aedes aegypti]
Unigene43689_All	221	gi|157110946|ref|XP_001651322.1|	58.5	8e-08	retinaldehyde binding protein [Aedes aegypti] >gi|108878569|gb|EAT42794.1| retinaldehyde binding protein [Aedes aegypti]
Unigene19720_All	415	gi|157110946|ref|XP_001651322.1|	57.8	1e-07	retinaldehyde binding protein [Aedes aegypti] >gi|108878569|gb|EAT42794.1| retinaldehyde binding protein [Aedes aegypti]
Unigene12644_All	2003	gi|157111037|ref|XP_001651363.1|	709	0	microtubule associated protein xmap215 [Aedes aegypti] >gi|108878554|gb|EAT42779.1| microtubule associated protein xmap215 [Aedes aegypti]
Unigene17913_All	204	gi|157111095|ref|XP_001651387.1|	139	3e-32	myosin heavy chain, nonmuscle or smooth muscle [Aedes aegypti] >gi|108878533|gb|EAT42758.1| myosin heavy chain, nonmuscle or smooth muscle [Aedes aegypti]
Unigene17405_All	3232	gi|157111277|ref|XP_001651466.1|	1128	0	bifunctional aminoacyl-tRNA synthetase [Aedes aegypti] >gi|108878460|gb|EAT42685.1| bifunctional aminoacyl-tRNA synthetase [Aedes aegypti]
Unigene3871_All	5405	gi|157111277|ref|XP_001651466.1|	2052	0	bifunctional aminoacyl-tRNA synthetase [Aedes aegypti] >gi|108878460|gb|EAT42685.1| bifunctional aminoacyl-tRNA synthetase [Aedes aegypti]
Unigene39258_All	815	gi|157111289|ref|XP_001651472.1|	219	8e-56	l-allo-threonine aldolase [Aedes aegypti] >gi|108878466|gb|EAT42691.1| l-allo-threonine aldolase [Aedes aegypti]
Unigene5037_All	660	gi|157111492|ref|XP_001651590.1|	267	2e-70	programmed cell death protein [Aedes aegypti] >gi|108878359|gb|EAT42584.1| programmed cell death protein [Aedes aegypti]
Unigene7736_All	1303	gi|157112176|ref|XP_001657425.1|	402	1e-110	rab6 [Aedes aegypti] >gi|108878120|gb|EAT42345.1| rab6 [Aedes aegypti]
Unigene36229_All	543	gi|157112188|ref|XP_001657431.1|	118	1e-25	Gelsolin precursor [Aedes aegypti] >gi|108878126|gb|EAT42351.1| Gelsolin precursor [Aedes aegypti]
Unigene13615_All	566	gi|157112270|ref|XP_001657469.1|	53.5	5e-06	hypothetical protein AaeL_AAEL000958 [Aedes aegypti] >gi|108883742|gb|EAT47967.1| conserved hypothetical protein [Aedes aegypti]
Unigene28863_All	405	gi|157112276|ref|XP_001657472.1|	124	9e-28	tmc7 protein [Aedes aegypti] >gi|108883745|gb|EAT47970.1| tmc7 protein [Aedes aegypti]
Unigene32382_All	359	gi|157112300|ref|XP_001657484.1|	105	2e-46	smile protein [Aedes aegypti] >gi|108883757|gb|EAT47982.1| smile protein [Aedes aegypti]
Unigene11632_All	566	gi|157112300|ref|XP_001657484.1|	321	1e-86	smile protein [Aedes aegypti] >gi|108883757|gb|EAT47982.1| smile protein [Aedes aegypti]
Unigene33641_All	215	gi|157112492|ref|XP_001657559.1|	67.8	1e-10	aldehyde oxidase [Aedes aegypti] >gi|108878063|gb|EAT42288.1| aldehyde oxidase [Aedes aegypti]
Unigene44550_All	378	gi|157112522|ref|XP_001651818.1|	54.7	1e-06	aaa atpase [Aedes aegypti] >gi|108878039|gb|EAT42264.1| aaa atpase [Aedes aegypti]
Unigene302_All	2206	gi|157112522|ref|XP_001651818.1|	484	1e-153	aaa atpase [Aedes aegypti] >gi|108878039|gb|EAT42264.1| aaa atpase [Aedes aegypti]
Unigene25408_All	1867	gi|157112536|ref|XP_001651825.1|	431	1e-119	amidase [Aedes aegypti] >gi|108878046|gb|EAT42271.1| amidase [Aedes aegypti]
Unigene10567_All	565	gi|157112864|ref|XP_001657650.1|	57.4	3e-07	hypothetical protein AaeL_AAEL000117 [Aedes aegypti] >gi|108884616|gb|EAT48841.1| conserved hypothetical protein [Aedes aegypti]
Unigene36464_All	326	gi|157112938|ref|XP_001657687.1|	79	1e-26	leucine aminopeptidase [Aedes aegypti] >gi|108884653|gb|EAT48878.1| leucine aminopeptidase [Aedes aegypti]
Unigene36580_All	767	gi|157113057|ref|XP_001657746.1|	286	5e-76	clathrin coat assembly protein ap19 [Aedes aegypti] >gi|108883716|gb|EAT47941.1| clathrin coat assembly protein ap19 [Aedes aegypti]
Unigene9872_All	1548	gi|157113191|ref|XP_001651935.1|	148	2e-66	epoxide hydrolase [Aedes aegypti] >gi|108877870|gb|EAT42095.1| epoxide hydrolase [Aedes aegypti]
Unigene27518_All	316	gi|157113421|ref|XP_001657821.1|	155	7e-37	sugar transporter [Aedes aegypti] >gi|108877751|gb|EAT41976.1| sugar transporter [Aedes aegypti]
Unigene35445_All	338	gi|157113444|ref|XP_001657831.1|	157	1e-37	rabconnectin [Aedes aegypti] >gi|108877718|gb|EAT41943.1| rabconnectin [Aedes aegypti]
Unigene5065_All	346	gi|157113444|ref|XP_001657831.1|	178	7e-44	rabconnectin [Aedes aegypti] >gi|108877718|gb|EAT41943.1| rabconnectin [Aedes aegypti]
Unigene19115_All	4127	gi|157113626|ref|XP_001652029.1|	1361	0	turtle protein, isoform [Aedes aegypti] >gi|108877675|gb|EAT41900.1| turtle protein, isoform [Aedes aegypti]
Unigene36837_All	1246	gi|157113663|ref|XP_001652044.1|	129	9e-52	axonemal dynein intermediate chain inner arm i1 [Aedes aegypti] >gi|108877626|gb|EAT41851.1| axonemal dynein intermediate chain inner arm i1 [Aedes aegypti]
Unigene33043_All	2578	gi|157113811|ref|XP_001652097.1|	194	2e-47	zinc finger protein [Aedes aegypti] >gi|108877535|gb|EAT41760.1| zinc finger protein [Aedes aegypti]
Unigene43145_All	2512	gi|157113811|ref|XP_001652097.1|	193	3e-47	zinc finger protein [Aedes aegypti] >gi|108877535|gb|EAT41760.1| zinc finger protein [Aedes aegypti]
Unigene23924_All	2731	gi|157113811|ref|XP_001652097.1|	194	2e-47	zinc finger protein [Aedes aegypti] >gi|108877535|gb|EAT41760.1| zinc finger protein [Aedes aegypti]
Unigene31564_All	613	gi|157113863|ref|XP_001652123.1|	60.5	4e-11	multidrug resistance-associated protein [Aedes aegypti] >gi|108877561|gb|EAT41786.1| multidrug resistance-associated protein [Aedes aegypti]
Unigene21246_All	393	gi|157113908|ref|XP_001657920.1|	56.2	4e-07	n-acetyllactosaminide beta-1,3-n-acetylglucosaminyltransferase [Aedes aegypti] >gi|108877534|gb|EAT41759.1| n-acetyllactosaminide beta-1,3-n-acetylglucosaminyltransferase [Aedes aegypti]
Unigene9477_All	3055	gi|157113908|ref|XP_001657920.1|	447	1e-136	n-acetyllactosaminide beta-1,3-n-acetylglucosaminyltransferase [Aedes aegypti] >gi|108877534|gb|EAT41759.1| n-acetyllactosaminide beta-1,3-n-acetylglucosaminyltransferase [Aedes aegypti]
Unigene9478_All	2338	gi|157113908|ref|XP_001657920.1|	418	1e-115	n-acetyllactosaminide beta-1,3-n-acetylglucosaminyltransferase [Aedes aegypti] >gi|108877534|gb|EAT41759.1| n-acetyllactosaminide beta-1,3-n-acetylglucosaminyltransferase [Aedes aegypti]
Unigene22984_All	826	gi|157113939|ref|XP_001652148.1|	265	1e-69	DEAD box ATP-dependent RNA helicase [Aedes aegypti] >gi|108877512|gb|EAT41737.1| DEAD box ATP-dependent RNA helicase [Aedes aegypti]
Unigene33024_All	1574	gi|157113997|ref|XP_001657934.1|	457	1e-144	3-hydroxyisobutyrate dehydrogenase [Aedes aegypti] >gi|108877486|gb|EAT41711.1| 3-hydroxyisobutyrate dehydrogenase [Aedes aegypti]
Unigene2785_All	530	gi|157114558|ref|XP_001658079.1|	204	2e-51	roundabout [Aedes aegypti] >gi|108877237|gb|EAT41462.1| roundabout [Aedes aegypti]
Unigene33077_All	1562	gi|157114716|ref|XP_001652386.1|	771	0	methylmalonate-semialdehyde dehydrogenase [Aedes aegypti] >gi|122107065|sp|Q17M80.1|MMSA_AEDAE RecName: Full=Probable methylmalonate-semialdehyde dehydrogenase [acylating], mitochondrial; Short=MMSDH; Short=Malonate-semialdehyde dehydrogenase [acylating]; Flags: Precursor >gi|108883539|gb|EAT47764.1| methylmalonate-semialdehyde dehydrogenase [Aedes aegypti]
Unigene29628_All	1822	gi|157114716|ref|XP_001652386.1|	786	0	methylmalonate-semialdehyde dehydrogenase [Aedes aegypti] >gi|122107065|sp|Q17M80.1|MMSA_AEDAE RecName: Full=Probable methylmalonate-semialdehyde dehydrogenase [acylating], mitochondrial; Short=MMSDH; Short=Malonate-semialdehyde dehydrogenase [acylating]; Flags: Precursor >gi|108883539|gb|EAT47764.1| methylmalonate-semialdehyde dehydrogenase [Aedes aegypti]
Unigene19731_All	308	gi|157114744|ref|XP_001652400.1|	40.4	4e-06	transcriptional regulator ATRX (X-linked helicase II) [Aedes aegypti] >gi|108883553|gb|EAT47778.1| transcriptional regulator ATRX (X-linked helicase II) [Aedes aegypti]
Unigene8284_All	535	gi|157114750|ref|XP_001652403.1|	128	1e-28	n-acetylgalactosaminyltransferase [Aedes aegypti] >gi|108883556|gb|EAT47781.1| n-acetylgalactosaminyltransferase [Aedes aegypti]
Unigene41882_All	502	gi|157114817|ref|XP_001652436.1|	257	2e-67	ubiquitin conjugating enzyme 7 interacting protein [Aedes aegypti] >gi|108877142|gb|EAT41367.1| ubiquitin conjugating enzyme 7 interacting protein [Aedes aegypti]
Unigene6493_All	1692	gi|157114817|ref|XP_001652436.1|	297	9e-79	ubiquitin conjugating enzyme 7 interacting protein [Aedes aegypti] >gi|108877142|gb|EAT41367.1| ubiquitin conjugating enzyme 7 interacting protein [Aedes aegypti]
Unigene26064_All	1075	gi|157114829|ref|XP_001652442.1|	192	2e-47	lipase [Aedes aegypti] >gi|108877148|gb|EAT41373.1| lipase [Aedes aegypti]
Unigene31916_All	671	gi|157114968|ref|XP_001652510.1|	57	6e-07	synapse-associated protein [Aedes aegypti] >gi|108877140|gb|EAT41365.1| synapse-associated protein [Aedes aegypti]
Unigene12012_All	585	gi|157115226|ref|XP_001658153.1|	303	4e-81	dynein heavy chain [Aedes aegypti] >gi|108876984|gb|EAT41209.1| dynein heavy chain [Aedes aegypti]
Unigene20031_All	3388	gi|157115525|ref|XP_001658247.1|	1567	0	dynein heavy chain [Aedes aegypti] >gi|108876864|gb|EAT41089.1| dynein heavy chain [Aedes aegypti]
Unigene44222_All	261	gi|157115807|ref|XP_001658291.1|	75.5	7e-13	tripartite motif protein 45 [Aedes aegypti] >gi|108883461|gb|EAT47686.1| tripartite motif protein 45 [Aedes aegypti]
Unigene521_All	1013	gi|157115815|ref|XP_001658295.1|	312	2e-83	Putative GTP-binding protein 5 [Aedes aegypti] >gi|108883465|gb|EAT47690.1| Putative GTP-binding protein 5 [Aedes aegypti]
Unigene24924_All	1342	gi|157115821|ref|XP_001658298.1|	417	1e-115	aspartyl-tRNA synthetase [Aedes aegypti] >gi|108883468|gb|EAT47693.1| aspartyl-tRNA synthetase [Aedes aegypti]
Unigene21442_All	273	gi|157115851|ref|XP_001658313.1|	94	2e-18	sodium-dependent phosphate transporter [Aedes aegypti] >gi|108883483|gb|EAT47708.1| sodium-dependent phosphate transporter [Aedes aegypti]
Unigene1554_All	1426	gi|157115986|ref|XP_001652747.1|	183	2e-44	mitochondrial import receptor subunit tom20 [Aedes aegypti] >gi|108876687|gb|EAT40912.1| mitochondrial import receptor subunit tom20 [Aedes aegypti]
Unigene12028_All	352	gi|157116002|ref|XP_001658334.1|	161	9e-39	xylosyltransferase [Aedes aegypti] >gi|108876668|gb|EAT40893.1| xylosyltransferase [Aedes aegypti]
Unigene32651_All	583	gi|157116027|ref|XP_001658346.1|	126	5e-28	thyroid receptor interacting protein [Aedes aegypti] >gi|108876646|gb|EAT40871.1| thyroid receptor interacting protein [Aedes aegypti]
Unigene31616_All	674	gi|157116231|ref|XP_001658393.1|	225	1e-57	iroquois-class homeodomain protein irx [Aedes aegypti] >gi|108876562|gb|EAT40787.1| iroquois-class homeodomain protein irx [Aedes aegypti]
Unigene11446_All	641	gi|157116231|ref|XP_001658393.1|	325	7e-88	iroquois-class homeodomain protein irx [Aedes aegypti] >gi|108876562|gb|EAT40787.1| iroquois-class homeodomain protein irx [Aedes aegypti]
Unigene32851_All	567	gi|157116235|ref|XP_001658395.1|	164	3e-80	m-rdgb2 retinal degeneration protein b [Aedes aegypti] >gi|108876564|gb|EAT40789.1| m-rdgb2 retinal degeneration protein b [Aedes aegypti]
Unigene9835_All	1513	gi|157116366|ref|XP_001658442.1|	411	1e-113	DNA polymerase delta small subunit [Aedes aegypti] >gi|108876529|gb|EAT40754.1| DNA polymerase delta small subunit [Aedes aegypti]
Unigene857_All	819	gi|157116420|ref|XP_001658468.1|	68.9	2e-10	dihydropyridine-sensitive l-type calcium channel [Aedes aegypti] >gi|108876492|gb|EAT40717.1| dihydropyridine-sensitive l-type calcium channel [Aedes aegypti]
Unigene9708_All	1406	gi|157116519|ref|XP_001658531.1|	263	2e-68	cation efflux protein/ zinc transporter [Aedes aegypti] >gi|108883441|gb|EAT47666.1| cation efflux protein/ zinc transporter [Aedes aegypti]
Unigene8259_All	758	gi|157116658|ref|XP_001658598.1|	125	2e-27	phospholipid-transporting atpase 1 (aminophospholipid flippase 1) [Aedes aegypti] >gi|108876381|gb|EAT40606.1| phospholipid-transporting atpase 1 (aminophospholipid flippase 1) [Aedes aegypti]
Unigene28872_All	653	gi|157116697|ref|XP_001652840.1|	202	9e-51	embryonic polarity dorsal [Aedes aegypti] >gi|58202305|gb|AAW67214.1| Dorsal isoform 1-A [Aedes aegypti] >gi|108876363|gb|EAT40588.1| embryonic polarity dorsal [Aedes aegypti]
Unigene1586_All	1100	gi|157116848|ref|XP_001652873.1|	213	5e-74	sugar transporter [Aedes aegypti] >gi|108883401|gb|EAT47626.1| sugar transporter [Aedes aegypti]
Unigene13193_All	2694	gi|157116925|ref|XP_001658653.1|	662	0	5-aminolevulinic acid synthase [Aedes aegypti] >gi|108876264|gb|EAT40489.1| 5-aminolevulinic acid synthase [Aedes aegypti]
Unigene38480_All	335	gi|157116984|ref|XP_001652919.1|	146	3e-34	semaphorin [Aedes aegypti] >gi|108876241|gb|EAT40466.1| semaphorin [Aedes aegypti]
Unigene9706_All	3462	gi|157117037|ref|XP_001652945.1|	728	0	PIWI [Aedes aegypti] >gi|108876229|gb|EAT40454.1| PIWI [Aedes aegypti]
Unigene12616_All	2749	gi|157117142|ref|XP_001652955.1|	728	0	f-spondin [Aedes aegypti] >gi|108876156|gb|EAT40381.1| f-spondin [Aedes aegypti]
Unigene15901_All	2225	gi|157117495|ref|XP_001658795.1|	417	1e-114	golgi reassembly stacking protein 2 (grasp2) [Aedes aegypti] >gi|108876034|gb|EAT40259.1| golgi reassembly stacking protein 2 (grasp2) [Aedes aegypti]
Unigene37280_All	558	gi|157117537|ref|XP_001658815.1|	266	5e-70	cytochrome P450 [Aedes aegypti] >gi|108876007|gb|EAT40232.1| cytochrome P450 [Aedes aegypti]
Unigene32918_All	1054	gi|157117560|ref|XP_001658826.1|	342	1e-123	carbonic anhydrase [Aedes aegypti] >gi|108875997|gb|EAT40222.1| carbonic anhydrase [Aedes aegypti]
Unigene37703_All	220	gi|157117627|ref|XP_001658858.1|	122	6e-27	thrombospondin [Aedes aegypti] >gi|108875947|gb|EAT40172.1| thrombospondin [Aedes aegypti]
Unigene36251_All	273	gi|157117716|ref|XP_001658902.1|	51.6	7e-14	DNA replication helicase dna2 [Aedes aegypti] >gi|108884569|gb|EAT48794.1| DNA replication helicase dna2 [Aedes aegypti]
Unigene4711_All	1207	gi|157117738|ref|XP_001658913.1|	132	3e-29	t-box protein [Aedes aegypti] >gi|108884580|gb|EAT48805.1| t-box protein [Aedes aegypti]
Unigene41240_All	257	gi|157117892|ref|XP_001653087.1|	144	1e-33	40S ribosomal protein sa (P40) (34/67 kda laminin receptor) (colon carcinoma laminin-binding protein) [Aedes aegypti] >gi|108875928|gb|EAT40153.1| 40S ribosomal protein sa (P40) (34/67 kda laminin receptor) (colon carcinoma laminin-binding protein) [Aedes aegypti]
Unigene10253_All	432	gi|157118499|ref|XP_001659136.1|	199	2e-50	protein disulfide isomerase [Aedes aegypti] >gi|108875688|gb|EAT39913.1| protein disulfide isomerase [Aedes aegypti]
Unigene25212_All	749	gi|157118499|ref|XP_001659136.1|	279	1e-73	protein disulfide isomerase [Aedes aegypti] >gi|108875688|gb|EAT39913.1| protein disulfide isomerase [Aedes aegypti]
Unigene41554_All	293	gi|157119328|ref|XP_001653357.1|	117	1e-25	abc transporter [Aedes aegypti] >gi|108875352|gb|EAT39577.1| abc transporter [Aedes aegypti]
Unigene26168_All	2016	gi|157119463|ref|XP_001653394.1|	452	1e-125	U3 small nucleolar ribonucleoprotein protein mpp10 [Aedes aegypti] >gi|108883177|gb|EAT47402.1| U3 small nucleolar ribonucleoprotein protein mpp10 [Aedes aegypti]
Unigene5798_All	612	gi|157119629|ref|XP_001653425.1|	95.1	2e-18	anillin/rhotekin (rtkn) [Aedes aegypti] >gi|108875234|gb|EAT39459.1| anillin/rhotekin (rtkn) [Aedes aegypti]
Unigene13875_All	1386	gi|157120564|ref|XP_001653666.1|	297	7e-79	arp2/3 complex 20 kd subunit [Aedes aegypti] >gi|157120566|ref|XP_001653667.1| arp2/3 complex 20 kd subunit [Aedes aegypti] >gi|157120568|ref|XP_001653668.1| arp2/3 complex 20 kd subunit [Aedes aegypti] >gi|157120570|ref|XP_001653669.1| arp2/3 complex 20 kd subunit [Aedes aegypti] >gi|170058552|ref|XP_001864970.1| ARP2/3 complex 20 kDa subunit [Culex quinquefasciatus] >gi|108874906|gb|EAT39131.1|…
Unigene4713_All	532	gi|157120584|ref|XP_001659673.1|	207	2e-52	arp2/3 complex 16 kd subunit (P16-arc) [Aedes aegypti] >gi|108874879|gb|EAT39104.1| arp2/3 complex 16 kd subunit (P16-arc) [Aedes aegypti]
Unigene25164_All	1900	gi|157120636|ref|XP_001659698.1|	416	1e-135	liquid facets [Aedes aegypti] >gi|108874863|gb|EAT39088.1| liquid facets [Aedes aegypti]
Unigene470_All	880	gi|157120886|ref|XP_001653709.1|	179	1e-43	breast carcinoma amplified sequence [Aedes aegypti] >gi|108874790|gb|EAT39015.1| breast carcinoma amplified sequence [Aedes aegypti]
Unigene12506_All	2216	gi|157120965|ref|XP_001659801.1|	411	1e-113	organic cation transporter [Aedes aegypti] >gi|108874726|gb|EAT38951.1| organic cation transporter [Aedes aegypti]
Unigene18899_All	1388	gi|157120981|ref|XP_001659809.1|	489	1e-136	exocyst complex component sec3 [Aedes aegypti] >gi|108874734|gb|EAT38959.1| exocyst complex component sec3 [Aedes aegypti]
Unigene40003_All	1689	gi|157121079|ref|XP_001653764.1|	386	1e-105	sodium-dependent phosphate transporter [Aedes aegypti] >gi|108883010|gb|EAT47235.1| sodium-dependent phosphate transporter [Aedes aegypti]
Unigene15320_All	1188	gi|157121079|ref|XP_001653764.1|	315	2e-84	sodium-dependent phosphate transporter [Aedes aegypti] >gi|108883010|gb|EAT47235.1| sodium-dependent phosphate transporter [Aedes aegypti]
Unigene7688_All	1828	gi|157121079|ref|XP_001653764.1|	524	1e-147	sodium-dependent phosphate transporter [Aedes aegypti] >gi|108883010|gb|EAT47235.1| sodium-dependent phosphate transporter [Aedes aegypti]
Unigene14737_All	591	gi|157121153|ref|XP_001659850.1|	185	9e-46	zinc metalloprotease [Aedes aegypti] >gi|108874679|gb|EAT38904.1| zinc metalloprotease [Aedes aegypti]
Unigene6380_All	2900	gi|157121167|ref|XP_001659857.1|	357	1e-170	neurotactin [Aedes aegypti] >gi|108874686|gb|EAT38911.1| neurotactin [Aedes aegypti]
Unigene40042_All	1058	gi|157121213|ref|XP_001659879.1|	120	1e-25	aaa atpase [Aedes aegypti] >gi|108874664|gb|EAT38889.1| aaa atpase [Aedes aegypti]
Unigene6738_All	2004	gi|157121213|ref|XP_001659879.1|	484	1e-135	aaa atpase [Aedes aegypti] >gi|108874664|gb|EAT38889.1| aaa atpase [Aedes aegypti]
Unigene14667_All	767	gi|157122007|ref|XP_001659917.1|	143	9e-33	adenylate cyclase [Aedes aegypti] >gi|108874606|gb|EAT38831.1| adenylate cyclase [Aedes aegypti]
Unigene1375_All	1116	gi|157122835|ref|XP_001659937.1|	369	1e-100	hydroxyacyl dehydrogenase [Aedes aegypti] >gi|108874598|gb|EAT38823.1| hydroxyacyl dehydrogenase [Aedes aegypti]
Unigene24969_All	1734	gi|157122915|ref|XP_001659954.1|	145	5e-43	adenylate cyclase [Aedes aegypti] >gi|108882954|gb|EAT47179.1| adenylate cyclase [Aedes aegypti]
Unigene21006_All	341	gi|157122915|ref|XP_001659954.1|	92.4	5e-18	adenylate cyclase [Aedes aegypti] >gi|108882954|gb|EAT47179.1| adenylate cyclase [Aedes aegypti]
Unigene24970_All	1386	gi|157122915|ref|XP_001659954.1|	194	8e-48	adenylate cyclase [Aedes aegypti] >gi|108882954|gb|EAT47179.1| adenylate cyclase [Aedes aegypti]
Unigene22223_All	1250	gi|157123144|ref|XP_001660029.1|	257	7e-67	phd finger domain [Aedes aegypti] >gi|108874522|gb|EAT38747.1| phd finger domain [Aedes aegypti]
Unigene22224_All	1302	gi|157123144|ref|XP_001660029.1|	254	8e-66	phd finger domain [Aedes aegypti] >gi|108874522|gb|EAT38747.1| phd finger domain [Aedes aegypti]
Unigene44624_All	587	gi|157123150|ref|XP_001660032.1|	142	7e-33	amine oxidase [Aedes aegypti] >gi|108874525|gb|EAT38750.1| amine oxidase [Aedes aegypti]
Unigene7547_All	2067	gi|157123150|ref|XP_001660032.1|	377	1e-102	amine oxidase [Aedes aegypti] >gi|108874525|gb|EAT38750.1| amine oxidase [Aedes aegypti]
Unigene2211_All	1864	gi|157123171|ref|XP_001660042.1|	386	1e-105	cd36 antigen [Aedes aegypti] >gi|108874481|gb|EAT38706.1| cd36 antigen [Aedes aegypti]
Unigene3063_All	3501	gi|157123171|ref|XP_001660042.1|	386	1e-105	cd36 antigen [Aedes aegypti] >gi|108874481|gb|EAT38706.1| cd36 antigen [Aedes aegypti]
Unigene6503_All	2445	gi|157123171|ref|XP_001660042.1|	387	1e-105	cd36 antigen [Aedes aegypti] >gi|108874481|gb|EAT38706.1| cd36 antigen [Aedes aegypti]
Unigene5527_All	303	gi|157123185|ref|XP_001660049.1|	58.5	8e-08	cyclophilin-r [Aedes aegypti] >gi|108874488|gb|EAT38713.1| cyclophilin-r [Aedes aegypti]
Unigene27984_All	3258	gi|157123352|ref|XP_001660130.1|	551	1e-155	oligopeptidase [Aedes aegypti] >gi|108884523|gb|EAT48748.1| oligopeptidase [Aedes aegypti]
Unigene12942_All	1849	gi|157123394|ref|XP_001660151.1|	714	0	epithelial membrane protein [Aedes aegypti] >gi|108884544|gb|EAT48769.1| epithelial membrane protein [Aedes aegypti]
Unigene15494_All	5054	gi|157123417|ref|XP_001653823.1|	1774	0	THO complex subunit 2 (Tho2) [Aedes aegypti] >gi|157123419|ref|XP_001653824.1| THO complex subunit 2 (Tho2) [Aedes aegypti] >gi|108882916|gb|EAT47141.1| THO complex subunit 2 (Tho2) [Aedes aegypti] >gi|108882917|gb|EAT47142.1| THO complex subunit 2 (Tho2) [Aedes aegypti]
Unigene23041_All	1488	gi|157123439|ref|XP_001653834.1|	330	1e-88	epsilon-trimethyllysine 2-oxoglutarate dioxygenase [Aedes aegypti] >gi|108882927|gb|EAT47152.1| epsilon-trimethyllysine 2-oxoglutarate dioxygenase [Aedes aegypti]
Unigene4385_All	563	gi|157123487|ref|XP_001660168.1|	204	2e-51	40S ribosomal protein S20 [Aedes aegypti] >gi|56417538|gb|AAV90710.1| 40S ribosomal protein S20 [Aedes albopictus] >gi|94468398|gb|ABF18048.1| 40S ribosomal protein S20 [Aedes aegypti] >gi|108874398|gb|EAT38623.1| 40S ribosomal protein S20 [Aedes aegypti]
Unigene2098_All	882	gi|157123536|ref|XP_001660191.1|	249	1e-64	tmc6 protein (evin) [Aedes aegypti] >gi|108874359|gb|EAT38584.1| tmc6 protein (evin) [Aedes aegypti]
Unigene21156_All	1031	gi|157123712|ref|XP_001653857.1|	55.8	3e-06	lingerer [Aedes aegypti] >gi|122117218|sp|Q16VD3.1|LIG_AEDAE RecName: Full=Protein lingerer >gi|108874277|gb|EAT38502.1| lingerer [Aedes aegypti]
Unigene25526_All	1223	gi|157123811|ref|XP_001653924.1|	335	2e-90	glyoxylate/hydroxypyruvate reductase [Aedes aegypti] >gi|108874208|gb|EAT38433.1| glyoxylate/hydroxypyruvate reductase [Aedes aegypti]
Unigene25527_All	1312	gi|157123811|ref|XP_001653924.1|	335	2e-90	glyoxylate/hydroxypyruvate reductase [Aedes aegypti] >gi|108874208|gb|EAT38433.1| glyoxylate/hydroxypyruvate reductase [Aedes aegypti]
Unigene36842_All	405	gi|157123821|ref|XP_001653929.1|	94.7	6e-40	membrane-associated protein gex-3 [Aedes aegypti] >gi|108874213|gb|EAT38438.1| membrane-associated protein gex-3 [Aedes aegypti]
Unigene22056_All	1166	gi|157124051|ref|XP_001660308.1|	268	4e-70	epsilon-trimethyllysine 2-oxoglutarate dioxygenase [Aedes aegypti] >gi|108874140|gb|EAT38365.1| epsilon-trimethyllysine 2-oxoglutarate dioxygenase [Aedes aegypti]
Unigene21762_All	1779	gi|157124108|ref|XP_001660334.1|	366	2e-99	choline/ethanolamine kinase [Aedes aegypti] >gi|108874105|gb|EAT38330.1| choline/ethanolamine kinase [Aedes aegypti]
Unigene30180_All	275	gi|157124145|ref|XP_001654042.1|	161	9e-39	heparan sulfate sulfotransferase [Aedes aegypti] >gi|108874096|gb|EAT38321.1| heparan sulfate sulfotransferase [Aedes aegypti]
Unigene27678_All	238	gi|157124340|ref|XP_001660430.1|	56.2	4e-07	autophagy protein [Aedes aegypti] >gi|108874051|gb|EAT38276.1| autophagy protein [Aedes aegypti]
Unigene2905_All	393	gi|157124378|ref|XP_001660448.1|	77	2e-13	DNA polymerase zeta catalytic subunit [Aedes aegypti] >gi|108874011|gb|EAT38236.1| DNA polymerase zeta catalytic subunit [Aedes aegypti]
Unigene1318_All	371	gi|157124457|ref|XP_001660469.1|	135	5e-31	low-density lipoprotein receptor (ldl) [Aedes aegypti] >gi|108873980|gb|EAT38205.1| low-density lipoprotein receptor (ldl) [Aedes aegypti]
Unigene6872_All	1004	gi|157124457|ref|XP_001660469.1|	390	1e-107	low-density lipoprotein receptor (ldl) [Aedes aegypti] >gi|108873980|gb|EAT38205.1| low-density lipoprotein receptor (ldl) [Aedes aegypti]
Unigene15411_All	8236	gi|157124457|ref|XP_001660469.1|	2963	0	low-density lipoprotein receptor (ldl) [Aedes aegypti] >gi|108873980|gb|EAT38205.1| low-density lipoprotein receptor (ldl) [Aedes aegypti]
Unigene15416_All	9378	gi|157124457|ref|XP_001660469.1|	4042	0	low-density lipoprotein receptor (ldl) [Aedes aegypti] >gi|108873980|gb|EAT38205.1| low-density lipoprotein receptor (ldl) [Aedes aegypti]
Unigene1840_All	784	gi|157124525|ref|XP_001654088.1|	185	1e-67	cln3/battenin [Aedes aegypti] >gi|157124527|ref|XP_001654089.1| cln3/battenin [Aedes aegypti] >gi|108873934|gb|EAT38159.1| cln3/battenin [Aedes aegypti] >gi|108873935|gb|EAT38160.1| cln3/battenin [Aedes aegypti]
Unigene24286_All	673	gi|157124694|ref|XP_001654157.1|	220	3e-56	sodium-dependent phosphate transporter [Aedes aegypti] >gi|108882786|gb|EAT47011.1| sodium-dependent phosphate transporter [Aedes aegypti]
Unigene10827_All	1295	gi|157124805|ref|XP_001660532.1|	268	3e-70	chaperone atp11p [Aedes aegypti] >gi|108873863|gb|EAT38088.1| chaperone atp11p [Aedes aegypti]
Unigene36970_All	691	gi|157124896|ref|XP_001660576.1|	236	6e-61	translocon-associated protein, beta subunit precursor (trap-beta) (signal sequence receptor beta subunit) [Aedes aegypti] >gi|94468872|gb|ABF18285.1| translocon-associated complex TRAP beta subunit [Aedes aegypti] >gi|108873816|gb|EAT38041.1| translocon-associated protein, beta subunit precursor (trap-beta) (signal sequence receptor beta subunit) [Aedes aegypti]
Unigene42162_All	865	gi|157124896|ref|XP_001660576.1|	238	3e-61	translocon-associated protein, beta subunit precursor (trap-beta) (signal sequence receptor beta subunit) [Aedes aegypti] >gi|94468872|gb|ABF18285.1| translocon-associated complex TRAP beta subunit [Aedes aegypti] >gi|108873816|gb|EAT38041.1| translocon-associated protein, beta subunit precursor (trap-beta) (signal sequence receptor beta subunit) [Aedes aegypti]
Unigene12319_All	690	gi|157124912|ref|XP_001660584.1|	154	4e-36	DNA mismatch repair protein pms2 [Aedes aegypti] >gi|108873824|gb|EAT38049.1| DNA mismatch repair protein pms2 [Aedes aegypti]
Unigene5740_All	1091	gi|157125045|ref|XP_001654226.1|	147	6e-34	kek1 [Aedes aegypti] >gi|108882755|gb|EAT46980.1| kek1 [Aedes aegypti]
Unigene44132_All	253	gi|157125230|ref|XP_001654253.1|	53.5	3e-06	hypothetical protein AaeL_AAEL010138 [Aedes aegypti] >gi|108873686|gb|EAT37911.1| conserved hypothetical protein [Aedes aegypti]
Unigene19491_All	1309	gi|157125271|ref|XP_001660659.1|	70.9	2e-32	beat protein [Aedes aegypti] >gi|108873679|gb|EAT37904.1| beat protein [Aedes aegypti]
Unigene3688_All	822	gi|157125482|ref|XP_001654351.1|	152	2e-74	neurogenic locus notch (notch) [Aedes aegypti] >gi|108873616|gb|EAT37841.1| neurogenic locus notch (notch) [Aedes aegypti]
Unigene23454_All	424	gi|157125536|ref|XP_001654375.1|	77.8	1e-14	transcription factor GATA-4 (GATA binding factor-4) [Aedes aegypti] >gi|108873610|gb|EAT37835.1| transcription factor GATA-4 (GATA binding factor-4) [Aedes aegypti]
Unigene19045_All	1794	gi|157125840|ref|XP_001660808.1|	444	1e-123	zinc transporter [Aedes aegypti] >gi|108882661|gb|EAT46886.1| zinc transporter [Aedes aegypti]
Unigene37200_All	534	gi|157125869|ref|XP_001654428.1|	102	3e-35	heat shock transcription factor (hsf) [Aedes aegypti] >gi|108873493|gb|EAT37718.1| heat shock transcription factor (hsf) [Aedes aegypti]
Unigene27744_All	374	gi|157125869|ref|XP_001654428.1|	150	1e-35	heat shock transcription factor (hsf) [Aedes aegypti] >gi|108873493|gb|EAT37718.1| heat shock transcription factor (hsf) [Aedes aegypti]
Unigene9361_All	1348	gi|157125918|ref|XP_001660815.1|	415	1e-114	succinate dehydrogenase [Aedes aegypti] >gi|108873481|gb|EAT37706.1| succinate dehydrogenase [Aedes aegypti]
Unigene25387_All	2150	gi|157125931|ref|XP_001654453.1|	466	1e-129	sugar transporter [Aedes aegypti] >gi|108873463|gb|EAT37688.1| sugar transporter [Aedes aegypti]
Unigene9486_All	1335	gi|157126249|ref|XP_001654557.1|	246	2e-63	neuroendocrine protein 7b2 [Aedes aegypti] >gi|108882529|gb|EAT46754.1| neuroendocrine protein 7b2 [Aedes aegypti]
Unigene9487_All	2630	gi|157126249|ref|XP_001654557.1|	246	4e-63	neuroendocrine protein 7b2 [Aedes aegypti] >gi|108882529|gb|EAT46754.1| neuroendocrine protein 7b2 [Aedes aegypti]
Unigene31186_All	1893	gi|157126416|ref|XP_001660885.1|	654	0	GTP-binding protein alpha subunit, gna [Aedes aegypti] >gi|108873288|gb|EAT37513.1| GTP-binding protein alpha subunit, gna [Aedes aegypti]
Unigene30689_All	2209	gi|157126416|ref|XP_001660885.1|	654	0	GTP-binding protein alpha subunit, gna [Aedes aegypti] >gi|108873288|gb|EAT37513.1| GTP-binding protein alpha subunit, gna [Aedes aegypti]
Unigene22624_All	565	gi|157126422|ref|XP_001660888.1|	143	4e-33	vacuolar protein sorting-associated protein (vps13) [Aedes aegypti] >gi|108873291|gb|EAT37516.1| vacuolar protein sorting-associated protein (vps13) [Aedes aegypti]
Unigene8018_All	367	gi|157126580|ref|XP_001654656.1|	54.7	1e-06	modifier of mdg4 [Aedes aegypti] >gi|108873179|gb|EAT37404.1| modifier of mdg4 [Aedes aegypti]
Unigene24461_All	1714	gi|157126610|ref|XP_001654671.1|	254	1e-65	aldose-1-epimerase [Aedes aegypti] >gi|108873194|gb|EAT37419.1| aldose-1-epimerase [Aedes aegypti]
Unigene7672_All	1943	gi|157126648|ref|XP_001654690.1|	522	1e-146	meiotic recombination repair protein 11 (mre11) [Aedes aegypti] >gi|108873213|gb|EAT37438.1| meiotic recombination repair protein 11 (mre11) [Aedes aegypti] >gi|122937786|gb|ABM68620.1| AAEL010595-PA [Aedes aegypti]
Unigene19960_All	2143	gi|157126839|ref|XP_001660971.1|	735	0	ubiquitin-activating enzyme E1 [Aedes aegypti] >gi|108873125|gb|EAT37350.1| ubiquitin-activating enzyme E1 [Aedes aegypti]
Unigene27935_All	3409	gi|157127049|ref|XP_001654778.1|	385	1e-105	inositol triphosphate 3-kinase c [Aedes aegypti] >gi|108884483|gb|EAT48708.1| inositol triphosphate 3-kinase c [Aedes aegypti]
Unigene29175_All	717	gi|157127059|ref|XP_001654783.1|	246	9e-64	mitochondrial ribosomal protein S25 [Aedes aegypti] >gi|108884488|gb|EAT48713.1| mitochondrial ribosomal protein S25 [Aedes aegypti]
Unigene17229_All	570	gi|157127237|ref|XP_001654881.1|	80.5	2e-18	ap endonuclease [Aedes aegypti] >gi|108872984|gb|EAT37209.1| ap endonuclease [Aedes aegypti]
Unigene15355_All	409	gi|157127237|ref|XP_001654881.1|	197	9e-50	ap endonuclease [Aedes aegypti] >gi|108872984|gb|EAT37209.1| ap endonuclease [Aedes aegypti]
Unigene4818_All	1682	gi|157127338|ref|XP_001654930.1|	381	1e-104	uricase [Aedes aegypti] >gi|157127340|ref|XP_001654931.1| uricase [Aedes aegypti] >gi|108882365|gb|EAT46590.1| uricase [Aedes aegypti] >gi|108882366|gb|EAT46591.1| uricase [Aedes aegypti] >gi|157326995|gb|ABV44610.1| urate oxidase [Aedes aegypti]
Unigene3302_All	5417	gi|157127501|ref|XP_001655011.1|	407	1e-111	programmed cell death protein 11 (pre-rrna processing protein rrp5) [Aedes aegypti] >gi|108872936|gb|EAT37161.1| programmed cell death protein 11 (pre-rrna processing protein rrp5) [Aedes aegypti]
Unigene36685_All	1070	gi|157127593|ref|XP_001661106.1|	350	5e-95	troponin i [Aedes aegypti] >gi|108872892|gb|EAT37117.1| troponin i [Aedes aegypti]
Unigene32201_All	418	gi|157127854|ref|XP_001661212.1|	199	4e-50	roundabout [Aedes aegypti] >gi|108872774|gb|EAT36999.1| roundabout [Aedes aegypti]
Unigene25194_All	2819	gi|157127935|ref|XP_001661235.1|	627	1e-178	ctl2 [Aedes aegypti] >gi|108882295|gb|EAT46520.1| ctl2 [Aedes aegypti]
Unigene25119_All	2563	gi|157127973|ref|XP_001661254.1|	718	0	trifunctional enzyme beta subunit (tp-beta) [Aedes aegypti] >gi|108882314|gb|EAT46539.1| trifunctional enzyme beta subunit (tp-beta) [Aedes aegypti]
Unigene26424_All	1989	gi|157127987|ref|XP_001661261.1|	266	3e-93	leucine-rich transmembrane protein [Aedes aegypti] >gi|108882321|gb|EAT46546.1| leucine-rich transmembrane protein [Aedes aegypti]
Unigene9650_All	2312	gi|157127987|ref|XP_001661261.1|	357	1e-96	leucine-rich transmembrane protein [Aedes aegypti] >gi|108882321|gb|EAT46546.1| leucine-rich transmembrane protein [Aedes aegypti]
Unigene29960_All	649	gi|157127989|ref|XP_001661262.1|	100	5e-20	leucine-rich transmembrane protein [Aedes aegypti] >gi|108882322|gb|EAT46547.1| leucine-rich transmembrane protein [Aedes aegypti]
Unigene37786_All	227	gi|157127998|ref|XP_001661266.1|	52.4	6e-06	hypothetical protein AaeL_AAEL010982 [Aedes aegypti] >gi|108872748|gb|EAT36973.1| conserved hypothetical protein [Aedes aegypti]
Unigene10623_All	1056	gi|157128342|ref|XP_001661410.1|	268	2e-70	complement component [Aedes aegypti] >gi|94468904|gb|ABF18301.1| complement component 1 q subcomponent binding protein-like protein [Aedes aegypti] >gi|108872619|gb|EAT36844.1| complement component [Aedes aegypti]
Unigene551_All	1858	gi|157128397|ref|XP_001655101.1|	471	1e-131	alcohol dehydrogenase [Aedes aegypti] >gi|157128399|ref|XP_001655102.1| alcohol dehydrogenase [Aedes aegypti] >gi|157128401|ref|XP_001655103.1| alcohol dehydrogenase [Aedes aegypti] >gi|108872590|gb|EAT36815.1| alcohol dehydrogenase [Aedes aegypti] >gi|108872591|gb|EAT36816.1| alcohol dehydrogenase [Aedes aegypti] >gi|108872592|gb|EAT36817.1| alcohol dehydrogenase [Aedes aegypti]
Unigene2673_All	884	gi|157128413|ref|XP_001655109.1|	220	6e-56	14-3-3 protein sigma, gamma, zeta, beta/alpha [Aedes aegypti] >gi|157128415|ref|XP_001655110.1| 14-3-3 protein sigma, gamma, zeta, beta/alpha [Aedes aegypti] >gi|157128417|ref|XP_001655111.1| 14-3-3 protein sigma, gamma, zeta, beta/alpha [Aedes aegypti] >gi|108872598|gb|EAT36823.1| 14-3-3 protein sigma, gamma, zeta, beta/alpha [Aedes aegypti] >gi|108872599|gb|EAT36824.1| 14-3-3 protein sigma, gam…
Unigene18834_All	3353	gi|157128579|ref|XP_001655138.1|	150	4e-34	zinc finger protein [Aedes aegypti] >gi|108882202|gb|EAT46427.1| zinc finger protein [Aedes aegypti]
Unigene28336_All	2171	gi|157128822|ref|XP_001655210.1|	577	1e-163	short-chain dehydrogenase [Aedes aegypti] >gi|94468978|gb|ABF18338.1| dehydrogenase [Aedes aegypti] >gi|108882165|gb|EAT46390.1| short-chain dehydrogenase [Aedes aegypti]
Unigene40663_All	225	gi|157128919|ref|XP_001661548.1|	127	1e-28	voltage-dependent p/q type calcium channel [Aedes aegypti] >gi|108872423|gb|EAT36648.1| voltage-dependent p/q type calcium channel [Aedes aegypti]
Unigene26513_All	870	gi|157129014|ref|XP_001655246.1|	80.5	9e-14	annexin [Aedes aegypti] >gi|108872405|gb|EAT36630.1| annexin [Aedes aegypti]
Unigene36152_All	604	gi|157129237|ref|XP_001655326.1|	236	4e-61	synaptojanin [Aedes aegypti] >gi|108872261|gb|EAT36486.1| synaptojanin [Aedes aegypti]
Unigene24222_All	720	gi|157129237|ref|XP_001655326.1|	267	3e-70	synaptojanin [Aedes aegypti] >gi|108872261|gb|EAT36486.1| synaptojanin [Aedes aegypti]
Unigene39929_All	641	gi|157129237|ref|XP_001655326.1|	239	8e-62	synaptojanin [Aedes aegypti] >gi|108872261|gb|EAT36486.1| synaptojanin [Aedes aegypti]
Unigene7262_All	387	gi|157129237|ref|XP_001655326.1|	50.8	1e-07	synaptojanin [Aedes aegypti] >gi|108872261|gb|EAT36486.1| synaptojanin [Aedes aegypti]
Unigene4491_All	707	gi|157129438|ref|XP_001655386.1|	169	1e-40	cytoplasmic dynein light chain [Aedes aegypti] >gi|157129440|ref|XP_001655387.1| cytoplasmic dynein light chain [Aedes aegypti] >gi|108872207|gb|EAT36432.1| cytoplasmic dynein light chain [Aedes aegypti] >gi|108872208|gb|EAT36433.1| cytoplasmic dynein light chain [Aedes aegypti]
Unigene14185_All	1833	gi|157129677|ref|XP_001655451.1|	668	0	serine hydroxymethyltransferase [Aedes aegypti] >gi|108882052|gb|EAT46277.1| serine hydroxymethyltransferase [Aedes aegypti]
Unigene31539_All	1794	gi|157129677|ref|XP_001655451.1|	668	0	serine hydroxymethyltransferase [Aedes aegypti] >gi|108882052|gb|EAT46277.1| serine hydroxymethyltransferase [Aedes aegypti]
Unigene39346_All	1801	gi|157129677|ref|XP_001655451.1|	668	0	serine hydroxymethyltransferase [Aedes aegypti] >gi|108882052|gb|EAT46277.1| serine hydroxymethyltransferase [Aedes aegypti]
Unigene31695_All	438	gi|157129695|ref|XP_001655460.1|	162	1e-49	ionotropic glutamate receptor subunit ia [Aedes aegypti] >gi|108882061|gb|EAT46286.1| ionotropic glutamate receptor subunit ia [Aedes aegypti]
Unigene14753_All	284	gi|157129695|ref|XP_001655460.1|	129	4e-29	ionotropic glutamate receptor subunit ia [Aedes aegypti] >gi|108882061|gb|EAT46286.1| ionotropic glutamate receptor subunit ia [Aedes aegypti]
Unigene3351_All	1414	gi|157130292|ref|XP_001661874.1|	77.8	1e-12	prip interacting protein. pimt [Aedes aegypti] >gi|108871934|gb|EAT36159.1| prip interacting protein. pimt [Aedes aegypti]
Unigene15647_All	1990	gi|157130357|ref|XP_001655676.1|	187	2e-45	structural maintenance of chromosomes 6 smc6 [Aedes aegypti] >gi|108881936|gb|EAT46161.1| structural maintenance of chromosomes 6 smc6 [Aedes aegypti]
Unigene42331_All	2565	gi|157130504|ref|XP_001661902.1|	516	1e-144	alpha(1,3)fucosyltransferase [Aedes aegypti] >gi|108871886|gb|EAT36111.1| alpha(1,3)fucosyltransferase [Aedes aegypti]
Unigene32815_All	2530	gi|157130504|ref|XP_001661902.1|	384	1e-139	alpha(1,3)fucosyltransferase [Aedes aegypti] >gi|108871886|gb|EAT36111.1| alpha(1,3)fucosyltransferase [Aedes aegypti]
Unigene26178_All	2002	gi|157130506|ref|XP_001661903.1|	514	1e-144	soluble nsf attachment protein (snap) [Aedes aegypti] >gi|108871887|gb|EAT36112.1| soluble nsf attachment protein (snap) [Aedes aegypti]
Unigene6737_All	2187	gi|157131030|ref|XP_001655785.1|	561	1e-158	cortactin [Aedes aegypti] >gi|108871662|gb|EAT35887.1| cortactin [Aedes aegypti]
Unigene15642_All	2680	gi|157131054|ref|XP_001655797.1|	517	1e-144	ubiquitin specific protease [Aedes aegypti] >gi|108871674|gb|EAT35899.1| ubiquitin specific protease [Aedes aegypti]
Unigene742_All	1406	gi|157131198|ref|XP_001655818.1|	482	1e-134	alpha-1,3-mannosyltransferase [Aedes aegypti] >gi|108871602|gb|EAT35827.1| alpha-1,3-mannosyltransferase [Aedes aegypti]
Unigene6355_All	2473	gi|157131242|ref|XP_001655833.1|	659	0	flotillin-1 [Aedes aegypti] >gi|108871581|gb|EAT35806.1| flotillin-1 [Aedes aegypti]
Unigene4560_All	1572	gi|157131242|ref|XP_001655833.1|	660	0	flotillin-1 [Aedes aegypti] >gi|108871581|gb|EAT35806.1| flotillin-1 [Aedes aegypti]
Unigene6655_All	1417	gi|157131260|ref|XP_001655842.1|	132	4e-29	sugar transporter [Aedes aegypti] >gi|108871590|gb|EAT35815.1| sugar transporter [Aedes aegypti]
Unigene15690_All	1578	gi|157131340|ref|XP_001662202.1|	365	4e-99	nucleolar protein c7b [Aedes aegypti] >gi|108881858|gb|EAT46083.1| nucleolar protein c7b [Aedes aegypti]
Unigene15616_All	3770	gi|157131436|ref|XP_001662247.1|	107	4e-21	leucine-rich repeat [Aedes aegypti] >gi|108871537|gb|EAT35762.1| leucine-rich repeat [Aedes aegypti]
Unigene24827_All	2977	gi|157131660|ref|XP_001655912.1|	376	1e-102	methylthioadenosine phosphorylase [Aedes aegypti] >gi|157131662|ref|XP_001655913.1| methylthioadenosine phosphorylase [Aedes aegypti] >gi|108871452|gb|EAT35677.1| methylthioadenosine phosphorylase [Aedes aegypti] >gi|108871453|gb|EAT35678.1| methylthioadenosine phosphorylase [Aedes aegypti]
Unigene2986_All	222	gi|157132356|ref|XP_001656015.1|	56.2	4e-07	kakapo [Aedes aegypti] >gi|108881710|gb|EAT45935.1| kakapo [Aedes aegypti]
Unigene11889_All	590	gi|157132848|ref|XP_001662668.1|	55.1	2e-06	hypothetical protein AaeL_AAEL002917 [Aedes aegypti] >gi|108881631|gb|EAT45856.1| conserved hypothetical protein [Aedes aegypti]
Unigene16928_All	1143	gi|157132872|ref|XP_001662680.1|	514	1e-144	wd-repeat protein [Aedes aegypti] >gi|122106727|sp|Q17GR9.1|CIAO1_AEDAE RecName: Full=Probable cytosolic iron-sulfur protein assembly protein Ciao1 >gi|108881643|gb|EAT45868.1| wd-repeat protein [Aedes aegypti]
Unigene13061_All	1058	gi|157132927|ref|XP_001662706.1|	168	3e-40	circadian locomoter output cycles kaput protein (dclock) (dpas1) [Aedes aegypti] >gi|108871039|gb|EAT35264.1| circadian locomoter output cycles kaput protein (dclock) (dpas1) [Aedes aegypti]
Unigene10737_All	2051	gi|157132940|ref|XP_001662712.1|	326	2e-87	pyruvate kinase [Aedes aegypti] >gi|108871017|gb|EAT35242.1| pyruvate kinase [Aedes aegypti]
Unigene15461_All	3277	gi|157132998|ref|XP_001656148.1|	697	0	4-aminobutyrate aminotransferase [Aedes aegypti] >gi|108870984|gb|EAT35209.1| 4-aminobutyrate aminotransferase [Aedes aegypti]
Unigene20945_All	572	gi|157133017|ref|XP_001662741.1|	154	1e-62	nadp transhydrogenase [Aedes aegypti] >gi|108870974|gb|EAT35199.1| nadp transhydrogenase [Aedes aegypti]
Unigene16111_All	2673	gi|157133641|ref|XP_001662954.1|	555	1e-156	replication factor a 1, rfa1 [Aedes aegypti] >gi|108870757|gb|EAT34982.1| replication factor a 1, rfa1 [Aedes aegypti]
Unigene3646_All	3658	gi|157133746|ref|XP_001662994.1|	379	1e-103	saposin [Aedes aegypti] >gi|108881499|gb|EAT45724.1| saposin [Aedes aegypti]
Unigene3981_All	1192	gi|157133832|ref|XP_001656299.1|	373	1e-101	rrp4 [Aedes aegypti] >gi|108870702|gb|EAT34927.1| rrp4 [Aedes aegypti]
Unigene8109_All	1000	gi|157134133|ref|XP_001663162.1|	129	1e-33	tripartite motif protein trim2,3 [Aedes aegypti] >gi|108881414|gb|EAT45639.1| tripartite motif protein trim2,3 [Aedes aegypti]
Unigene29255_All	1410	gi|157134546|ref|XP_001656360.1|	405	1e-111	Mitochondrial 39S ribosomal protein L3 [Aedes aegypti] >gi|108870456|gb|EAT34681.1| Mitochondrial 39S ribosomal protein L3 [Aedes aegypti]
Unigene39138_All	270	gi|157134773|ref|XP_001656435.1|	106	3e-22	monocarboxylate transporter [Aedes aegypti] >gi|108884312|gb|EAT48537.1| monocarboxylate transporter [Aedes aegypti]
Unigene3023_All	268	gi|157134773|ref|XP_001656435.1|	104	1e-21	monocarboxylate transporter [Aedes aegypti] >gi|108884312|gb|EAT48537.1| monocarboxylate transporter [Aedes aegypti]
Unigene23820_All	214	gi|157134823|ref|XP_001656460.1|	67	2e-10	tryptophan 2,3-dioxygenase [Aedes aegypti] >gi|122095685|sp|Q17P71.1|T23O_AEDAE RecName: Full=Tryptophan 2,3-dioxygenase; Short=TDO; AltName: Full=Tryptamin 2,3-dioxygenase; AltName: Full=Tryptophan oxygenase; Short=TO; Short=TRPO; AltName: Full=Tryptophan pyrrolase; AltName: Full=Tryptophanase >gi|108884337|gb|EAT48562.1| tryptophan 2,3-dioxygenase [Aedes aegypti]
Unigene8351_All	821	gi|157134829|ref|XP_001656463.1|	278	2e-73	AMP dependent coa ligase [Aedes aegypti] >gi|108884340|gb|EAT48565.1| AMP dependent coa ligase [Aedes aegypti]
Unigene37414_All	201	gi|157134856|ref|XP_001656476.1|	131	1e-29	dynein heavy chain [Aedes aegypti] >gi|108881336|gb|EAT45561.1| dynein heavy chain [Aedes aegypti]
Unigene36849_All	481	gi|157134870|ref|XP_001656483.1|	124	2e-37	low molecular weight protein-tyrosine-phosphatase [Aedes aegypti] >gi|108881343|gb|EAT45568.1| low molecular weight protein-tyrosine-phosphatase [Aedes aegypti]
Unigene29853_All	686	gi|157134870|ref|XP_001656483.1|	191	3e-47	low molecular weight protein-tyrosine-phosphatase [Aedes aegypti] >gi|108881343|gb|EAT45568.1| low molecular weight protein-tyrosine-phosphatase [Aedes aegypti]
Unigene36983_All	433	gi|157134969|ref|XP_001663381.1|	78.2	1e-13	ionotropic glutamate receptor-invertebrate [Aedes aegypti] >gi|108870358|gb|EAT34583.1| ionotropic glutamate receptor-invertebrate [Aedes aegypti]
Unigene16858_All	799	gi|157135440|ref|XP_001656660.1|	50.8	5e-13	serine protease [Aedes aegypti] >gi|108881289|gb|EAT45514.1| serine protease [Aedes aegypti]
Unigene8112_All	484	gi|157135729|ref|XP_001663566.1|	93.2	4e-18	nudix hydrolase 6 [Aedes aegypti] >gi|108870139|gb|EAT34364.1| nudix hydrolase 6 [Aedes aegypti]
Unigene27102_All	358	gi|157135963|ref|XP_001663640.1|	145	5e-34	leucine-rich transmembrane protein [Aedes aegypti] >gi|108870077|gb|EAT34302.1| leucine-rich transmembrane protein [Aedes aegypti]
Unigene42437_All	378	gi|157136047|ref|XP_001656744.1|	53.9	2e-06	hypothetical protein AaeL_AAEL003375 [Aedes aegypti] >gi|108881112|gb|EAT45337.1| conserved hypothetical protein [Aedes aegypti]
Unigene33067_All	1925	gi|157136069|ref|XP_001656755.1|	738	0	cationic amino acid transporter [Aedes aegypti] >gi|108881123|gb|EAT45348.1| cationic amino acid transporter [Aedes aegypti]
Unigene20428_All	1948	gi|157136069|ref|XP_001656755.1|	752	0	cationic amino acid transporter [Aedes aegypti] >gi|108881123|gb|EAT45348.1| cationic amino acid transporter [Aedes aegypti]
Unigene5055_All	506	gi|157136499|ref|XP_001656857.1|	74.3	2e-12	aromatic amino acid decarboxylase [Aedes aegypti] >gi|108881026|gb|EAT45251.1| aromatic amino acid decarboxylase [Aedes aegypti]
Unigene42974_All	2193	gi|157136505|ref|XP_001656860.1|	856	0	mitochondrial intermediate peptidase [Aedes aegypti] >gi|108881029|gb|EAT45254.1| mitochondrial intermediate peptidase [Aedes aegypti]
Unigene14186_All	2347	gi|157136505|ref|XP_001656860.1|	871	0	mitochondrial intermediate peptidase [Aedes aegypti] >gi|108881029|gb|EAT45254.1| mitochondrial intermediate peptidase [Aedes aegypti]
Unigene37908_All	236	gi|157136986|ref|XP_001656962.1|	123	2e-27	dynein heavy chain [Aedes aegypti] >gi|108884229|gb|EAT48454.1| dynein heavy chain [Aedes aegypti]
Unigene32611_All	781	gi|157137022|ref|XP_001656980.1|	112	1e-23	ring finger protein [Aedes aegypti] >gi|108884247|gb|EAT48472.1| ring finger protein [Aedes aegypti]
Unigene9905_All	576	gi|157137212|ref|XP_001663938.1|	58.9	1e-07	rnase h (70) [Aedes aegypti] >gi|108880905|gb|EAT45130.1| rnase h (70) [Aedes aegypti]
Unigene22198_All	1309	gi|157137510|ref|XP_001657081.1|	64.7	9e-09	stearoyl-coa desaturase [Aedes aegypti] >gi|108880849|gb|EAT45074.1| stearoyl-coa desaturase [Aedes aegypti]
Unigene6676_All	2633	gi|157137897|ref|XP_001664066.1|	323	3e-86	leucine-rich transmembrane protein [Aedes aegypti] >gi|108880735|gb|EAT44960.1| leucine-rich transmembrane protein [Aedes aegypti]
Unigene33382_All	207	gi|157138098|ref|XP_001664126.1|	115	6e-25	disheveled associated activator of morphogenesis [Aedes aegypti] >gi|108869577|gb|EAT33802.1| disheveled associated activator of morphogenesis [Aedes aegypti]
Unigene18914_All	2354	gi|157138123|ref|XP_001664137.1|	487	1e-136	chromatin assembly factor i P60 subunit [Aedes aegypti] >gi|108869566|gb|EAT33791.1| chromatin assembly factor i P60 subunit [Aedes aegypti]
Unigene20009_All	3378	gi|157138700|ref|XP_001657344.1|	1143	0	vacuolar proton atpases [Aedes aegypti] >gi|108869446|gb|EAT33671.1| vacuolar proton atpases [Aedes aegypti]
Unigene33793_All	220	gi|157167568|ref|XP_001655046.1|	74.3	1e-12	g-protein coupled receptor [Aedes aegypti] >gi|108872800|gb|EAT37025.1| g-protein coupled receptor [Aedes aegypti]
Unigene2285_All	541	gi|157167568|ref|XP_001655046.1|	92.4	8e-18	g-protein coupled receptor [Aedes aegypti] >gi|108872800|gb|EAT37025.1| g-protein coupled receptor [Aedes aegypti]
Unigene28361_All	1187	gi|157167857|ref|XP_001662644.1|	448	1e-124	proliferating cell nuclear antigen [Aedes aegypti] >gi|67866973|gb|AAY82461.1| proliferating cell nuclear antigen [Aedes aegypti] >gi|108871048|gb|EAT35273.1| proliferating cell nuclear antigen [Aedes aegypti]
Unigene4643_All	1552	gi|157169412|ref|XP_001651504.1|	573	1e-162	flap endonuclease-1 [Aedes aegypti] >gi|122094730|sp|Q178M1.1|FEN1_AEDAE RecName: Full=Flap endonuclease 1; Short=FEN-1; AltName: Full=Flap structure-specific endonuclease 1 >gi|108878396|gb|EAT42621.1| flap endonuclease-1 [Aedes aegypti]
Unigene17131_All	663	gi|157169470|ref|XP_001651533.1|	257	3e-67	synaptic vesicle protein [Aedes aegypti] >gi|108878425|gb|EAT42650.1| synaptic vesicle protein [Aedes aegypti]
Unigene5154_All	974	gi|157278011|ref|NP_061261.2|	99	3e-19	zinc finger protein 108 [Mus musculus] >gi|71682224|gb|AAI00340.1| Zfp108 protein [Mus musculus] >gi|148692402|gb|EDL24349.1| mCG22848 [Mus musculus]
Unigene9771_All	1088	gi|157278389|ref|NP_001098296.1|	108	6e-22	annexin max4 [Oryzias latipes] >gi|3288572|emb|CAA72125.1| annexin max4 [Oryzias latipes]
Unigene20284_All	2103	gi|157279949|ref|NP_001098490.1|	75.5	1e-11	keratin associated protein 9.2 [Bos taurus] >gi|151554442|gb|AAI49827.1| KRTAP9-2 protein [Bos taurus]
Unigene5822_All	649	gi|157361495|gb|ABV44705.1|	70.1	7e-11	peritrophin-like protein [Phlebotomus papatasi]
Unigene20127_All	624	gi|157361535|gb|ABV44725.1|	77.8	3e-13	9.2 kDa midgut protein [Phlebotomus papatasi]
Unigene14088_All	601	gi|157361545|gb|ABV44730.1|	113	5e-24	membrane-associated LPS-inducible TNF alpha factor protein-like protein [Phlebotomus papatasi]
Unigene3279_All	1634	gi|157361545|gb|ABV44730.1|	115	6e-24	membrane-associated LPS-inducible TNF alpha factor protein-like protein [Phlebotomus papatasi]
Unigene21473_All	961	gi|157361569|gb|ABV44742.1|	80.5	1e-13	50 kDa midgut protein [Phlebotomus papatasi]
Unigene807_All	1322	gi|157361569|gb|ABV44742.1|	68.2	9e-10	50 kDa midgut protein [Phlebotomus papatasi]
Unigene26068_All	966	gi|157361569|gb|ABV44742.1|	77.4	9e-13	50 kDa midgut protein [Phlebotomus papatasi]
Unigene40989_All	241	gi|157361581|gb|ABV44748.1|	138	6e-32	60S ribosomal protein L14-like protein [Phlebotomus papatasi]
Unigene33796_All	220	gi|157422850|gb|AAI53370.1|	53.1	3e-06	porcn protein [Xenopus (Silurana) tropicalis]
Unigene28222_All	918	gi|157423639|gb|AAI53711.1|	56.6	2e-06	LOC100127600 protein [Xenopus (Silurana) tropicalis] >gi|165971471|gb|AAI58170.1| LOC100127600 protein [Xenopus (Silurana) tropicalis]
Unigene40463_All	214	gi|157674469|gb|ABV60330.1|	114	1e-24	40S ribosomal protein S8-like protein [Lutzomyia longipalpis]
Unigene16977_All	892	gi|157817963|ref|NP_001102524.1|	67	1e-09	tctex1 domain-containing protein 2 [Rattus norvegicus] >gi|149060705|gb|EDM11419.1| rCG52991, isoform CRA_a [Rattus norvegicus]
Unigene17496_All	1509	gi|157820173|ref|NP_001101498.1|	403	1e-110	L-2-hydroxyglutarate dehydrogenase, mitochondrial [Rattus norvegicus]
Unigene19854_All	1068	gi|157823267|ref|NP_001099521.1|	395	1e-108	S-formylglutathione hydrolase [Rattus norvegicus] >gi|193806001|sp|B0BNE5.1|ESTD_RAT RecName: Full=S-formylglutathione hydrolase; Short=FGH; AltName: Full=Esterase D >gi|149049957|gb|EDM02281.1| esterase D/formylglutathione hydrolase (mapped), isoform CRA_c [Rattus norvegicus] >gi|165970909|gb|AAI58791.1| Esterase D/formylglutathione hydrolase [Rattus norvegicus]
[truncated: 17,698 more rows]
