# Supplementary material for: Transcriptome Analysis of Fat Bodies from Two Brown Planthopper (Nilaparvata lugens) Populations with Different Virulence Levels in Rice
Source: PLoS One. 2014 Feb 12;9(2):e88528. doi: 10.1371/journal.pone.0088528 (PMC3922922; doi:10.1371/journal.pone.0088528)
Supplement: Table S3 — Top hits obtained by BLASTX searches in the NCBI database for species distribution. (XLSX) [file pone.0088528.s004.xlsx]

## Sheet: Sheet1
Table S3: Top hits obtained by BLASTX for species distribution
Query_id	Query_length	Subject_id	Score	E-value	Subject_annotation	Species
Unigene39807_All	1458	gi|13430287|gb|AAK25796.1|AF338465_1	563	1e-159	delta-9 desaturase 1 >gi|13430289|gb|AAK25797.1|AF338466_1 delta-9 desaturase 3	Acheta domesticus
Unigene37266_All	1107	gi|332030733|gb|EGI70409.1|	160	1e-37	Methylmalonic aciduria and homocystinuria type D-like protein, mitochondrial	Acromyrmex echinatior
Unigene31543_All	266	gi|332027145|gb|EGI67238.1|	122	6e-27	Malonyl-CoA decarboxylase, mitochondrial	Acromyrmex echinatior
Unigene13948_All	756	gi|332021256|gb|EGI61641.1|	263	6e-69	Splicing factor, arginine/serine-rich 2	Acromyrmex echinatior
Unigene19853_All	932	gi|332017163|gb|EGI57962.1|	258	3e-67	UPF0551 protein C8orf38-like protein, mitochondrial	Acromyrmex echinatior
Unigene20593_All	1346	gi|332031339|gb|EGI70852.1|	586	1e-165	Dynein heavy chain 3, axonemal	Acromyrmex echinatior
Unigene1524_All	2639	gi|332027746|gb|EGI67813.1|	873	0	Procollagen-lysine,2-oxoglutarate 5-dioxygenase 3	Acromyrmex echinatior
Unigene13578_All	386	gi|328711103|ref|XP_001945875.2|	102	5e-21	PREDICTED: poly(A) RNA polymerase, mitochondrial-like	Acyrthosiphon pisum
Unigene9528_All	2012	gi|193711485|ref|XP_001951514.1|	794	0	PREDICTED: translation factor GUF1 homolog, mitochondrial-like	Acyrthosiphon pisum
Unigene21973_All	2507	gi|193688205|ref|XP_001942661.1|	565	1e-159	PREDICTED: n-acetyllactosaminide beta-1,3-N-acetylglucosaminyltransferase-like	Acyrthosiphon pisum
Unigene12690_All	2488	gi|193706844|ref|XP_001945291.1|	418	1e-115	PREDICTED: tRNA pseudouridine synthase A, mitochondrial-like	Acyrthosiphon pisum
Unigene3576_All	1655	gi|193610725|ref|XP_001942914.1|	197	1e-48	PREDICTED: DNA polymerase subunit gamma-2, mitochondrial-like	Acyrthosiphon pisum
Unigene16949_All	1568	gi|193641036|ref|XP_001948702.1|	343	1e-92	PREDICTED: phytanoyl-CoA dioxygenase, peroxisomal-like	Acyrthosiphon pisum
Unigene26230_All	1343	gi|193596613|ref|XP_001952115.1|	461	1e-128	PREDICTED: 39S ribosomal protein L38, mitochondrial-like	Acyrthosiphon pisum
Unigene12967_All	2229	gi|328697856|ref|XP_001945646.2|	580	1e-173	PREDICTED: dihydrolipoyllysine-residue acetyltransferase component 1 of pyruvate dehydrogenase complex, mitochondrial-like	Acyrthosiphon pisum
Unigene1446_All	727	gi|240849461|ref|NP_001155496.1|	152	1e-35	28S ribosomal protein S18a, mitochondrial	Acyrthosiphon pisum
Unigene9478_All	2338	gi|157113908|ref|XP_001657920.1|	418	1e-115	n-acetyllactosaminide beta-1,3-n-acetylglucosaminyltransferase	Aedes aegypti
Unigene31186_All	1893	gi|157126416|ref|XP_001660885.1|	654	0	GTP-binding protein alpha subunit, gna	Aedes aegypti
Unigene32815_All	2530	gi|157130504|ref|XP_001661902.1|	384	1e-139	alpha(1,3)fucosyltransferase	Aedes aegypti
Unigene9477_All	3055	gi|157113908|ref|XP_001657920.1|	447	1e-136	n-acetyllactosaminide beta-1,3-n-acetylglucosaminyltransferase	Aedes aegypti
Unigene2673_All	884	gi|157128413|ref|XP_001655109.1|	220	6e-56	14-3-3 protein sigma, gamma, zeta, beta/alpha	Aedes aegypti
Unigene19115_All	4127	gi|157113626|ref|XP_001652029.1|	1361	0	turtle protein, isoform	Aedes aegypti
Unigene29421_All	853	gi|66560294|ref|XP_395548.2|	237	4e-61	PREDICTED: hexaprenyldihydroxybenzoate methyltransferase, mitochondrial-like	Apis mellifera
Unigene19943_All	1530	gi|328778924|ref|XP_003249565.1|	250	1e-64	PREDICTED: MOSC domain-containing protein 1, mitochondrial-like	Apis mellifera
Unigene42820_All	931	gi|66547450|ref|XP_392899.2|	464	1e-129	PREDICTED: 60 kDa heat shock protein, mitochondrial-like	Apis mellifera
Unigene897_All	1337	gi|66512029|ref|XP_624508.1|	274	8e-72	PREDICTED: ubiquinone biosynthesis protein COQ9, mitochondrial-like isoform 1	Apis mellifera
Unigene3373_All	1641	gi|66556363|ref|XP_396998.2|	181	7e-44	PREDICTED: syndecan-2, partial	Apis mellifera
Unigene16902_All	2068	gi|328780871|ref|XP_001121946.2|	363	1e-98	PREDICTED: splicing factor, arginine/serine-rich 18-like	Apis mellifera
Unigene39685_All	2045	gi|340724488|ref|XP_003400614.1|	912	0	PREDICTED: ATP synthase subunit beta, mitochondrial-like	Bombus terrestris
Unigene37635_All	214	gi|340729340|ref|XP_003402962.1|	73.2	3e-12	PREDICTED: LOW QUALITY PROTEIN: dynein heavy chain 1, axonemal-like	Bombus terrestris
Unigene21658_All	6531	gi|340724097|ref|XP_003400421.1|	2987	0	PREDICTED: tyrosine-protein phosphatase Lar-like, partial	Bombus terrestris
Unigene28351_All	2281	gi|340729581|ref|XP_003403078.1|	567	1e-160	PREDICTED: serine/threonine-protein kinase PINK1, mitochondrial-like	Bombus terrestris
Unigene10808_All	1323	gi|340717947|ref|XP_003397435.1|	335	2e-90	PREDICTED: adenylate kinase 2, mitochondrial-like	Bombus terrestris
Unigene25515_All	2420	gi|307175903|gb|EFN65716.1|	757	0	Peptidyl-prolyl cis-trans isomerase, mitochondrial	Camponotus floridanus
Unigene7664_All	1869	gi|73986846|ref|XP_533901.2|	600	1e-170	PREDICTED: similar to Glutaryl-CoA dehydrogenase, mitochondrial precursor (GCD)	Canis familiaris
Unigene7582_All	828	gi|170050019|ref|XP_001859028.1|	203	6e-51	39S ribosomal protein L51, mitochondrial	Culex quinquefasciatus
Unigene854_All	807	gi|170068344|ref|XP_001868829.1|	323	7e-87	NADH dehydrogenase iron-sulfur protein 8, mitochondrial	Culex quinquefasciatus
Unigene25039_All	1479	gi|170032155|ref|XP_001843948.1|	513	1e-144	elongation factor Tu, mitochondrial	Culex quinquefasciatus
Unigene6679_All	2378	gi|170049896|ref|XP_001858618.1|	682	0	GTP-binding protein alpha subunit, gna	Culex quinquefasciatus
Unigene1431_All	1611	gi|326678075|ref|XP_003200976.1|	177	1e-42	PREDICTED: zinc finger protein 850-like, partial	Danio rerio
Unigene15639_All	1947	gi|169158963|emb|CAQ13492.1|	778	0	propionyl Coenzyme A carboxylase, beta polypeptide	Danio rerio
Unigene14188_All	641	gi|62955735|ref|NP_001017884.1|	152	1e-35	rab-like protein 5	Danio rerio
Unigene24419_All	288	gi|281359809|ref|NP_001033829.2|	105	5e-22	CG42541, isoform D Drosophila melanogaster >gi|272505962|gb|ABC67172.2| CG42541, isoform D	Drosophila melanogaster
Unigene23582_All	1098	gi|24646539|ref|NP_731796.1|	72.4	3e-11	CG9813, isoform C	Drosophila melanogaster
Unigene3238_All	4366	gi|45553399|ref|NP_996228.1|	330	1e-180	osa, isoform C	Drosophila melanogaster
Unigene7003_All	1148	gi|118086124|ref|XP_001235914.1|	160	1e-37	PREDICTED: similar to Chain , Prostatic Acid Phosphatase (E.C.3.1.3.2) Complexed With Tartaric Acid	Gallus gallus
Unigene14755_All	429	gi|307206702|gb|EFN84657.1|	63.5	3e-09	Dihydrolipoyllysine-residue acetyltransferase component of pyruvate dehydrogenase complex, mitochondrial	Harpegnathos saltator
Unigene14499_All	618	gi|307203550|gb|EFN82583.1|	224	2e-57	Troponin C, isoform 1	Harpegnathos saltator
Unigene25472_All	1811	gi|307215516|gb|EFN90168.1|	682	0	Homogentisate 1,2-dioxygenase	Harpegnathos saltator
Unigene38773_All	696	gi|221122303|ref|XP_002159505.1|	62.8	1e-08	PREDICTED: similar to Hydroxymethylglutaryl-CoA lyase, mitochondrial	Hydra magnipapillata
Unigene5363_All	354	gi|221119676|ref|XP_002155414.1|	99.4	4e-20	PREDICTED: similar to ORF2-encoded protein	Hydra magnipapillata
Unigene25184_All	1677	gi|221111128|ref|XP_002168411.1|	89.4	5e-16	PREDICTED: similar to reverse transcriptase-like protein, partial	Hydra magnipapillata
Unigene18809_All	1461	gi|221101305|ref|XP_002159302.1|	127	1e-27	PREDICTED: similar to zinc finger protein, partial	Hydra magnipapillata
Unigene39819_All	1691	gi|221111128|ref|XP_002168411.1|	40.4	8e-06	PREDICTED: similar to reverse transcriptase-like protein, partial	Hydra magnipapillata
Unigene804_All	1038	gi|221131068|ref|XP_002158060.1|	89.4	3e-16	PREDICTED: similar to GH12754, partial	Hydra magnipapillata
Unigene13214_All	1517	gi|221119676|ref|XP_002155414.1|	120	2e-25	PREDICTED: similar to ORF2-encoded protein, partial	Hydra magnipapillata
Unigene10105_All	1262	gi|221091562|ref|XP_002158364.1|	120	1e-25	PREDICTED: similar to THAP domain containing, apoptosis associated protein 2, partial	Hydra magnipapillata
Unigene35922_All	1149	gi|219893746|emb|CAP72282.1|	457	1e-127	troponin isoform 3, TpnT3	Lethocerus indicus
Unigene12900_All	2009	gi|344276413|ref|XP_003410003.1|	301	1e-79	PREDICTED: acyl-CoA dehydrogenase family member 9, mitochondrial	Loxodonta africana
Unigene8940_All	753	gi|297302849|ref|XP_002806068.1|	211	3e-53	PREDICTED: protein NYNRIN-like, partial	Macaca mulatta
Unigene19980_All	1626	gi|334349832|ref|XP_001366940.2|	266	3e-69	PREDICTED: zinc finger protein 135-like, partial	Monodelphis domestica
Unigene12788_All	4088	gi|148671791|gb|EDL03738.1|	149	1e-33	tetratricopeptide repeat domain 3, isoform CRA_h	Mus musculus
Unigene5747_All	1008	gi|148690737|gb|EDL22684.1|	69.7	7e-11	kallikrein 6, isoform CRA_b	Mus musculus
Unigene20929_All	2629	gi|156547291|ref|XP_001606432.1|	944	0	PREDICTED: cysteinyl-tRNA synthetase, cytoplasmic-like	Nasonia vitripennis
Unigene32244_All	295	gi|156540862|ref|XP_001599094.1|	105	8e-22	PREDICTED: similar to Peptidase, cysteine peptidase active site; Zinc finger, CCHC-type; Peptidase aspartic, catalytic; Polynucleotidyl transferase, Ribonuclease H fold, partial	Nasonia vitripennis
Unigene42363_All	1184	gi|345480371|ref|XP_001606713.2|	286	1e-75	PREDICTED: N-alpha-acetyltransferase 25, NatB auxiliary subunit-like	Nasonia vitripennis
Unigene2554_All	326	gi|345480997|ref|XP_001607257.2|	177	2e-43	PREDICTED: inositol 1,4,5-trisphosphate receptor-like	Nasonia vitripennis
Unigene43_All	1430	gi|156549026|ref|XP_001607355.1|	458	1e-127	PREDICTED: heterogeneous nuclear ribonucleoprotein A1, A2/B1 homolog	Nasonia vitripennis
Unigene16249_All	2972	gi|156547291|ref|XP_001606432.1|	944	0	PREDICTED: cysteinyl-tRNA synthetase, cytoplasmic-like	Nasonia vitripennis
Unigene20016_All	1077	gi|156543818|ref|XP_001606558.1|	387	1e-106	PREDICTED: serine protease HTRA2, mitochondrial-like isoform 1	Nasonia vitripennis
Unigene12440_All	2353	gi|345480778|ref|XP_001605490.2|	563	1e-158	PREDICTED: protein tumorous imaginal discs, mitochondrial-like	Nasonia vitripennis
Unigene28168_All	2287	gi|345483054|ref|XP_001605712.2|	695	0	PREDICTED: chaperone activity of bc1 complex-like, mitochondrial-like	Nasonia vitripennis
Unigene3905_All	1515	gi|156546419|ref|XP_001607123.1|	627	1e-178	PREDICTED: isovaleryl-CoA dehydrogenase, mitochondrial-like	Nasonia vitripennis
Unigene15749_All	1892	gi|325120835|emb|CBZ56390.1|	63.2	4e-08	Methyltransferase-like protein, related	Neospora caninum Liverpool
Unigene1683_All	613	gi|345326189|ref|XP_001511137.2|	72.8	9e-12	PREDICTED: dynein heavy chain 12, axonemal-like	Ornithorhynchus anatinus
Unigene33568_All	213	gi|345313660|ref|XP_003429417.1|	142	4e-33	PREDICTED: tubulin beta-4 chain-like, partial	Ornithorhynchus anatinus
Unigene8705_All	237	gi|242014105|ref|XP_002427738.1|	69.3	5e-11	vacuolar protein sorting-associated protein, putative	Pediculus humanus corporis
Unigene5678_All	1087	gi|242003880|ref|XP_002422896.1|	75.9	3e-12	voltage and ligand gated potassium channel, putative	Pediculus humanus corporis
Unigene33753_All	219	gi|291241887|ref|XP_002740841.1|	70.9	2e-11	PREDICTED: tumor protein p53 binding protein, 2-like	Saccoglossus kowalevskii
Unigene415_All	1635	gi|291221052|ref|XP_002730538.1|	141	1e-31	PREDICTED: DnaJ (Hsp40) homolog, subfamily B, member 9-like	Saccoglossus kowalevskii
Unigene23988_All	833	gi|115845582|ref|XP_790145.2|	385	1e-105	PREDICTED: similar to 1-alpha dynein heavy chain, partial	Strongylocentrotus purpuratus
Unigene12512_All	2595	gi|115677149|ref|XP_001202730.1|	276	5e-72	PREDICTED: similar to zinc finger protein, partial	Strongylocentrotus purpuratus
Unigene27_All	3446	gi|146180698|ref|XP_001021311.2|	66.6	8e-09	Type III restriction enzyme, res subunit family protein	Tetrahymena thermophila
Unigene14293_All	1982	gi|91083803|ref|XP_973194.1|	639	0	PREDICTED: similar to AMP-activated protein kinase, gamma regulatory subunit	Tribolium castaneum
Unigene15646_All	1783	gi|91085923|ref|XP_969922.1|	273	3e-71	PREDICTED: similar to upstream binding transcription factor, RNA polymerase I	Tribolium castaneum
Unigene9652_All	1945	gi|91078840|ref|XP_971568.1|	559	1e-157	PREDICTED: similar to fucosidase, alpha-L- 2, plasma	Tribolium castaneum
Unigene6502_All	2360	gi|91078692|ref|XP_971204.1|	694	0	PREDICTED: similar to phospholipase A2, group VI (cytosolic, calcium-independent)	Tribolium castaneum
Unigene1506_All	1822	gi|91081923|ref|XP_970724.1|	467	1e-129	PREDICTED: similar to DnaJ (Hsp40) homolog, subfamily A, member 2	Tribolium castaneum
Unigene29983_All	1297	gi|301629461|ref|XP_002943858.1|	379	1e-103	PREDICTED: succinyl-CoA ligase ADP-forming subunit beta-like, partial	Xenopus (Silurana) tropicalis
Unigene28325_All	2680	gi|58331976|ref|NP_001011137.1|	561	1e-158	casein kinase 1 epsilon	Xenopus (Silurana) tropicalis
Unigene25448_All	818	gi|148232782|ref|NP_001086288.1|	65.9	2e-09	WAS protein family, member 1	Xenopus laevis
Unigene16964_All	1059	gi|148225919|ref|NP_001079493.1|	185	3e-45	FK506 binding protein 2, 13kDa	Xenopus laevis
Unigene37227_All	1177	gi|332021256|gb|EGI61641.1|	258	3e-67	Splicing factor, arginine/serine-rich 2	Acromyrmex echinatior
Unigene21983_All	1687	gi|332025561|gb|EGI65724.1|	485	1e-135	Putative dolichyl pyrophosphate Man9GlcNAc2 alpha-1,3-glucosyltransferase	Acromyrmex echinatior
Unigene3967_All	1495	gi|332028985|gb|EGI68999.1|	396	1e-154	Ferrochelatase, mitochondrial	Acromyrmex echinatior
Unigene13805_All	1513	gi|332030949|gb|EGI70575.1|	532	1e-149	Putative phenylalanyl-tRNA synthetase, mitochondrial	Acromyrmex echinatior
Unigene22928_All	894	gi|332023724|gb|EGI63948.1|	201	4e-50	Co-chaperone protein HscB, mitochondrial	Acromyrmex echinatior
Unigene20574_All	1120	gi|332016393|gb|EGI57306.1|	96.7	2e-18	Cytochrome b-c1 complex subunit 6, mitochondrial	Acromyrmex echinatior
Unigene29333_All	1305	gi|332027470|gb|EGI67553.1|	399	1e-109	Splicing factor, arginine/serine-rich 1 Acromyrmex echinatior	Acromyrmex echinatior
Unigene13901_All	1537	gi|328700405|ref|XP_001950501.2|	492	1e-137	PREDICTED: proline dehydrogenase 1, mitochondrial-like	Acyrthosiphon pisum
Unigene32675_All	486	gi|193601322|ref|XP_001951688.1|	98.6	8e-20	PREDICTED: solute carrier family 2, facilitated glucose transporter member 1-like	Acyrthosiphon pisum
Unigene8848_All	1194	gi|328717285|ref|XP_003246164.1|	140	2e-31	PREDICTED: 39S ribosomal protein L10, mitochondrial-like	Acyrthosiphon pisum
Unigene36386_All	256	gi|193620134|ref|XP_001950954.1|	93.2	3e-18	PREDICTED: cytochrome c oxidase subunit 5B, mitochondrial-like isoform 1	Acyrthosiphon pisum
Unigene7513_All	928	gi|193606287|ref|XP_001943594.1|	294	3e-78	PREDICTED: ubiquinone biosynthesis protein COQ4 homolog, mitochondrial-like	Acyrthosiphon pisum
Unigene32943_All	1160	gi|328717285|ref|XP_003246164.1|	142	3e-32	PREDICTED: 39S ribosomal protein L10, mitochondrial-like	Acyrthosiphon pisum
Unigene14642_All	2371	gi|328709680|ref|XP_003244036.1|	1008	0	PREDICTED: glycerol-3-phosphate dehydrogenase, mitochondrial-like isoform 5	Acyrthosiphon pisum
Unigene12180_All	1818	gi|328712780|ref|XP_001945803.2|	597	1e-169	PREDICTED: seryl-tRNA synthetase, cytoplasmic-like	Acyrthosiphon pisum
Unigene23524_All	978	gi|193706888|ref|XP_001950916.1|	268	3e-70	PREDICTED: 2,3-bisphosphoglycerate-dependent phosphoglycerate mutase-like isoform 1	Acyrthosiphon pisum
Unigene40835_All	233	gi|328725133|ref|XP_001949130.2|	53.9	2e-06	PREDICTED: hypothetical protein LOC100165938, partial	Acyrthosiphon pisum
Unigene17894_All	2067	gi|328710126|ref|XP_001950747.2|	1084	0	PREDICTED: threonyl-tRNA synthetase, cytoplasmic-like Acyrthosiphon pisum	Acyrthosiphon pisum
Unigene31272_All	1879	gi|193582510|ref|XP_001951708.1|	836	0	PREDICTED: glutamate dehydrogenase, mitochondrial-like	Acyrthosiphon pisum
Unigene21887_All	2160	gi|328710837|ref|XP_001943442.2|	682	0	PREDICTED: endoplasmic reticulum mannosyl-oligosaccharide 1,2-alpha-mannosidase-like	Acyrthosiphon pisum
Unigene15538_All	3551	gi|328713213|ref|XP_001948729.2|	1137	0	PREDICTED: receptor-type tyrosine-protein phosphatase kappa-like, partial	Acyrthosiphon pisum
Unigene18796_All	1540	gi|328719891|ref|XP_001952229.2|	196	1e-69	PREDICTED: nose resistant to fluoxetine protein 6-like, partial	Acyrthosiphon pisum
Unigene625_All	1699	gi|328715390|ref|XP_001944544.2|	242	4e-62	PREDICTED: probable tyrosyl-tRNA synthetase, mitochondrial-like	Acyrthosiphon pisum
Unigene18529_All	2503	gi|328723074|ref|XP_001943552.2|	738	0	PREDICTED: high affinity cAMP-specific and IBMX-insensitive 3',5'-cyclic phosphodiesterase 8A-like, partial	Acyrthosiphon pisum
Unigene556_All	2070	gi|193676389|ref|XP_001943940.1|	540	1e-152	PREDICTED: B(0,+)-type amino acid transporter 1-like	Acyrthosiphon pisum
Unigene21668_All	2454	gi|193690697|ref|XP_001944927.1|	943	0	PREDICTED: polyribonucleotide nucleotidyltransferase 1, mitochondrial-like	Acyrthosiphon pisum
Unigene6589_All	1480	gi|328717126|ref|XP_001943944.2|	355	4e-96	PREDICTED: protein RSM22 homolog, mitochondrial-like	Acyrthosiphon pisum
Unigene6230_All	3479	gi|193643445|ref|XP_001946312.1|	773	0	PREDICTED: beta-1,4-mannosyltransferase egh-like Acyrthosiphon pisum	Acyrthosiphon pisum
Unigene23190_All	584	gi|328702455|ref|XP_003241907.1|	74.7	2e-12	PREDICTED: ribosomal protein 63, mitochondrial-like	Acyrthosiphon pisum
Unigene20076_All	550	gi|328705379|ref|XP_003242780.1|	105	1e-21	PREDICTED: 39S ribosomal protein L42, mitochondrial-like	Acyrthosiphon pisum
Unigene1401_All	684	gi|193580079|ref|XP_001952371.1|	187	4e-46	PREDICTED: peptidyl-tRNA hydrolase ICT1, mitochondrial-like	Acyrthosiphon pisum
Unigene25020_All	3792	gi|193599102|ref|XP_001946877.1|	1111	0	PREDICTED: DNA-directed RNA polymerase, mitochondrial-like	Acyrthosiphon pisum
Unigene20046_All	1332	gi|328697944|ref|XP_001951372.2|	347	6e-94	PREDICTED: 28S ribosomal protein S29, mitochondrial-like	Acyrthosiphon pisum
Unigene15571_All	3890	gi|193595368|ref|XP_001943374.1|	1629	0	PREDICTED: isoleucyl-tRNA synthetase, cytoplasmic-like	Acyrthosiphon pisum
Unigene7127_All	526	gi|193641171|ref|XP_001947735.1|	127	2e-28	PREDICTED: 28S ribosomal protein S14, mitochondrial-like	Acyrthosiphon pisum
Unigene6422_All	3820	gi|328724634|ref|XP_001948241.2|	1881	0	PREDICTED: 1-phosphatidylinositol-4,5-bisphosphate phosphodiesterase-like isoform 1	Acyrthosiphon pisum
Unigene440_All	2806	gi|328712494|ref|XP_003244824.1|	1176	0	PREDICTED: alpha,alpha-trehalose-phosphate synthase UDP-forming A-like isoform 2	Acyrthosiphon pisum
Unigene16848_All	1543	gi|193652756|ref|XP_001943983.1|	623	1e-177	PREDICTED: trifunctional enzyme subunit beta, mitochondrial-like	Acyrthosiphon pisum
Unigene19950_All	1584	gi|328700367|ref|XP_001950156.2|	508	1e-142	PREDICTED: 28S ribosomal protein S5, mitochondrial-like	Acyrthosiphon pisum
Unigene28255_All	2541	gi|328699164|ref|XP_001946570.2|	506	1e-141	PREDICTED: fatty acyl-CoA hydrolase precursor, medium chain-like	Acyrthosiphon pisum
Unigene19015_All	1760	gi|328705771|ref|XP_001948247.2|	785	0	PREDICTED: dihydrolipoyl dehydrogenase, mitochondrial-like	Acyrthosiphon pisum
Unigene39718_All	2412	gi|328713184|ref|XP_001949624.2|	773	0	PREDICTED: very long-chain specific acyl-CoA dehydrogenase, mitochondrial-like isoform 1	Acyrthosiphon pisum
Unigene1731_All	1838	gi|326910921|ref|NP_001192094.1|	685	0	calcium uptake protein 1 homolog, mitochondrial	Acyrthosiphon pisum
Unigene29317_All	881	gi|240849589|ref|NP_001155748.1|	129	2e-28	peptidyl-tRNA hydrolase 2, mitochondrial-like	Acyrthosiphon pisum
Unigene14256_All	1521	gi|193690595|ref|XP_001949004.1|	516	1e-144	PREDICTED: ornithine aminotransferase, mitochondrial-like isoform 1	Acyrthosiphon pisum
Unigene16936_All	1100	gi|240849124|ref|NP_001155525.1|	425	1e-117	39S ribosomal protein L15, mitochondrial-like	Acyrthosiphon pisum
Unigene29234_All	762	gi|242247377|ref|NP_001156087.1|	243	5e-63	iron-sulfur cluster assembly enzyme ISCU, mitochondrial-like	Acyrthosiphon pisum
Unigene42841_All	783	gi|157104900|ref|XP_001648623.1|	231	3e-85	dopamine receptor, invertebrate	Aedes aegypti
Unigene742_All	1406	gi|157131198|ref|XP_001655818.1|	482	1e-134	alpha-1,3-mannosyltransferase	Aedes aegypti
Unigene22225_All	1007	gi|157105510|ref|XP_001648902.1|	339	1e-91	39S ribosomal protein L19, mitochondrial precursor	Aedes aegypti
Unigene29628_All	1822	gi|157114716|ref|XP_001652386.1|	786	0	methylmalonate-semialdehyde dehydrogenase	Aedes aegypti
Unigene17568_All	1046	gi|301781036|ref|XP_002925920.1|	240	7e-62	PREDICTED: ES1 protein homolog, mitochondrial-like isoform 1	Ailuropoda melanoleuca
Unigene16759_All	1021	gi|327277718|ref|XP_003223610.1|	244	4e-63	PREDICTED: peroxisomal 3,2-trans-enoyl-CoA isomerase-like	Anolis carolinensis
Unigene43005_All	960	gi|327290789|ref|XP_003230104.1|	88.6	2e-32	PREDICTED: cytochrome b-c1 complex subunit 2, mitochondrial-like	Anolis carolinensis
Unigene19077_All	1842	gi|327282658|ref|XP_003226059.1|	510	1e-142	PREDICTED: short-chain specific acyl-CoA dehydrogenase, mitochondrial-like	Anolis carolinensis
Unigene29405_All	617	gi|158298842|ref|XP_318996.4|	105	1e-21	cuticular protein 78, RR-1 family (AGAP009876-PA)	Anopheles gambiae str. PEST
Unigene28016_All	2204	gi|158289373|ref|XP_311111.4|	142	5e-32	cuticular protein 130, RR-1 family (AGAP000047-PA)	Anopheles gambiae str. PEST
Unigene19243_All	1264	gi|119114606|ref|XP_319374.3|	433	1e-120	C-type lectin, galactose-binding (AGAP010196-PA)	Anopheles gambiae str. PEST
Unigene26038_All	1515	gi|158289373|ref|XP_311111.4|	133	2e-29	cuticular protein 130, RR-1 family (AGAP000047-PA)	Anopheles gambiae str. PEST
Unigene24978_All	1471	gi|328793450|ref|XP_001123067.2|	212	6e-88	PREDICTED: n-acetyllactosaminide beta-1,3-N-acetylglucosaminyltransferase-like	Apis mellifera
Unigene5783_All	970	gi|328785542|ref|XP_001122203.2|	122	5e-36	PREDICTED: protein msta, isoform A-like	Apis mellifera
Unigene18708_All	1516	gi|328792816|ref|XP_624812.3|	559	0	PREDICTED: ER degradation enhancer, mannosidase 2	Apis mellifera
Unigene20558_All	1053	gi|328788110|ref|XP_003251067.1|	415	1e-114	PREDICTED: dynein heavy chain 10, axonemal-like	Apis mellifera
Unigene2111_All	1045	gi|328788110|ref|XP_003251067.1|	479	1e-134	PREDICTED: dynein heavy chain 10, axonemal-like	Apis mellifera
Unigene15594_All	3141	gi|66518863|ref|XP_623897.1|	1349	0	PREDICTED: phosphatidylinositol-4,5-bisphosphate 3-kinase catalytic subunit delta isoform-like	Apis mellifera
Unigene16878_All	1507	gi|328786961|ref|XP_003250866.1|	696	0	PREDICTED: LOW QUALITY PROTEIN: selenide, water dikinase	Apis mellifera
Unigene12834_All	1890	gi|328789232|ref|XP_393548.4|	728	0	PREDICTED: type I inositol-3,4-bisphosphate 4-phosphatase-like isoform 2	Apis mellifera
Unigene13877_All	1322	gi|328778924|ref|XP_003249565.1|	193	1e-47	PREDICTED: MOSC domain-containing protein 1, mitochondrial-like	Apis mellifera
Unigene20518_All	668	gi|110764763|ref|XP_001123191.1|	88.2	3e-16	PREDICTED: ATP synthase subunit epsilon, mitochondrial-like isoform 1	Apis mellifera
Unigene9350_All	3455	gi|340709574|ref|XP_003393380.1|	1510	0	PREDICTED: LOW QUALITY PROTEIN: 1-phosphatidylinositol-4,5-bisphosphate phosphodiesterase gamma-1-like	Bombus terrestris
Unigene24387_All	849	gi|340722785|ref|XP_003399782.1|	332	1e-89	PREDICTED: probable pyruvate dehydrogenase E1 component subunit alpha, mitochondrial-like isoform 2	Bombus terrestris
Unigene22383_All	791	gi|340711313|ref|XP_003394222.1|	182	1e-44	PREDICTED: transmembrane protein 11, mitochondrial-like	Bombus terrestris
Unigene22913_All	730	gi|340726355|ref|XP_003401525.1|	163	6e-39	PREDICTED: 39S ribosomal protein L21, mitochondrial-like	Bombus terrestris
Unigene7693_All	1392	gi|340709880|ref|XP_003393528.1|	221	7e-56	PREDICTED: KH domain-containing, RNA-binding, signal transduction-associated protein 2-like	Bombus terrestris
Unigene35764_All	3897	gi|340718673|ref|XP_003397788.1|	216	4e-59	PREDICTED: probable cytochrome P450 12a5, mitochondrial-like	Bombus terrestris
Unigene15418_All	9711	gi|340708902|ref|XP_003393056.1|	5338	0	PREDICTED: LOW QUALITY PROTEIN: dynein heavy chain, cytoplasmic-like	Bombus terrestris
Unigene15787_All	1644	gi|340716236|ref|XP_003396606.1|	186	3e-45	PREDICTED: glycine cleavage system H protein, mitochondrial-like	Bombus terrestris
Unigene10824_All	1398	gi|340722785|ref|XP_003399782.1|	579	1e-163	PREDICTED: probable pyruvate dehydrogenase E1 component subunit alpha, mitochondrial-like isoform 2	Bombus terrestris
Unigene25218_All	2092	gi|114051287|ref|NP_001040381.1|	474	1e-132	fructose-1,6-bisphosphatase	Bombyx mori
Unigene230_All	2202	gi|281485557|ref|NP_001069462.2|	760	0	MutL protein homolog 1	Bos taurus
Unigene2049_All	1212	gi|285310533|emb|CBJ25057.1|	48.1	3e-07	C. elegans protein C30H6.1c, partially confirmed by transcript evidence	Caenorhabditis elegans
Unigene9277_All	6437	gi|3879995|emb|CAB04746.1|	119	3e-24	C. elegans protein T20F10.4, partially confirmed by transcript evidence	Caenorhabditis elegans
Unigene12814_All	2578	gi|307169672|gb|EFN62254.1|	1029	0	cAMP-specific 3',5'-cyclic phosphodiesterase	Camponotus floridanus
Unigene24960_All	1332	gi|307167693|gb|EFN61196.1|	513	1e-154	Type II inositol-3,4-bisphosphate 4-phosphatase	Camponotus floridanus
Unigene19450_All	654	gi|307185088|gb|EFN71287.1|	137	3e-31	Protein ACN9-like protein, mitochondrial	Camponotus floridanus
Unigene10873_All	1591	gi|307178014|gb|EFN66875.1|	419	0	Dynein heavy chain 7, axonemal	Camponotus floridanus
Unigene4561_All	1537	gi|307185863|gb|EFN71704.1|	299	2e-79	28S ribosomal protein S27, mitochondrial	Camponotus floridanus
Unigene24588_All	2386	gi|307178345|gb|EFN67099.1|	475	1e-132	Succinyl-CoA ligase ADP-forming subunit beta, mitochondrial	Camponotus floridanus
Unigene13755_All	871	gi|307180270|gb|EFN68303.1|	215	2e-54	ATP-dependent Clp protease ATP-binding subunit clpX-like, mitochondrial	Camponotus floridanus
Unigene24835_All	3492	gi|307181002|gb|EFN68776.1|	452	1e-152	Probable dolichyl-P-Man:Man(7)GlcNAc(2)-PP-dolichyl-alpha-1, 6-mannosyltransferase	Camponotus floridanus
Unigene878_All	764	gi|307189827|gb|EFN74099.1|	195	2e-48	39S ribosomal protein L40, mitochondrial	Camponotus floridanus
Unigene28389_All	3162	gi|307167228|gb|EFN60932.1|	642	0	cGMP-dependent 3',5'-cyclic phosphodiesterase	Camponotus floridanus
Unigene22040_All	2785	gi|307172721|gb|EFN64027.1|	112	1e-22	Myosin light chain kinase, smooth muscle	Camponotus floridanus
Unigene10611_All	926	gi|307172399|gb|EFN63865.1|	303	5e-81	Probable 39S ribosomal protein L24, mitochondrial	Camponotus floridanus
Unigene21829_All	3683	gi|307179929|gb|EFN68064.1|	742	0	Heat shock protein 75 kDa, mitochondrial	Camponotus floridanus
Unigene9542_All	3241	gi|170053155|ref|XP_001862544.1|	362	7e-98	mitochondrial ribosomal protein, S30	Culex quinquefasciatus
Unigene13807_All	1457	gi|170052227|ref|XP_001862125.1|	334	7e-90	inner membrane protein oxa1-1, mitochondrial	Culex quinquefasciatus
Unigene7747_All	2510	gi|170040111|ref|XP_001847855.1|	1097	0	elongation factor G 1, mitochondrial	Culex quinquefasciatus
Unigene16966_All	1207	gi|170058287|ref|XP_001864856.1|	520	1e-146	2-oxoisovalerate dehydrogenase subunit beta, mitochondrial	Culex quinquefasciatus
Unigene20479_All	773	gi|170034338|ref|XP_001845031.1|	455	1e-126	NAD(P) transhydrogenase, mitochondrial	Culex quinquefasciatus
Unigene28387_All	1448	gi|170053622|ref|XP_001862760.1|	634	1e-180	ribose-phosphate pyrophosphokinase 1,2	Culex quinquefasciatus
Unigene27426_All	701	gi|170044203|ref|XP_001849745.1|	187	3e-46	peroxiredoxin 5, prdx5	Culex quinquefasciatus
Unigene11483_All	307	gi|170046184|ref|XP_001850655.1|	150	2e-35	cAMP and cAMP-inhibited cGMP 3',5'-cyclic phosphodiesterase 10A	Culex quinquefasciatus
Unigene10888_All	642	gi|170053997|ref|XP_001862928.1|	184	2e-45	mitochondrial ribosomal protein, L23	Culex quinquefasciatus
Unigene6223_All	2466	gi|255683535|ref|NP_001157501.1|	128	1e-27	histone H2A deubiquitinase MYSM1	Danio rerio
Unigene6241_All	2649	gi|45554576|ref|NP_996384.1|	364	1e-140	CG12065, isoform D	Drosophila melanogaster
Unigene26266_All	5078	gi|320544016|ref|NP_001188951.1|	150	6e-57	Stretchin-Mlck, isoform L	Drosophila melanogaster
Unigene42087_All	301	gi|19922126|ref|NP_610808.1|	79.3	2e-17	no extended memory, isoform E	Drosophila melanogaster
Unigene25887_All	6129	gi|281362998|ref|NP_001097241.2|	1762	0	bruchpilot, isoform G	Drosophila melanogaster
Unigene25621_All	1409	gi|24668401|ref|NP_730693.1|	292	2e-77	Nopp140, isoform B	Drosophila melanogaster
Unigene30245_All	1275	gi|24642031|ref|NP_511157.2|	268	3e-86	flotillin 2, isoform B	Drosophila melanogaster
Unigene3470_All	3116	gi|18858077|ref|NP_572427.1|	544	1e-152	lethal (1) G0193, isoform A	Drosophila melanogaster
Unigene36910_All	741	gi|338711606|ref|XP_001918039.2|	53.9	7e-06	PREDICTED: polymerase delta-interacting protein 2, partial	Equus caballus
Unigene3689_All	771	gi|118121166|ref|XP_001236299.1|	115	3e-24	PREDICTED: similar to flocculin-like protein, partial	Gallus gallus
Unigene17833_All	291	gi|307206171|gb|EFN84251.1|	63.9	2e-09	Longitudinals lacking protein, isoforms A/B/D/L	Harpegnathos saltator
Unigene38076_All	254	gi|307199040|gb|EFN79764.1|	53.5	3e-06	Solute carrier family 2, facilitated glucose transporter member 1	Harpegnathos saltator
Unigene36039_All	650	gi|307203550|gb|EFN82583.1|	199	8e-50	Troponin C, isoform 1	Harpegnathos saltator
Unigene10070_All	944	gi|307196042|gb|EFN77767.1|	172	3e-41	Nucleoside diphosphate-linked moiety X motif 8, mitochondrial	Harpegnathos saltator
Unigene24866_All	2006	gi|307212875|gb|EFN88495.1|	294	1e-77	Alpha-1,2-mannosyltransferase ALG9	Harpegnathos saltator
Unigene29724_All	1725	gi|307197288|gb|EFN78580.1|	209	3e-52	39S ribosomal protein L37, mitochondrial	Harpegnathos saltator																																				>gi|194183935|gb|EDW97546.1| eff	Drosophila yakuba	>gi|194199342|gb|EDX12918.1| GD20402	Drosophila simulans	>gi|198131302|gb|EDY67763.1| GA26693	Drosophila pseudoobscura pseudoobscura	>gi|239791033|dbj|BAH72034.1| ACYPI000078	Acyrthosiphon pisum
Unigene930_All	450	gi|307201767|gb|EFN81440.1|	214	1e-54	DNA-directed RNA polymerases I, II, and III subunit RPABC2	Harpegnathos saltator
Unigene12303_All	970	gi|307204648|gb|EFN83270.1|	60.8	9e-08	Myosin light chain kinase, smooth muscle	Harpegnathos saltator
Unigene25634_All	505	gi|307207908|gb|EFN85469.1|	113	3e-24	Cytochrome c oxidase polypeptide 6A1, mitochondrial	Harpegnathos saltator
Unigene20556_All	830	gi|221120167|ref|XP_002165197.1|	56.2	2e-06	PREDICTED: similar to SMC5 protein, partial	Hydra magnipapillata
Unigene42676_All	1033	gi|221104671|ref|XP_002166674.1|	197	5e-49	PREDICTED: similar to AGAP001049-PA	Hydra magnipapillata
Unigene12260_All	408	gi|221122303|ref|XP_002159505.1|	57	2e-07	PREDICTED: similar to Hydroxymethylglutaryl-CoA lyase, mitochondrial	Hydra magnipapillata
Unigene1389_All	832	gi|221119676|ref|XP_002155414.1|	60.8	1e-19	PREDICTED: similar to ORF2-encoded protein, partial	Hydra magnipapillata
Unigene3540_All	1938	gi|221119676|ref|XP_002155414.1|	226	3e-57	PREDICTED: similar to ORF2-encoded protein, partial	Hydra magnipapillata
Unigene3954_All	1560	gi|221106553|ref|XP_002169535.1|	180	1e-43	PREDICTED: similar to tyrosine kinase receptor, partial	Hydra magnipapillata
Unigene27953_All	2820	gi|221117434|ref|XP_002163940.1|	246	6e-63	PREDICTED: similar to hCG32740, partial	Hydra magnipapillata
Unigene9521_All	2585	gi|221117434|ref|XP_002163940.1|	195	7e-53	PREDICTED: similar to hCG32740, partial	Hydra magnipapillata
Unigene27838_All	2349	gi|221113116|ref|XP_002157607.1|	144	8e-64	PREDICTED: similar to regulatory factor X, 2	Hydra magnipapillata
Unigene18550_All	3554	gi|221119078|ref|XP_002167085.1|	90.1	7e-16	PREDICTED: similar to missing oocyte CG7074-PA, partial	Hydra magnipapillata
Unigene233_All	1891	gi|221119676|ref|XP_002155414.1|	182	5e-44	PREDICTED: similar to ORF2-encoded protein, partial	Hydra magnipapillata
Unigene28258_All	1897	gi|219893746|emb|CAP72282.1|	613	1e-174	troponin isoform 3, TpnT3	Lethocerus indicus
Unigene11201_All	1454	gi|344276484|ref|XP_003410038.1|	416	1e-114	PREDICTED: CCA tRNA nucleotidyltransferase 1, mitochondrial	Loxodonta africana
Unigene16789_All	720	gi|326911982|ref|XP_003202334.1|	162	1e-38	PREDICTED: dynein light chain 4, axonemal-like	Meleagris gallopavo
Unigene37145_All	846	gi|334330021|ref|XP_001379252.2|	353	4e-96	PREDICTED: dynein heavy chain 7, axonemal	Monodelphis domestica
Unigene9722_All	1086	gi|118572912|sp|Q09YJ5.1|ASZ1_MUNMU	132	4e-29	RecName: Full=Ankyrin repeat, SAM and basic leucine zipper domain-containing protein 1; AltName: Full=Germ cell-specific ankyrin, SAM and basic leucine zipper domain-containing protein	Muntiacus muntjak vaginalis
Unigene28402_All	1607	gi|148684404|gb|EDL16351.1|	89.7	4e-16	mCG19095, isoform CRA_e	Mus musculus
Unigene39921_All	1132	gi|223461781|gb|AAI47636.1|	73.2	2e-11	Predicted gene, EG668210	Mus musculus
Unigene5758_All	1014	gi|148690737|gb|EDL22684.1|	87.8	7e-16	kallikrein 6, isoform CRA_b	Mus musculus
Unigene9301_All	1488	gi|309267242|ref|XP_003087002.1|	56.6	3e-06	PREDICTED: hypothetical protein LOC100505241, partial	Mus musculus
Unigene37220_All	1134	gi|223461781|gb|AAI47636.1|	74.3	1e-11	Predicted gene, EG668210	Mus musculus
Unigene9637_All	1047	gi|345486046|ref|XP_001606101.2|	286	1e-75	PREDICTED: tRNA modification GTPase GTPBP3, mitochondrial-like	Nasonia vitripennis
Unigene1559_All	888	gi|156541395|ref|XP_001600529.1|	353	4e-96	PREDICTED: d-2-hydroxyglutarate dehydrogenase, mitochondrial-like	Nasonia vitripennis
Unigene7960_All	899	gi|345483318|ref|XP_001602615.2|	259	9e-68	PREDICTED: peptidyl-prolyl cis-trans isomerase, rhodopsin-specific isozyme-like	Nasonia vitripennis
Unigene39493_All	548	gi|345497763|ref|XP_001599271.2|	198	1e-49	PREDICTED: LON peptidase N-terminal domain and RING finger protein 3-like, partial	Nasonia vitripennis
Unigene6536_All	1423	gi|345480997|ref|XP_001607257.2|	528	0	PREDICTED: inositol 1,4,5-trisphosphate receptor-like	Nasonia vitripennis
Unigene6509_All	3554	gi|345488321|ref|XP_001605858.2|	1432	0	PREDICTED: glutamate receptor, ionotropic kainate 2-like	Nasonia vitripennis
Unigene12600_All	2765	gi|156538036|ref|XP_001603791.1|	392	1e-107	PREDICTED: similar to CG10851-PB, isoform 1	Nasonia vitripennis
Unigene3375_All	1561	gi|193083225|ref|NP_001122570.1|	167	1e-39	ATPase family, AAA domain containing 5-like	Nasonia vitripennis
Unigene24860_All	1455	gi|345483056|ref|XP_001605772.2|	514	1e-144	PREDICTED: probable leucyl-tRNA synthetase, mitochondrial-like	Nasonia vitripennis
Unigene16927_All	1317	gi|345480036|ref|XP_001605810.2|	338	3e-91	PREDICTED: tetratricopeptide repeat protein 19 homolog, mitochondrial-like	Nasonia vitripennis
Unigene29464_All	2971	gi|345485119|ref|XP_001603638.2|	1227	0	PREDICTED: lon protease homolog, mitochondrial-like	Nasonia vitripennis
Unigene16766_All	1301	gi|345493480|ref|XP_003427083.1|	293	2e-77	PREDICTED: beta-1,3-galactosyltransferase 6-like	Nasonia vitripennis
Unigene7052_All	1147	gi|156551199|ref|XP_001604882.1|	387	1e-106	PREDICTED: 3'(2'),5'-bisphosphate nucleotidase 1-like isoform 1	Nasonia vitripennis
Unigene12439_All	1974	gi|345480778|ref|XP_001605490.2|	573	1e-162	PREDICTED: protein tumorous imaginal discs, mitochondrial-like	Nasonia vitripennis
Unigene12695_All	1584	gi|156548948|ref|XP_001607032.1|	502	1e-140	PREDICTED: acetyl-CoA acetyltransferase, cytosolic-like	Nasonia vitripennis
Unigene4684_All	560	gi|156544885|ref|XP_001607206.1|	134	2e-30	PREDICTED: probable 28S ribosomal protein S6, mitochondrial-like	Nasonia vitripennis
Unigene15857_All	2461	gi|345493556|ref|XP_001602378.2|	533	1e-149	PREDICTED: muscle, skeletal receptor tyrosine protein kinase-like	Nasonia vitripennis
Unigene13978_All	727	gi|156537934|ref|XP_001608294.1|	213	8e-54	PREDICTED: iron-sulfur cluster assembly 1 homolog, mitochondrial-like isoform 1	Nasonia vitripennis
Unigene3600_All	1834	gi|345480371|ref|XP_001606713.2|	330	2e-88	PREDICTED: N-alpha-acetyltransferase 25, NatB auxiliary subunit-like	Nasonia vitripennis
Unigene17036_All	637	gi|156543326|ref|XP_001606518.1|	161	2e-38	PREDICTED: 39S ribosomal protein L27, mitochondrial-like	Nasonia vitripennis
Unigene6322_All	4570	gi|156540073|ref|XP_001600219.1|	1977	0	PREDICTED: pyruvate carboxylase, mitochondrial-like isoform 1	Nasonia vitripennis
Unigene4792_All	1649	gi|156553655|ref|XP_001600547.1|	359	3e-97	PREDICTED: malate dehydrogenase, mitochondrial-like	Nasonia vitripennis
Unigene18990_All	1470	gi|156544532|ref|XP_001607694.1|	629	1e-179	PREDICTED: acetyl-CoA acetyltransferase B, mitochondrial-like	Nasonia vitripennis
Unigene22089_All	3001	gi|156548972|ref|XP_001607166.1|	1341	0	PREDICTED: alpha-aminoadipic semialdehyde synthase, mitochondrial-like	Nasonia vitripennis
Unigene1511_All	1804	gi|156543338|ref|XP_001607434.1|	268	6e-70	PREDICTED: elongation factor Ts, mitochondrial-like	Nasonia vitripennis
Unigene6533_All	2041	gi|156550494|ref|XP_001601675.1|	362	4e-98	PREDICTED: cytochrome P450 302a1, mitochondrial	Nasonia vitripennis
Unigene42_All	1532	gi|156549026|ref|XP_001607355.1|	471	1e-131	PREDICTED: heterogeneous nuclear ribonucleoprotein A1, A2/B1 homolog	Nasonia vitripennis
Unigene16126_All	2056	gi|156554459|ref|XP_001601449.1|	538	1e-151	PREDICTED: aspartate aminotransferase, cytoplasmic-like	Nasonia vitripennis
Unigene10681_All	795	gi|283135232|ref|NP_001164371.1|	134	4e-30	succinate dehydrogenase cytochrome b560 subunit, mitochondrial	Nasonia vitripennis
Unigene7674_All	1938	gi|156547524|ref|XP_001606841.1|	900	0	PREDICTED: asparaginyl-tRNA synthetase, cytoplasmic-like	Nasonia vitripennis
Unigene4436_All	987	gi|156545418|ref|XP_001606561.1|	294	4e-78	PREDICTED: dihydrolipoyllysine-residue acetyltransferase component of pyruvate dehydrogenase complex, mitochondrial-like	Nasonia vitripennis
Unigene7750_All	1363	gi|345488179|ref|XP_001605256.2|	568	1e-160	PREDICTED: ATP-dependent Clp protease ATP-binding subunit clpX-like, mitochondrial-like	Nasonia vitripennis
Unigene6713_All	574	gi|325120835|emb|CBZ56390.1|	81.3	2e-14	Methyltransferase-like protein	Neospora caninum Liverpool
Unigene23205_All	675	gi|291395043|ref|XP_002713981.1|	60.8	5e-08	PREDICTED: family with sequence similarity 174, member A-like	Oryctolagus cuniculus
Unigene30558_All	876	gi|291387400|ref|XP_002710156.1|	194	6e-48	PREDICTED: non-metastatic cells 5, protein expressed in (nucleoside-diphosphate kinase)	Oryctolagus cuniculus
Unigene42029_All	271	gi|242019932|ref|XP_002430412.1|	53.9	2e-06	DNA-binding protein Ewg	Pediculus humanus corporis
Unigene32090_All	286	gi|242012945|ref|XP_002427184.1|	127	1e-28	class B secretin-like G-protein coupled receptor GPRmth5	Pediculus humanus corporis
Unigene8808_All	1025	gi|124810280|ref|XP_001348823.1|	57	1e-06	conserved Plasmodium protein, unknown function	Plasmodium falciparum 3D7
Unigene24673_All	1491	gi|124505307|ref|XP_001351395.1|	56.6	3e-06	conserved Plasmodium protein, unknown function	Plasmodium falciparum 3D7
Unigene24472_All	2224	gi|124513336|ref|XP_001350024.1|	61.6	2e-07	conserved Plasmodium protein, unknown function	Plasmodium falciparum 3D7
Unigene58_All	1341	gi|71043696|ref|NP_001020821.1|	172	3e-41	RNA/RNP complex-1-interacting phosphatase	Rattus norvegicus
Unigene19854_All	1068	gi|157823267|ref|NP_001099521.1|	395	1e-108	S-formylglutathione hydrolase	Rattus norvegicus
Unigene33890_All	223	gi|291243043|ref|XP_002741415.1|	108	7e-23	PREDICTED: novel KRAB box and zinc finger, C2H2 type domain containing protein-like	Saccoglossus kowalevskii
Unigene1868_All	2588	gi|291227147|ref|XP_002733549.1|	388	1e-145	PREDICTED: CWF19-like 2, cell cycle control-like	Saccoglossus kowalevskii
Unigene6227_All	2190	gi|291236607|ref|XP_002738230.1|	297	1e-142	PREDICTED: zinc finger protein 197-like, partial Saccoglossus kowalevskii	Saccoglossus kowalevskii
Unigene9348_All	2027	gi|291220934|ref|XP_002730478.1|	154	1e-35	PREDICTED: DNA cross-link repair 1B (PSO2 homolog, S. cerevisiae)-like	Saccoglossus kowalevskii
Unigene16764_All	2175	gi|291222761|ref|XP_002731383.1|	132	5e-29	PREDICTED: tetrameric potassium-selective cyclic nucleotide gated channel-like, partial	Saccoglossus kowalevskii
Unigene270_All	2581	gi|291222761|ref|XP_002731383.1|	85.9	8e-29	PREDICTED: tetrameric potassium-selective cyclic nucleotide gated channel-like, partial	Saccoglossus kowalevskii
Unigene24592_All	267	gi|115763219|ref|XP_001185366.1|	75.5	7e-13	PREDICTED: similar to endonuclease/reverse transcriptase	Strongylocentrotus purpuratus
Unigene7785_All	641	gi|115929598|ref|XP_001180374.1|	65.1	2e-09	PREDICTED: similar to ENSANGP00000010363, partial	Strongylocentrotus purpuratus
Unigene25356_All	1556	gi|115657987|ref|XP_001183264.1|	168	6e-40	PREDICTED: similar to EGF-like-domain, multiple 6	Strongylocentrotus purpuratus
Unigene9844_All	3920	gi|224089695|ref|XP_002194244.1|	615	1e-174	PREDICTED: inhibitor of kappa light polypeptide gene enhancer in B-cells, kinase complex-associated protein	Taeniopygia guttata
Unigene7634_All	1470	gi|91094333|ref|XP_969230.1|	325	3e-87	PREDICTED: similar to acyl-protein thioesterase 1,2	Tribolium castaneum
Unigene27641_All	1742	gi|189238543|ref|XP_973534.2|	335	3e-90	PREDICTED: similar to RE09672p	Tribolium castaneum
Unigene6384_All	3716	gi|189242365|ref|XP_001809905.1|	384	1e-138	PREDICTED: similar to protease, reverse transcriptase and RNase H	Tribolium castaneum
Unigene19287_All	2410	gi|91083803|ref|XP_973194.1|	776	0	PREDICTED: similar to AMP-activated protein kinase, gamma regulatory subunit	Tribolium castaneum
Unigene20286_All	659	gi|189236346|ref|XP_975424.2|	314	2e-84	PREDICTED: similar to dynein, axonemal, heavy polypeptide 1	Tribolium castaneum
Unigene21866_All	3451	gi|189235951|ref|XP_001809144.1|	1523	0	PREDICTED: similar to ankyrin 2,3/unc44	Tribolium castaneum
Unigene20028_All	1349	gi|189236920|ref|XP_970179.2|	328	4e-88	PREDICTED: similar to solute carrier family 20, member 2	Tribolium castaneum
Unigene26494_All	1177	gi|189236346|ref|XP_975424.2|	403	1e-111	PREDICTED: similar to dynein, axonemal, heavy polypeptide 1	Tribolium castaneum
Unigene9884_All	1286	gi|91091628|ref|XP_970031.1|	357	1e-116	PREDICTED: similar to dihydroorotate dehydrogenase, mitochondrial	Tribolium castaneum
Unigene15707_All	1569	gi|91093150|ref|XP_970085.1|	430	1e-119	PREDICTED: similar to ribosomal protein S6 kinase, 90kDa, polypeptide 5 Tribolium castaneum	Tribolium castaneum
Unigene6476_All	1674	gi|189240728|ref|XP_967023.2|	330	1e-146	PREDICTED: similar to cationic amino acid transporter, partial	Tribolium castaneum
Unigene7586_All	955	gi|189241045|ref|XP_967207.2|	220	6e-56	PREDICTED: similar to AGAP011812-PA, partial	Tribolium castaneum
Unigene24784_All	2233	gi|189240981|ref|XP_001808745.1|	910	0	PREDICTED: similar to knickkopf CG6217-PA, partial	Tribolium castaneum
Unigene32054_All	1905	gi|91090384|ref|XP_969497.1|	786	0	PREDICTED: similar to 6-phosphofructo-2-kinase/fructose-2,6-bisphosphatase short form	Tribolium castaneum
Unigene82_All	2303	gi|91086183|ref|XP_971102.1|	143	7e-53	PREDICTED: similar to solute carrier family 25, member 45	Tribolium castaneum
Unigene21706_All	2973	gi|189242242|ref|XP_971440.2|	874	0	PREDICTED: similar to protein tyrosine phosphatase, non-receptor type 11	Tribolium castaneum
Unigene27499_All	810	gi|270008257|gb|EFA04705.1|	73.6	1e-11	NADH dehydrogenase (ubiquinone) 1 alpha subcomplex, 7, 14.5kDa	Tribolium castaneum
Unigene21618_All	3314	gi|189242365|ref|XP_001809905.1|	62.8	1e-07	PREDICTED: similar to protease, reverse transcriptase and RNase H	Tribolium castaneum
Unigene3076_All	1527	gi|91092614|ref|XP_967024.1|	167	1e-39	PREDICTED: similar to LOC496069 protein, partial	Tribolium castaneum
Unigene9649_All	1797	gi|189236792|ref|XP_966417.2|	639	0	PREDICTED: similar to protein phosphatase 1, catalytic subunit, beta isoform 1	Tribolium castaneum
Unigene26120_All	594	gi|270008257|gb|EFA04705.1|	79	1e-13	NADH dehydrogenase (ubiquinone) 1 alpha subcomplex, 7, 14.5kDa	Tribolium castaneum
Unigene27555_All	1643	gi|91095419|ref|XP_972983.1|	453	1e-125	PREDICTED: similar to AGAP007334-PA, partial	Tribolium castaneum
Unigene3965_All	3887	gi|91089945|ref|XP_973312.1|	1340	0	PREDICTED: similar to eukaryotic translation initiation factor 3, theta subunit	Tribolium castaneum
Unigene18832_All	3966	gi|91080889|ref|XP_973062.1|	768	0	PREDICTED: similar to mannosyl-oligosaccharide 1,2-alpha-mannosidase IB	Tribolium castaneum
Unigene21812_All	2523	gi|91091444|ref|XP_972566.1|	665	0	PREDICTED: similar to succinate semialdehyde dehydrogenase, mitochondrial	Tribolium castaneum
Unigene19902_All	754	gi|91088573|ref|XP_973123.1|	340	4e-92	PREDICTED: similar to 1,4-dihydroxy-2-naphthoate octaprenyltransferase	Tribolium castaneum
Unigene18833_All	3602	gi|91080889|ref|XP_973062.1|	646	0	PREDICTED: similar to mannosyl-oligosaccharide 1,2-alpha-mannosidase IB	Tribolium castaneum
Unigene9651_All	1002	gi|91083855|ref|XP_974046.1|	154	5e-36	PREDICTED: similar to cuticular protein 78, RR-1 family (AGAP009876-PA)	Tribolium castaneum
Unigene11471_All	1637	gi|91076798|ref|XP_974188.1|	205	5e-51	PREDICTED: similar to HypB, AroK, ADK and rho factor domain containing protein RGD1303144	Tribolium castaneum
Unigene4532_All	759	gi|91077594|ref|XP_973353.1|	191	2e-47	PREDICTED: similar to 39S ribosomal protein L32, mitochondrial	Tribolium castaneum
Unigene22037_All	2326	gi|91083309|ref|XP_974698.1|	685	0	PREDICTED: similar to X-prolyl aminopeptidase (aminopeptidase P) 1, soluble	Tribolium castaneum
Unigene26235_All	1332	gi|91093979|ref|XP_969006.1|	622	1e-176	PREDICTED: similar to Tryptophanyl-tRNA synthetase, cytoplasmic (Tryptophan--tRNA ligase) (TrpRS) (Interferon-induced protein 53) (IFP53) (hWRS)	Tribolium castaneum
Unigene17617_All	1464	gi|123455572|ref|XP_001315529.1|	61.2	1e-07	DNA-directed RNA polymerase, omega subunit family protein	Trichomonas vaginalis G3
Unigene7019_All	1459	gi|89273995|emb|CAJ82115.1|	173	2e-41	zinc finger, FYVE domain containing 21	Xenopus (Silurana) tropicalis
Unigene15292_All	1246	gi|283945533|ref|NP_001164667.1|	323	8e-87	protein kinase, cAMP-dependent, catalytic, beta	Xenopus (Silurana) tropicalis
Unigene25852_All	319	gi|328776431|ref|XP_003249164.1|	60.1	3e-08	PREDICTED: uncharacterized WD repeat-containing protein YPL183C-like	, partial Apis mellifera
Unigene39760_All	1234	gi|262303379|gb|ACY44282.1|	662	0	translational elongation factor-2	Acheta domesticus
Unigene31305_All	1236	gi|13430287|gb|AAK25796.1|AF338465_1	518	1e-145	delta-9 desaturase 1 >gi|13430289|gb|AAK25797.1|AF338466_1 delta-9 desaturase 3	Acheta domesticus
Unigene16209_All	2754	gi|13430287|gb|AAK25796.1|AF338465_1	436	1e-120	delta-9 desaturase 1 >gi|13430289|gb|AAK25797.1|AF338466_1 delta-9 desaturase 3	Acheta domesticus
Unigene3349_All	3910	gi|13430287|gb|AAK25796.1|AF338465_1	563	1e-158	delta-9 desaturase 1 >gi|13430289|gb|AAK25797.1|AF338466_1 delta-9 desaturase 3	Acheta domesticus
Unigene36053_All	1983	gi|13430287|gb|AAK25796.1|AF338465_1	564	1e-159	delta-9 desaturase 1 >gi|13430289|gb|AAK25797.1|AF338466_1 delta-9 desaturase 3	Acheta domesticus
Unigene35189_All	296	gi|332023287|gb|EGI63541.1|	123	2e-27	Anoctamin-8	Acromyrmex echinatior
Unigene8878_All	518	gi|332021997|gb|EGI62323.1|	191	2e-47	RNA-binding protein 12	Acromyrmex echinatior
Unigene20116_All	2210	gi|332026423|gb|EGI66551.1|	365	5e-99	UPF0392 protein F13G3.3	Acromyrmex echinatior
Unigene43130_All	3972	gi|332026521|gb|EGI66642.1|	905	0	Bromodomain-containing protein 2	Acromyrmex echinatior
Unigene17625_All	635	gi|332031609|gb|EGI71081.1|	106	6e-22	LSM domain-containing protein 1-A	Acromyrmex echinatior
Unigene1824_All	1187	gi|332019930|gb|EGI60390.1|	166	2e-39	Pro-resilin	Acromyrmex echinatior
Unigene39440_All	2330	gi|332021533|gb|EGI61898.1|	181	8e-76	RING finger protein 13	Acromyrmex echinatior
Unigene33045_All	852	gi|332024954|gb|EGI65141.1|	213	1e-101	Somatostatin receptor type 2	Acromyrmex echinatior
Unigene43222_All	1476	gi|332016872|gb|EGI57681.1|	219	2e-55	Suppressor of cytokine signaling 6	Acromyrmex echinatior
Unigene43167_All	788	gi|332023028|gb|EGI63293.1|	260	2e-86	Activin receptor type-2B	Acromyrmex echinatior
Unigene14631_All	226	gi|332030773|gb|EGI70449.1|	99.8	3e-20	Neogenin	Acromyrmex echinatior
Unigene42981_All	1283	gi|332020090|gb|EGI60536.1|	303	2e-80	Translocon-associated protein subunit gamma	Acromyrmex echinatior
Unigene31400_All	295	gi|332022524|gb|EGI62827.1|	76.3	4e-13	Brefeldin A-inhibited guanine nucleotide-exchange protein 3	Acromyrmex echinatior
Unigene21535_All	413	gi|332031125|gb|EGI70702.1|	78.2	1e-13	Cadherin EGF LAG seven-pass G-type receptor 3	Acromyrmex echinatior
Unigene34755_All	261	gi|332027060|gb|EGI67156.1|	182	4e-45	Cyclic nucleotide-gated cation channel alpha-3	Acromyrmex echinatior
Unigene31038_All	283	gi|332018757|gb|EGI59322.1|	120	2e-26	Neuroligin-1	Acromyrmex echinatior
Unigene14728_All	217	gi|332022524|gb|EGI62827.1|	121	1e-26	Brefeldin A-inhibited guanine nucleotide-exchange protein 3	Acromyrmex echinatior
Unigene42224_All	369	gi|332025010|gb|EGI65197.1|	77.4	8e-21	Copper chaperone for superoxide dismutase	Acromyrmex echinatior
Unigene31892_All	686	gi|332026772|gb|EGI66881.1|	80.1	8e-14	Protein scabrous	Acromyrmex echinatior
Unigene34827_All	265	gi|332029577|gb|EGI69466.1|	80.9	2e-14	Adenylate cyclase type 6	Acromyrmex echinatior
Unigene31321_All	329	gi|332023731|gb|EGI63955.1|	83.6	2e-25	Phosphoinositide 3-kinase regulatory subunit 4	Acromyrmex echinatior
Unigene35728_All	887	gi|332018157|gb|EGI58763.1|	249	2e-64	Pancreatic lipase-related protein 2	Acromyrmex echinatior
Unigene27689_All	1181	gi|332023727|gb|EGI63951.1|	349	1e-94	Dehydrodolichyl diphosphate synthase	Acromyrmex echinatior
Unigene32740_All	1407	gi|332016861|gb|EGI57670.1|	198	6e-49	Oxysterol-binding protein-related protein 11	Acromyrmex echinatior
Unigene37230_All	1139	gi|332023727|gb|EGI63951.1|	335	2e-90	Dehydrodolichyl diphosphate synthase	Acromyrmex echinatior
Unigene43879_All	234	gi|332017500|gb|EGI58220.1|	118	9e-26	Diuretic hormone receptor	Acromyrmex echinatior
Unigene32089_All	716	gi|332020986|gb|EGI61379.1|	67.8	4e-10	DNA damage-regulated autophagy modulator protein 2	Acromyrmex echinatior
Unigene42850_All	1356	gi|332024262|gb|EGI64466.1|	115	4e-48	FCH and double SH3 domains protein 2	Acromyrmex echinatior
Unigene44662_All	1964	gi|332023084|gb|EGI63349.1|	490	1e-137	Glucose dehydrogenase	Acromyrmex echinatior
Unigene33256_All	204	gi|332027402|gb|EGI67485.1|	52.8	5e-06	Nesprin-1	Acromyrmex echinatior
Unigene14150_All	525	gi|332019945|gb|EGI60405.1|	60.5	3e-08	PI-PLC X domain-containing protein 1	Acromyrmex echinatior
Unigene21250_All	665	gi|332020999|gb|EGI61392.1|	177	4e-43	PI-PLC X domain-containing protein 1	Acromyrmex echinatior
Unigene36644_All	472	gi|332030972|gb|EGI70598.1|	75.1	1e-20	Protein turtle	Acromyrmex echinatior
Unigene42124_All	260	gi|332025186|gb|EGI65366.1|	76.3	4e-13	Regulator of G-protein signaling 12	Acromyrmex echinatior
Unigene42282_All	266	gi|332025715|gb|EGI65873.1|	85.5	6e-16	RING finger protein nhl-1	Acromyrmex echinatior
Unigene20630_All	1022	gi|332017440|gb|EGI58163.1|	70.5	1e-10	Synaptotagmin-14	Acromyrmex echinatior
Unigene33036_All	1249	gi|332023151|gb|EGI63407.1|	660	0	Synaptotagmin-7	Acromyrmex echinatior
Unigene31716_All	317	gi|332019276|gb|EGI59785.1|	62.4	6e-09	Transcription factor Sp4	Acromyrmex echinatior
Unigene36095_All	397	gi|332024744|gb|EGI64933.1|	168	7e-41	Cytospin-A	Acromyrmex echinatior
Unigene33848_All	222	gi|332020788|gb|EGI61188.1|	73.2	3e-12	Transposable element Tc3 transposase	Acromyrmex echinatior
Unigene20873_All	758	gi|332031123|gb|EGI70700.1|	174	3e-42	Brain-specific angiogenesis inhibitor 1	Acromyrmex echinatior
Unigene42146_All	237	gi|332031123|gb|EGI70700.1|	57.4	2e-07	Brain-specific angiogenesis inhibitor 1	Acromyrmex echinatior
Unigene43884_All	235	gi|332023844|gb|EGI64068.1|	102	4e-21	Myosin-Ie	Acromyrmex echinatior
Unigene43877_All	234	gi|332022045|gb|EGI62371.1|	58.5	8e-08	Putative E3 ubiquitin-protein ligase MYCBP2	Acromyrmex echinatior
Unigene34903_All	270	gi|332019201|gb|EGI59711.1|	150	1e-35	Protein FAM135A	Acromyrmex echinatior
Unigene42418_All	274	gi|332023466|gb|EGI63709.1|	166	2e-40	Teneurin-3	Acromyrmex echinatior
Unigene32507_All	2434	gi|332026029|gb|EGI66180.1|	998	0	Transketolase-like protein 2	Acromyrmex echinatior
Unigene32067_All	1372	gi|332019566|gb|EGI60045.1|	57.4	2e-11	UBX domain-containing protein 4	Acromyrmex echinatior
Unigene42544_All	1470	gi|332027662|gb|EGI67730.1|	166	6e-66	Voltage-dependent calcium channel subunit alpha-2/delta-3	Acromyrmex echinatior
Unigene33079_All	1550	gi|332028283|gb|EGI68330.1|	282	1e-139	Putative ATP-dependent RNA helicase DHX36	Acromyrmex echinatior
Unigene30570_All	1273	gi|332025507|gb|EGI65670.1|	55.1	7e-06	hypothetical protein G5I_05770	Acromyrmex echinatior
Unigene44094_All	249	gi|332019547|gb|EGI60026.1|	75.5	7e-13	Protein abrupt	Acromyrmex echinatior
Unigene43770_All	227	gi|332020947|gb|EGI61340.1|	108	5e-23	Inactive ubiquitin carboxyl-terminal hydrolase 54	Acromyrmex echinatior
Unigene23762_All	803	gi|332016275|gb|EGI57188.1|	352	1e-95	RIMS-binding protein 2	Acromyrmex echinatior
Unigene8971_All	470	gi|332028318|gb|EGI68365.1|	55.8	6e-07	Pre-mRNA-splicing regulator female-lethal(2)D	Acromyrmex echinatior
Unigene33248_All	203	gi|332030610|gb|EGI70298.1|	53.1	4e-06	Adenylate cyclase type 9	Acromyrmex echinatior
Unigene42604_All	317	gi|332027079|gb|EGI67175.1|	74.3	1e-12	G2/M phase-specific E3 ubiquitin-protein ligase	Acromyrmex echinatior
Unigene16131_All	3250	gi|332024795|gb|EGI64983.1|	531	1e-149	Reticulocyte-binding protein 2-like protein a	Acromyrmex echinatior
Unigene44131_All	253	gi|332017084|gb|EGI57883.1|	130	1e-29	Mediator of RNA polymerase II transcription subunit 13	Acromyrmex echinatior
Unigene33058_All	857	gi|332025839|gb|EGI65995.1|	162	2e-38	Down syndrome cell adhesion molecule-like protein	Acromyrmex echinatior
Unigene35653_All	463	gi|332020120|gb|EGI60564.1|	182	4e-45	Adenosine receptor A2b	Acromyrmex echinatior
Unigene21383_All	738	gi|332026255|gb|EGI66394.1|	77.4	6e-13	Annexin-B9	Acromyrmex echinatior
Unigene36763_All	288	gi|332030460|gb|EGI70148.1|	152	6e-36	Polycomb protein Scm	Acromyrmex echinatior
Unigene34201_All	236	gi|332022045|gb|EGI62371.1|	111	1e-23	Putative E3 ubiquitin-protein ligase MYCBP2	Acromyrmex echinatior
Unigene8388_All	316	gi|332023704|gb|EGI63928.1|	120	2e-26	Low-density lipoprotein receptor-related protein 2	Acromyrmex echinatior
Unigene44126_All	252	gi|332024491|gb|EGI64689.1|	118	7e-26	Protein son of sevenless	Acromyrmex echinatior
Unigene36396_All	3197	gi|332026521|gb|EGI66642.1|	884	0	Bromodomain-containing protein 2	Acromyrmex echinatior
Unigene2825_All	2264	gi|332016814|gb|EGI57626.1|	281	1e-73	Transmembrane protein 200A	Acromyrmex echinatior
Unigene28180_All	1867	gi|332023221|gb|EGI63477.1|	567	1e-160	Voltage-gated potassium channel subunit beta-2	Acromyrmex echinatior
Unigene33638_All	215	gi|332023034|gb|EGI63299.1|	85.9	5e-16	Histone-lysine N-methyltransferase trr	Acromyrmex echinatior
Unigene37340_All	1515	gi|332024505|gb|EGI64703.1|	263	2e-68	WD repeat-containing protein 33	Acromyrmex echinatior
Unigene24163_All	4021	gi|332026521|gb|EGI66642.1|	916	0	Bromodomain-containing protein 2	Acromyrmex echinatior
Unigene36457_All	368	gi|332021002|gb|EGI61395.1|	89.7	5e-35	Plexin-A4	Acromyrmex echinatior
Unigene40030_All	2454	gi|332018664|gb|EGI59236.1|	167	2e-39	Krueppel-like factor 10	Acromyrmex echinatior
Unigene35403_All	330	gi|332016543|gb|EGI57424.1|	114	1e-24	SEC14 domain and spectrin repeat-containing protein 1	Acromyrmex echinatior
Unigene38947_All	296	gi|332027970|gb|EGI68021.1|	142	3e-33	Ubiquitin carboxyl-terminal hydrolase 34	Acromyrmex echinatior
Unigene39533_All	1302	gi|332024380|gb|EGI64578.1|	456	1e-126	Palmitoyltransferase ZDHHC2	Acromyrmex echinatior
Unigene42543_All	2819	gi|332030979|gb|EGI70605.1|	606	0	Polyphosphoinositide phosphatase	Acromyrmex echinatior
Unigene35204_All	297	gi|332030454|gb|EGI70142.1|	98.6	7e-20	Homeobox protein B-H1	Acromyrmex echinatior
Unigene34009_All	227	gi|332021870|gb|EGI62206.1|	149	4e-35	PR domain zinc finger protein 4	Acromyrmex echinatior
Unigene8282_All	1326	gi|332021239|gb|EGI61624.1|	291	4e-77	Uncharacterized protein	Acromyrmex echinatior
Unigene34478_All	247	gi|332026987|gb|EGI67083.1|	60.1	3e-08	hypothetical protein G5I_04238	Acromyrmex echinatior
Unigene40977_All	241	gi|332021395|gb|EGI61763.1|	92.8	4e-18	Putative fatty acyl-CoA reductase	Acromyrmex echinatior
Unigene31835_All	263	gi|332023198|gb|EGI63454.1|	65.1	3e-17	TNF receptor-associated factor 2	Acromyrmex echinatior
Unigene2309_All	298	gi|332022873|gb|EGI63145.1|	57	2e-07	Apolipophorin	Acromyrmex echinatior
Unigene44373_All	289	gi|332020386|gb|EGI60806.1|	90.1	3e-17	Serine/threonine-protein kinase LMTK1	Acromyrmex echinatior
Unigene44450_All	311	gi|332025910|gb|EGI66066.1|	49.3	4e-09	Histone-lysine N-methyltransferase trithorax	Acromyrmex echinatior
Unigene42010_All	287	gi|332021096|gb|EGI61483.1|	102	7e-21	Nardilysin	Acromyrmex echinatior
Unigene21663_All	2587	gi|332019834|gb|EGI60295.1|	712	0	Serine/threonine-protein kinase Doa	Acromyrmex echinatior
Unigene33808_All	221	gi|332030051|gb|EGI69876.1|	137	1e-31	Sodium channel protein 60E	Acromyrmex echinatior
Unigene35210_All	298	gi|332031573|gb|EGI71045.1|	100	2e-20	Frizzled-2	Acromyrmex echinatior
Unigene42382_All	660	gi|332018351|gb|EGI58956.1|	162	8e-47	Uncharacterized protein C2orf42	Acromyrmex echinatior
Unigene14459_All	1059	gi|332026255|gb|EGI66394.1|	92.4	3e-17	Annexin-B9	Acromyrmex echinatior
Unigene32983_All	629	gi|332022972|gb|EGI63238.1|	311	1e-83	Anoctamin-1	Acromyrmex echinatior
Unigene9093_All	1900	gi|332024502|gb|EGI64700.1|	672	0	BR serine/threonine-protein kinase 2	Acromyrmex echinatior
Unigene31967_All	1201	gi|332023181|gb|EGI63437.1|	377	1e-103	Rho GTPase-activating protein 190	Acromyrmex echinatior
Unigene2742_All	224	gi|332023766|gb|EGI63990.1|	105	6e-22	Mitochondrial sodium/hydrogen exchanger NHA2	Acromyrmex echinatior
Unigene41027_All	243	gi|332017561|gb|EGI58263.1|	100	1e-20	FLJ37770-like protein	Acromyrmex echinatior
Unigene41510_All	285	gi|332028592|gb|EGI68629.1|	172	5e-42	Spermatogenesis-associated protein 5	Acromyrmex echinatior
Unigene37213_All	3321	gi|332031518|gb|EGI70990.1|	160	4e-37	Cyclic AMP-dependent transcription factor ATF-4	Acromyrmex echinatior
Unigene35420_All	333	gi|332022068|gb|EGI62393.1|	158	8e-38	Protein unc-79-like protein	Acromyrmex echinatior
Unigene34348_All	242	gi|332016542|gb|EGI57423.1|	144	9e-34	Titin	Acromyrmex echinatior
Unigene33619_All	215	gi|332025878|gb|EGI66034.1|	93.2	3e-18	Myosin-XVIIIa	Acromyrmex echinatior
Unigene40052_All	2485	gi|332018486|gb|EGI59076.1|	878	0	F-box/WD repeat-containing protein 1A	Acromyrmex echinatior
Unigene35254_All	304	gi|332027902|gb|EGI67957.1|	142	6e-33	GTP-binding protein REM 1	Acromyrmex echinatior
Unigene34875_All	268	gi|332020158|gb|EGI60602.1|	147	1e-34	Muscle M-line assembly protein unc-89	Acromyrmex echinatior
Unigene33145_All	201	gi|332023446|gb|EGI63689.1|	58.9	7e-08	Phosphatidylinositol-4-phosphate 3-kinase C2 domain-containing beta polypeptide	Acromyrmex echinatior
Unigene36954_All	426	gi|332026463|gb|EGI66591.1|	105	8e-22	Protein C9orf140-like protein	Acromyrmex echinatior
Unigene44295_All	273	gi|332018155|gb|EGI58761.1|	63.2	3e-09	Fibroblast growth factor receptor substrate 2	Acromyrmex echinatior
Unigene31841_All	538	gi|332024978|gb|EGI65165.1|	67.4	1e-23	Protein purity of essence	Acromyrmex echinatior
Unigene40889_All	236	gi|332025910|gb|EGI66066.1|	58.5	8e-08	Histone-lysine N-methyltransferase trithorax	Acromyrmex echinatior
Unigene9058_All	235	gi|332018611|gb|EGI59192.1|	36.6	8e-06	Cysteine string protein	Acromyrmex echinatior
Unigene12935_All	1344	gi|332027060|gb|EGI67156.1|	390	1e-107	Cyclic nucleotide-gated cation channel alpha-3	Acromyrmex echinatior
Unigene34718_All	259	gi|332022007|gb|EGI62333.1|	138	6e-32	Chondroitin sulfate synthase 1	Acromyrmex echinatior
Unigene31960_All	350	gi|332018280|gb|EGI58885.1|	181	6e-45	RING finger protein 145	Acromyrmex echinatior
Unigene44252_All	265	gi|332020402|gb|EGI60822.1|	166	4e-40	Suppressor of cytokine signaling 7	Acromyrmex echinatior
Unigene18326_All	294	gi|332021226|gb|EGI61611.1|	55.8	5e-07	Kinesin-like protein	Acromyrmex echinatior
Unigene34295_All	240	gi|332023034|gb|EGI63299.1|	119	3e-26	Histone-lysine N-methyltransferase trr	Acromyrmex echinatior
Unigene10337_All	236	gi|332018701|gb|EGI59273.1|	103	3e-21	Dedicator of cytokinesis protein 9	Acromyrmex echinatior
Unigene40225_All	206	gi|332024501|gb|EGI64699.1|	64.3	2e-09	Tau-tubulin kinase 1	Acromyrmex echinatior
Unigene44306_All	276	gi|332026659|gb|EGI66768.1|	131	8e-30	MAGUK p55 subfamily member 7	Acromyrmex echinatior
Unigene21439_All	305	gi|332022084|gb|EGI62409.1|	52	8e-06	RILP-like protein-like protein	Acromyrmex echinatior
Unigene43276_All	202	gi|332021175|gb|EGI61560.1|	72	7e-12	hypothetical protein G5I_10123	Acromyrmex echinatior
Unigene44544_All	372	gi|332019922|gb|EGI60382.1|	180	2e-44	Neurexin-4	Acromyrmex echinatior
Unigene31913_All	273	gi|332025910|gb|EGI66066.1|	64.3	4e-16	Histone-lysine N-methyltransferase trithorax	Acromyrmex echinatior
Unigene36680_All	286	gi|332020393|gb|EGI60813.1|	79.3	4e-18	G-protein coupled receptor Mth2	Acromyrmex echinatior
Unigene44666_All	2801	gi|332029738|gb|EGI69607.1|	447	1e-123	Zinc finger protein 585B	Acromyrmex echinatior
Unigene17826_All	441	gi|332019506|gb|EGI59985.1|	127	1e-28	Ankyrin repeat and death domain-containing protein 1A	Acromyrmex echinatior
Unigene40546_All	218	gi|332024977|gb|EGI65164.1|	70.1	3e-11	Alsin	Acromyrmex echinatior
Unigene35396_All	329	gi|332027306|gb|EGI67390.1|	173	2e-42	Protein sidekick	Acromyrmex echinatior
Unigene43221_All	1577	gi|332024032|gb|EGI64250.1|	379	1e-164	Xanthine dehydrogenase	Acromyrmex echinatior
Unigene19501_All	655	gi|332020237|gb|EGI60673.1|	93.6	6e-18	Mediator of RNA polymerase II transcription subunit 1	Acromyrmex echinatior
Unigene18029_All	570	gi|332021870|gb|EGI62206.1|	219	7e-56	PR domain zinc finger protein 4	Acromyrmex echinatior
Unigene2827_All	395	gi|332023731|gb|EGI63955.1|	182	4e-45	Phosphoinositide 3-kinase regulatory subunit 4	Acromyrmex echinatior
Unigene29530_All	283	gi|332024495|gb|EGI64693.1|	124	2e-27	Receptor-type tyrosine-protein phosphatase R	Acromyrmex echinatior
Unigene21397_All	243	gi|332020938|gb|EGI61332.1|	124	1e-27	Xanthine dehydrogenase	Acromyrmex echinatior
Unigene38831_All	434	gi|332017835|gb|EGI58495.1|	111	8e-24	Nuclear pore membrane glycoprotein 210	Acromyrmex echinatior
Unigene35002_All	277	gi|332016392|gb|EGI57305.1|	78.6	8e-14	Histone-lysine N-methyltransferase SETD1B	Acromyrmex echinatior
Unigene42982_All	1347	gi|332020090|gb|EGI60536.1|	303	2e-80	Translocon-associated protein subunit gamma	Acromyrmex echinatior
Unigene37691_All	219	gi|332029327|gb|EGI69310.1|	99.4	4e-20	Lysyl oxidase-like protein 4	Acromyrmex echinatior
Unigene36226_All	626	gi|332019924|gb|EGI60384.1|	183	2e-56	Myosin-M heavy chain	Acromyrmex echinatior
Unigene2935_All	320	gi|332022882|gb|EGI63154.1|	121	8e-27	JmjC domain-containing histone demethylation protein 1	Acromyrmex echinatior
Unigene21608_All	1349	gi|332026843|gb|EGI66946.1|	99.4	4e-19	Hemicentin-1	Acromyrmex echinatior
Unigene18375_All	221	gi|332018312|gb|EGI58917.1|	57.8	1e-07	hypothetical protein G5I_13033	Acromyrmex echinatior
Unigene40276_All	207	gi|332025411|gb|EGI65578.1|	88.6	8e-17	Proteasome-associated protein ECM29-like protein	Acromyrmex echinatior
Unigene10090_All	846	gi|332027293|gb|EGI67377.1|	155	2e-36	Protein FAM86A	Acromyrmex echinatior
Unigene11417_All	627	gi|332021096|gb|EGI61483.1|	70.1	6e-11	Nardilysin	Acromyrmex echinatior
Unigene31109_All	325	gi|332025854|gb|EGI66010.1|	115	4e-25	LIM domain kinase 1	Acromyrmex echinatior
Unigene43287_All	202	gi|332018309|gb|EGI58914.1|	108	7e-23	LRR domain-containing protein	Acromyrmex echinatior
Unigene37712_All	220	gi|332025715|gb|EGI65873.1|	154	1e-36	RING finger protein nhl-1	Acromyrmex echinatior
Unigene35497_All	356	gi|332021650|gb|EGI62009.1|	45.8	4e-07	U3 small nucleolar RNA-associated protein 6-like protein	Acromyrmex echinatior
Unigene27697_All	381	gi|332030605|gb|EGI70293.1|	118	7e-26	Lipase 3	Acromyrmex echinatior
Unigene35229_All	301	gi|332026420|gb|EGI66548.1|	154	1e-36	Peroxidasin	Acromyrmex echinatior
Unigene26463_All	2550	gi|332026029|gb|EGI66180.1|	976	0	Transketolase-like protein 2	Acromyrmex echinatior
Unigene40041_All	1486	gi|332017618|gb|EGI58315.1|	313	1e-102	Putative inorganic phosphate cotransporter	Acromyrmex echinatior
Unigene23516_All	262	gi|332030153|gb|EGI69947.1|	142	4e-33	Putative Rho GTPase-activating protein	Acromyrmex echinatior
Unigene8887_All	553	gi|332021394|gb|EGI61762.1|	320	2e-86	Otoferlin	Acromyrmex echinatior
Unigene39317_All	1038	gi|332028459|gb|EGI68502.1|	519	1e-146	Cytohesin-1	Acromyrmex echinatior
Unigene37823_All	230	gi|332018425|gb|EGI59019.1|	77.4	2e-13	Aryl hydrocarbon receptor	Acromyrmex echinatior
Unigene9142_All	571	gi|332017813|gb|EGI58474.1|	256	3e-67	Collagen alpha-1(XV) chain	Acromyrmex echinatior
Unigene37695_All	219	gi|332024472|gb|EGI64670.1|	59.3	5e-08	OTU domain-containing protein 4	Acromyrmex echinatior
Unigene40796_All	231	gi|332018237|gb|EGI58842.1|	145	4e-34	Nipped-B-like protein	Acromyrmex echinatior
Unigene42733_All	1630	gi|332030972|gb|EGI70598.1|	575	1e-162	Protein turtle	Acromyrmex echinatior
Unigene8974_All	745	gi|332030215|gb|EGI69998.1|	363	4e-99	Alpha-catulin	Acromyrmex echinatior
Unigene41357_All	267	gi|332023446|gb|EGI63689.1|	103	2e-21	Phosphatidylinositol-4-phosphate 3-kinase C2 domain-containing beta polypeptide	Acromyrmex echinatior
Unigene17306_All	311	gi|332020614|gb|EGI61022.1|	63.2	3e-09	SAM and SH3 domain-containing protein 1	Acromyrmex echinatior
Unigene21748_All	868	gi|332027417|gb|EGI67500.1|	108	3e-22	CREB-regulated transcription coactivator 1	Acromyrmex echinatior
Unigene34551_All	251	gi|332019653|gb|EGI60127.1|	125	7e-28	Tyrosine kinase receptor Cad96Ca	Acromyrmex echinatior
Unigene37867_All	233	gi|332020477|gb|EGI60892.1|	65.5	7e-10	Cubilin	Acromyrmex echinatior
Unigene32044_All	3887	gi|332017010|gb|EGI57809.1|	770	0	Cohesin subunit SA-1	Acromyrmex echinatior
Unigene38105_All	257	gi|332029639|gb|EGI69528.1|	85.1	8e-16	Putative ATP-dependent RNA helicase DDX11-like protein	Acromyrmex echinatior
Unigene31805_All	2448	gi|332023435|gb|EGI63678.1|	1100	0	Serine/threonine-protein kinase TAO1	Acromyrmex echinatior
Unigene32108_All	404	gi|332020237|gb|EGI60673.1|	113	3e-24	Mediator of RNA polymerase II transcription subunit 1	Acromyrmex echinatior
Unigene44664_All	2251	gi|332018486|gb|EGI59076.1|	878	0	F-box/WD repeat-containing protein 1A	Acromyrmex echinatior
Unigene19500_All	636	gi|332020237|gb|EGI60673.1|	93.6	6e-18	Mediator of RNA polymerase II transcription subunit 1	Acromyrmex echinatior
Unigene39744_All	1096	gi|332023786|gb|EGI64010.1|	60.8	1e-07	Zinc finger protein Xfin	Acromyrmex echinatior
Unigene42634_All	2439	gi|332021673|gb|EGI62032.1|	673	0	ATP-binding cassette sub-family G member 4	Acromyrmex echinatior
Unigene34899_All	270	gi|332027369|gb|EGI67452.1|	62	7e-09	Inosine-5'-monophosphate dehydrogenase	Acromyrmex echinatior
Unigene14871_All	348	gi|332029283|gb|EGI69266.1|	154	8e-37	Uncharacterized family 31 glucosidase	Acromyrmex echinatior
Unigene32210_All	1074	gi|332020501|gb|EGI60916.1|	367	1e-100	Protein GDAP2-like protein	Acromyrmex echinatior
Unigene42322_All	593	gi|332017768|gb|EGI58436.1|	58.5	4e-24	Queuine tRNA-ribosyltransferase subunit QTRTD1-like protein	Acromyrmex echinatior
Unigene5584_All	416	gi|332028572|gb|EGI68609.1|	151	1e-35	Transformation/transcription domain-associated protein	Acromyrmex echinatior
Unigene23860_All	308	gi|332019529|gb|EGI60008.1|	129	5e-29	Putative serine carboxypeptidase CPVL	Acromyrmex echinatior
Unigene1949_All	1229	gi|332023138|gb|EGI63394.1|	131	6e-29	43 kDa receptor-associated protein of the synapse	Acromyrmex echinatior
Unigene36128_All	2496	gi|332021514|gb|EGI61879.1|	390	1e-156	Nodal modulator 2	Acromyrmex echinatior
Unigene7349_All	351	gi|332029404|gb|EGI69358.1|	132	4e-30	Exostosin-3	Acromyrmex echinatior
Unigene33011_All	755	gi|332016671|gb|EGI57525.1|	127	4e-28	ADP-ribosylation factor-like protein 6-interacting protein 1	Acromyrmex echinatior
Unigene27338_All	350	gi|332025596|gb|EGI65758.1|	78.6	8e-14	Ras-related protein M-Ras	Acromyrmex echinatior
Unigene4801_All	352	gi|332028241|gb|EGI68289.1|	53.9	2e-06	AP2-associated protein kinase 1	Acromyrmex echinatior
Unigene38188_All	267	gi|332024135|gb|EGI64351.1|	55.1	9e-07	Homeobox protein abdominal-B	Acromyrmex echinatior
Unigene37016_All	344	gi|332023034|gb|EGI63299.1|	78.6	8e-14	Histone-lysine N-methyltransferase trr	Acromyrmex echinatior
Unigene35623_All	431	gi|332023448|gb|EGI63691.1|	122	6e-27	Nose resistant to fluoxetine protein 6	Acromyrmex echinatior
Unigene30810_All	271	gi|332023716|gb|EGI63940.1|	114	2e-24	LRR domain-containing protein	Acromyrmex echinatior
Unigene38356_All	296	gi|332020736|gb|EGI61141.1|	67.4	2e-10	Diacylglycerol kinase epsilon	Acromyrmex echinatior
Unigene38039_All	250	gi|332018424|gb|EGI59018.1|	54.7	1e-06	Putative sodium-dependent multivitamin transporter	Acromyrmex echinatior
Unigene23508_All	383	gi|332018578|gb|EGI59163.1|	115	4e-25	1-phosphatidylinositol-3-phosphate 5-kinase	Acromyrmex echinatior
Unigene32762_All	1404	gi|332017229|gb|EGI58012.1|	223	3e-63	Hexosaminidase domain-containing protein	Acromyrmex echinatior
Unigene37231_All	645	gi|332019414|gb|EGI59898.1|	78.6	3e-17	Slit-like protein 3 protein	Acromyrmex echinatior
Unigene1092_All	286	gi|332021972|gb|EGI62299.1|	87.4	2e-16	RAG1-activating protein 1-like protein	Acromyrmex echinatior
Unigene41528_All	288	gi|332024780|gb|EGI64968.1|	58.2	1e-07	Spatacsin	Acromyrmex echinatior
Unigene32899_All	607	gi|332021331|gb|EGI61705.1|	62.8	1e-08	Rho GTPase-activating protein 21	Acromyrmex echinatior
Unigene28181_All	2372	gi|332023221|gb|EGI63477.1|	539	1e-151	Voltage-gated potassium channel subunit beta-2	Acromyrmex echinatior
Unigene25338_All	1128	gi|332022084|gb|EGI62409.1|	403	1e-111	RILP-like protein-like protein	Acromyrmex echinatior
Unigene32156_All	1045	gi|332018939|gb|EGI59485.1|	83.2	3e-24	Supervillin	Acromyrmex echinatior
Unigene17771_All	375	gi|332027926|gb|EGI67980.1|	130	2e-29	Uncharacterized protein C20orf4-like protein	Acromyrmex echinatior
Unigene2036_All	294	gi|332020373|gb|EGI60794.1|	97.1	2e-19	RNA-binding protein pno1	Acromyrmex echinatior
Unigene43178_All	872	gi|332018769|gb|EGI59334.1|	111	4e-23	Tankyrase-1	Acromyrmex echinatior
Unigene42492_All	2289	gi|332023722|gb|EGI63946.1|	231	3e-82	Brain-enriched guanylate kinase-associated protein	Acromyrmex echinatior
Unigene5560_All	673	gi|332025133|gb|EGI65313.1|	140	6e-32	Ras-responsive element-binding protein 1	Acromyrmex echinatior
Unigene35711_All	675	gi|332025727|gb|EGI65885.1|	96.3	1e-18	Serine proteinase stubble	Acromyrmex echinatior
Unigene36809_All	1112	gi|332028072|gb|EGI68123.1|	359	1e-97	Ubiquitin-conjugating enzyme E2-24 kDa	Acromyrmex echinatior
Unigene1717_All	755	gi|332028703|gb|EGI68735.1|	254	3e-82	Down syndrome cell adhesion molecule-like protein	Acromyrmex echinatior
Unigene42547_All	1607	gi|332019834|gb|EGI60295.1|	630	1e-179	Serine/threonine-protein kinase Doa	Acromyrmex echinatior
Unigene32936_All	1185	gi|332019281|gb|EGI59790.1|	126	2e-27	Mitogen-activated protein kinase kinase kinase 12	Acromyrmex echinatior
Unigene17237_All	292	gi|332020515|gb|EGI60930.1|	156	2e-37	Zinc finger SWIM domain-containing protein	Acromyrmex echinatior
Unigene27657_All	305	gi|332017569|gb|EGI58269.1|	109	3e-23	Zinc finger protein 40	Acromyrmex echinatior
Unigene13616_All	310	gi|332029602|gb|EGI69491.1|	52.4	6e-06	Repressor of RNA polymerase III transcription MAF1-like protein	Acromyrmex echinatior
Unigene5892_All	732	gi|332026070|gb|EGI66221.1|	399	1e-110	Protein turtle-like protein A	Acromyrmex echinatior
Unigene44467_All	320	gi|332020911|gb|EGI61309.1|	102	4e-21	Protein Dok-7	Acromyrmex echinatior
Unigene27109_All	346	gi|332016622|gb|EGI57494.1|	153	2e-36	Synembryn-A	Acromyrmex echinatior
Unigene2165_All	338	gi|332024526|gb|EGI64724.1|	143	2e-33	Transient receptor potential cation channel	Acromyrmex echinatior
Unigene17790_All	325	gi|332025352|gb|EGI65519.1|	166	2e-40	Basement membrane-specific heparan sulfate proteoglycan core protein	Acromyrmex echinatior
Unigene31143_All	2232	gi|332023768|gb|EGI63992.1|	290	7e-79	Putative helicase senataxin	Acromyrmex echinatior
Unigene42940_All	869	gi|332024319|gb|EGI64518.1|	115	2e-24	Ankyrin repeat domain-containing protein 56	Acromyrmex echinatior
Unigene14875_All	976	gi|332018217|gb|EGI58822.1|	254	5e-66	Ras-related protein Rab-26	Acromyrmex echinatior
Unigene1948_All	425	gi|332020788|gb|EGI61188.1|	160	2e-38	Transposable element Tc3 transposase	Acromyrmex echinatior
Unigene32910_All	567	gi|332018321|gb|EGI58926.1|	133	5e-30	StAR-related lipid transfer protein 13	Acromyrmex echinatior
Unigene5068_All	833	gi|332028538|gb|EGI68576.1|	152	2e-35	UPF0605 protein	Acromyrmex echinatior
Unigene42287_All	266	gi|332016862|gb|EGI57671.1|	67.4	2e-10	UPF0474 protein	Acromyrmex echinatior
Unigene12242_All	353	gi|332027744|gb|EGI67811.1|	137	2e-31	Neuralized-like protein 4	Acromyrmex echinatior
Unigene39631_All	781	gi|332024905|gb|EGI65093.1|	184	1e-75	DE-cadherin	Acromyrmex echinatior
Unigene20741_All	535	gi|332024744|gb|EGI64933.1|	212	5e-54	Cytospin-A	Acromyrmex echinatior
Unigene23467_All	470	gi|332023593|gb|EGI63826.1|	190	2e-47	E3 ubiquitin-protein ligase HUWE1	Acromyrmex echinatior
Unigene17484_All	440	gi|332027083|gb|EGI67179.1|	90.5	2e-17	Protein NLRC5	Acromyrmex echinatior
Unigene4187_All	364	gi|332017093|gb|EGI57892.1|	139	5e-32	Activating molecule in BECN1-regulated autophagy protein 1	Acromyrmex echinatior
Unigene14833_All	296	gi|332029744|gb|EGI69613.1|	61.6	1e-08	Vacuolar protein sorting-associated protein 13D	Acromyrmex echinatior
Unigene939_All	822	gi|332027079|gb|EGI67175.1|	104	5e-21	G2/M phase-specific E3 ubiquitin-protein ligase	Acromyrmex echinatior
Unigene7470_All	720	gi|332028695|gb|EGI68727.1|	62	2e-08	Enterin neuropeptide	Acromyrmex echinatior
Unigene39023_All	859	gi|332026463|gb|EGI66591.1|	162	3e-48	Protein C9orf140-like protein	Acromyrmex echinatior
Unigene6047_All	1228	gi|332029790|gb|EGI69659.1|	216	1e-54	LAMP family protein C20orf103-like protein	Acromyrmex echinatior
Unigene37753_All	224	gi|332026039|gb|EGI66190.1|	110	2e-23	Monocarboxylate transporter 12	Acromyrmex echinatior
Unigene25922_All	203	gi|332021082|gb|EGI61469.1|	120	2e-26	Polypeptide N-acetylgalactosaminyltransferase 35A	Acromyrmex echinatior
Unigene4888_All	402	gi|332030535|gb|EGI70223.1|	197	1e-49	Protein phosphatase PHLPP-like protein	Acromyrmex echinatior
Unigene35841_All	332	gi|332025900|gb|EGI66056.1|	57.4	2e-07	BTB/POZ domain-containing protein 2	Acromyrmex echinatior
Unigene20525_All	1308	gi|332021997|gb|EGI62323.1|	160	1e-37	RNA-binding protein 12	Acromyrmex echinatior
Unigene32339_All	764	gi|332016543|gb|EGI57424.1|	65.9	2e-09	SEC14 domain and spectrin repeat-containing protein 1	Acromyrmex echinatior
Unigene10445_All	708	gi|332027480|gb|EGI67563.1|	301	2e-80	Ras-related protein Rab-27A	Acromyrmex echinatior
Unigene6160_All	531	gi|332018583|gb|EGI59168.1|	117	4e-48	Kinesin-like protein KIF16B	Acromyrmex echinatior
Unigene26800_All	674	gi|332021261|gb|EGI61645.1|	59.7	1e-07	Histone-lysine N-methyltransferase SETMAR	Acromyrmex echinatior
Unigene33057_All	1112	gi|332019550|gb|EGI60029.1|	427	1e-118	Wilms tumor protein 1-interacting protein-like protein	Acromyrmex echinatior
Unigene42970_All	1676	gi|332022065|gb|EGI62390.1|	256	1e-100	Splicing factor 4	Acromyrmex echinatior
Unigene8649_All	351	gi|332020911|gb|EGI61309.1|	204	1e-51	Protein Dok-7	Acromyrmex echinatior
Unigene14308_All	2141	gi|332023853|gb|EGI64077.1|	250	2e-64	TWiK family of potassium channels protein 7	Acromyrmex echinatior
Unigene16023_All	815	gi|332024598|gb|EGI64796.1|	294	4e-78	Uncharacterized protein C22orf9-like protein	Acromyrmex echinatior
Unigene3066_All	398	gi|332017462|gb|EGI58185.1|	58.2	1e-07	Serine-protein kinase ATM	Acromyrmex echinatior
Unigene12400_All	860	gi|332018484|gb|EGI59074.1|	43.1	1e-06	Exportin-7	Acromyrmex echinatior
Unigene14582_All	388	gi|332017605|gb|EGI58302.1|	141	8e-33	SH3 domain-binding protein 5-like protein	Acromyrmex echinatior
Unigene39437_All	388	gi|332024860|gb|EGI65048.1|	141	1e-32	CREB-binding protein	Acromyrmex echinatior
Unigene40019_All	667	gi|332027456|gb|EGI67539.1|	224	2e-57	Erythroid differentiation-related factor 1	Acromyrmex echinatior
Unigene17285_All	264	gi|332022340|gb|EGI62652.1|	142	6e-33	Nuclear receptor interaction protein	Acromyrmex echinatior
Unigene43094_All	1337	gi|332021343|gb|EGI61717.1|	161	2e-64	Leucine-rich repeat neuronal protein 2	Acromyrmex echinatior
Unigene31349_All	1253	gi|332027748|gb|EGI67815.1|	504	1e-141	Asparagine-linked glycosylation protein 11-like protein	Acromyrmex echinatior
Unigene13477_All	302	gi|332024859|gb|EGI65047.1|	66.6	3e-10	Protein daughter of sevenless	Acromyrmex echinatior
Unigene4148_All	283	gi|332030026|gb|EGI69851.1|	62.4	6e-09	Protein ELYS	Acromyrmex echinatior
Unigene26940_All	383	gi|332028808|gb|EGI68837.1|	97.8	1e-19	Regulator of G-protein signaling 12	Acromyrmex echinatior
Unigene32340_All	354	gi|332028794|gb|EGI68823.1|	86.7	2e-19	DTW domain-containing protein 1	Acromyrmex echinatior
Unigene1363_All	1069	gi|332023178|gb|EGI63434.1|	226	1e-57	Small glutamine-rich tetratricopeptide repeat-containing protein alpha	Acromyrmex echinatior
Unigene35640_All	448	gi|332018211|gb|EGI58816.1|	187	1e-46	IQ motif and SEC7 domain-containing protein 1	Acromyrmex echinatior
Unigene29562_All	267	gi|332021435|gb|EGI61803.1|	90.5	2e-17	Cytochrome P450 9e2	Acromyrmex echinatior
Unigene1920_All	558	gi|332016777|gb|EGI57598.1|	169	6e-41	Sorting nexin-30	Acromyrmex echinatior
Unigene19552_All	449	gi|332018139|gb|EGI58748.1|	186	2e-46	Carboxypeptidase D	Acromyrmex echinatior
Unigene9259_All	1285	gi|332027745|gb|EGI67812.1|	573	1e-162	Guanine nucleotide-binding protein subunit beta-2	Acromyrmex echinatior
Unigene7353_All	572	gi|332029301|gb|EGI69284.1|	112	9e-24	Huntingtin	Acromyrmex echinatior
Unigene44648_All	888	gi|332017841|gb|EGI58501.1|	233	9e-60	Cytoplasmic protein NCK1	Acromyrmex echinatior
Unigene31957_All	459	gi|332020406|gb|EGI60826.1|	189	2e-47	Solute carrier family 15 member 1	Acromyrmex echinatior
Unigene2738_All	483	gi|332019457|gb|EGI59939.1|	107	2e-22	hypothetical protein G5I_11884	Acromyrmex echinatior
Unigene43154_All	2169	gi|332030161|gb|EGI69955.1|	977	0	Putative ubiquitin carboxyl-terminal hydrolase FAF-X	Acromyrmex echinatior
Unigene2518_All	329	gi|332025750|gb|EGI65908.1|	69.3	5e-11	tRNA-specific adenosine deaminase-like protein 3	Acromyrmex echinatior
Unigene29911_All	461	gi|332018845|gb|EGI59401.1|	74.3	1e-12	RNA pseudouridylate synthase domain-containing protein 4	Acromyrmex echinatior
Unigene38677_All	1018	gi|332027517|gb|EGI67594.1|	129	2e-28	Protein lava lamp	Acromyrmex echinatior
Unigene30884_All	278	gi|332024109|gb|EGI64325.1|	170	1e-41	Protein dopey-1-like protein	Acromyrmex echinatior
Unigene22740_All	324	gi|332018701|gb|EGI59273.1|	171	9e-42	Dedicator of cytokinesis protein 9	Acromyrmex echinatior
Unigene4049_All	551	gi|332025284|gb|EGI65455.1|	97.4	3e-19	Neurabin-1	Acromyrmex echinatior
Unigene7911_All	528	gi|332022562|gb|EGI62864.1|	234	1e-60	Putative palmitoyltransferase ZDHHC5	Acromyrmex echinatior
Unigene9461_All	3833	gi|332023441|gb|EGI63684.1|	796	0	PAX-interacting protein 1	Acromyrmex echinatior
Unigene33046_All	1057	gi|332025054|gb|EGI65241.1|	169	1e-56	Zinc finger protein 830	Acromyrmex echinatior
Unigene38333_All	291	gi|332031071|gb|EGI70657.1|	116	3e-25	Organic cation transporter protein	Acromyrmex echinatior
Unigene38547_All	376	gi|332026813|gb|EGI66922.1|	60.5	2e-08	hypothetical protein G5I_04730	Acromyrmex echinatior
Unigene32187_All	1902	gi|332020640|gb|EGI61047.1|	344	1e-92	Glutamine and serine-rich protein 1	Acromyrmex echinatior
Unigene20559_All	426	gi|332028241|gb|EGI68289.1|	120	1e-26	AP2-associated protein kinase 1	Acromyrmex echinatior
Unigene29786_All	402	gi|332021808|gb|EGI62154.1|	170	1e-41	Xenotropic and polytropic retrovirus receptor 1	Acromyrmex echinatior
Unigene38436_All	317	gi|332025667|gb|EGI65829.1|	70.9	2e-11	2-oxoglutarate and iron-dependent oxygenase domain-containing protein 1	Acromyrmex echinatior
Unigene29858_All	469	gi|332021906|gb|EGI62240.1|	106	3e-22	Putative fatty acyl-CoA reductase	Acromyrmex echinatior
Unigene3034_All	411	gi|332021874|gb|EGI62210.1|	100	2e-20	C2 domain-containing protein 2	Acromyrmex echinatior
Unigene8423_All	839	gi|332024734|gb|EGI64923.1|	142	3e-66	Carbohydrate sulfotransferase 5	Acromyrmex echinatior
Unigene32654_All	689	gi|332018351|gb|EGI58956.1|	236	8e-61	Uncharacterized protein C2orf42	Acromyrmex echinatior
Unigene21129_All	337	gi|332026695|gb|EGI66804.1|	149	5e-35	CAAX prenyl protease 2	Acromyrmex echinatior
Unigene16117_All	436	gi|332021116|gb|EGI61503.1|	105	8e-22	Putative RNA-binding protein 16	Acromyrmex echinatior
Unigene27878_All	1160	gi|332027516|gb|EGI67593.1|	331	3e-89	Uncharacterized protein C5orf4-like protein	Acromyrmex echinatior
Unigene7504_All	787	gi|332027083|gb|EGI67179.1|	218	2e-55	Protein NLRC5	Acromyrmex echinatior
Unigene16492_All	419	gi|332031220|gb|EGI70765.1|	154	9e-37	Protein VPRBP	Acromyrmex echinatior
Unigene32802_All	1816	gi|332025406|gb|EGI65573.1|	160	2e-43	Atherin	Acromyrmex echinatior
Unigene16071_All	3836	gi|332017392|gb|EGI58128.1|	437	0	Disintegrin and metalloproteinase domain-containing protein 11	Acromyrmex echinatior
Unigene36815_All	604	gi|332019977|gb|EGI60437.1|	65.5	1e-09	Proteasome assembly chaperone 2	Acromyrmex echinatior
Unigene29247_All	2945	gi|332025599|gb|EGI65761.1|	414	0	Transmembrane protein 132C	Acromyrmex echinatior
Unigene23908_All	372	gi|332022112|gb|EGI62434.1|	101	9e-21	Metal regulatory transcription factor 1	Acromyrmex echinatior
Unigene20889_All	432	gi|332031412|gb|EGI70925.1|	165	5e-40	Zinc finger with UFM1-specific peptidase domain protein	Acromyrmex echinatior
Unigene30428_All	937	gi|332022068|gb|EGI62393.1|	390	1e-107	Protein unc-79-like protein	Acromyrmex echinatior
Unigene22230_All	737	gi|332031021|gb|EGI70636.1|	79	2e-13	FLJ37770-like protein	Acromyrmex echinatior
Unigene7089_All	556	gi|332030959|gb|EGI70585.1|	128	1e-28	Lysosomal-trafficking regulator	Acromyrmex echinatior
Unigene14306_All	595	gi|332026031|gb|EGI66182.1|	121	2e-26	hypothetical protein G5I_05300	Acromyrmex echinatior
Unigene38560_All	383	gi|332030426|gb|EGI70114.1|	205	6e-52	Protein decapentaplegic	Acromyrmex echinatior
Unigene31764_All	993	gi|332028457|gb|EGI68500.1|	120	2e-45	Protein FAN	Acromyrmex echinatior
Unigene28943_All	349	gi|332024027|gb|EGI64245.1|	155	5e-37	Inositol polyphosphate 5-phosphatase OCRL-1	Acromyrmex echinatior
Unigene31394_All	2340	gi|332021533|gb|EGI61898.1|	182	6e-76	RING finger protein 13	Acromyrmex echinatior
Unigene10551_All	462	gi|332021054|gb|EGI61441.1|	306	2e-82	Diacylglycerol kinase eta	Acromyrmex echinatior
Unigene11470_All	2915	gi|332029738|gb|EGI69607.1|	446	1e-123	Zinc finger protein 585B	Acromyrmex echinatior
Unigene22518_All	841	gi|332029758|gb|EGI69627.1|	255	1e-109	ELAV-like protein 2	Acromyrmex echinatior
Unigene22869_All	529	gi|332023594|gb|EGI63827.1|	84.7	2e-15	Uncharacterized protein	Acromyrmex echinatior
Unigene21024_All	540	gi|332016798|gb|EGI57619.1|	85.1	1e-15	Sterol regulatory element-binding protein cleavage-activating protein	Acromyrmex echinatior
Unigene10135_All	697	gi|332016333|gb|EGI57246.1|	289	6e-77	Leucine-rich repeats and immunoglobulin-like domains protein 3	Acromyrmex echinatior
Unigene11814_All	506	gi|332025926|gb|EGI66082.1|	158	1e-37	Fatty acid synthase	Acromyrmex echinatior
Unigene16047_All	446	gi|332026530|gb|EGI66650.1|	167	1e-40	ARID domain-containing protein C08B11.3	Acromyrmex echinatior
Unigene14014_All	405	gi|332031576|gb|EGI71048.1|	259	2e-68	SNF-related serine/threonine-protein kinase	Acromyrmex echinatior
Unigene35905_All	5557	gi|332027517|gb|EGI67594.1|	252	2e-64	Protein lava lamp	Acromyrmex echinatior
Unigene14011_All	391	gi|332023034|gb|EGI63299.1|	141	8e-33	Histone-lysine N-methyltransferase trr	Acromyrmex echinatior
Unigene19656_All	605	gi|332024501|gb|EGI64699.1|	169	5e-41	Tau-tubulin kinase 1	Acromyrmex echinatior
Unigene27289_All	519	gi|332021030|gb|EGI61419.1|	212	6e-54	Ubiquitin	Acromyrmex echinatior
Unigene37363_All	3345	gi|332025182|gb|EGI65362.1|	357	2e-96	Uncharacterized protein	Acromyrmex echinatior
Unigene19686_All	394	gi|332026356|gb|EGI66485.1|	100	2e-20	Solute carrier organic anion transporter family member 4C1	Acromyrmex echinatior
Unigene18989_All	1714	gi|332020408|gb|EGI60828.1|	204	8e-51	Neural proliferation differentiation and control protein 1	Acromyrmex echinatior
Unigene10148_All	398	gi|332025818|gb|EGI65975.1|	105	5e-22	C-type lectin domain family 10 member A	Acromyrmex echinatior
Unigene11211_All	381	gi|332025038|gb|EGI65225.1|	52.4	2e-12	BCL-6 corepressor	Acromyrmex echinatior
Unigene15166_All	305	gi|332019871|gb|EGI60332.1|	152	4e-36	Maternal embryonic leucine zipper kinase	Acromyrmex echinatior
Unigene10612_All	1675	gi|332025518|gb|EGI65681.1|	418	1e-115	Rap1 GTPase-GDP dissociation stimulator 1-B	Acromyrmex echinatior
Unigene25653_All	683	gi|332030319|gb|EGI70062.1|	138	4e-33	Transmembrane protein C9orf5	Acromyrmex echinatior
Unigene10132_All	695	gi|332017862|gb|EGI58522.1|	179	1e-43	Dual specificity protein phosphatase CDC14A	Acromyrmex echinatior
Unigene19522_All	349	gi|332024487|gb|EGI64685.1|	57.4	2e-07	Male-specific lethal 1-like 1	Acromyrmex echinatior
Unigene3122_All	3405	gi|332018336|gb|EGI58941.1|	283	5e-74	Uncharacterized protein	Acromyrmex echinatior
Unigene11855_All	452	gi|332027798|gb|EGI67863.1|	263	2e-69	Mitogen-activated protein kinase kinase kinase 15	Acromyrmex echinatior
Unigene770_All	531	gi|332024598|gb|EGI64796.1|	290	2e-77	Uncharacterized protein C22orf9-like protein	Acromyrmex echinatior
Unigene40043_All	1409	gi|332025522|gb|EGI65685.1|	455	1e-126	Spermine synthase	Acromyrmex echinatior
Unigene7471_All	1140	gi|332029498|gb|EGI69396.1|	398	1e-127	Ankyrin repeat and fibronectin type-III domain-containing protein 1	Acromyrmex echinatior
Unigene5675_All	782	gi|332030223|gb|EGI70006.1|	114	5e-24	Replicase polyprotein 1a	Acromyrmex echinatior
Unigene13308_All	1372	gi|332022045|gb|EGI62371.1|	256	2e-66	Putative E3 ubiquitin-protein ligase MYCBP2	Acromyrmex echinatior
Unigene36157_All	1789	gi|332022227|gb|EGI62542.1|	497	1e-139	CCR4-NOT transcription complex subunit 4	Acromyrmex echinatior
Unigene21163_All	343	gi|332021289|gb|EGI61668.1|	145	5e-34	DENN domain-containing protein 5B	Acromyrmex echinatior
Unigene9980_All	849	gi|332018132|gb|EGI58741.1|	339	8e-92	Lethal(2)neighbour of tid protein	Acromyrmex echinatior
Unigene18495_All	2953	gi|332016542|gb|EGI57423.1|	377	1e-106	Titin	Acromyrmex echinatior
Unigene23548_All	522	gi|332022089|gb|EGI62413.1|	57.8	2e-07	FLJ37770-like protein	Acromyrmex echinatior
Unigene15377_All	1940	gi|332019834|gb|EGI60295.1|	631	0	Serine/threonine-protein kinase Doa	Acromyrmex echinatior
Unigene5197_All	606	gi|332030748|gb|EGI70424.1|	226	5e-58	Activated CDC42 kinase 1	Acromyrmex echinatior
Unigene13442_All	595	gi|332018165|gb|EGI58771.1|	207	2e-52	Putative ATP-dependent RNA helicase DHX34	Acromyrmex echinatior
Unigene36924_All	1363	gi|332017035|gb|EGI57834.1|	509	1e-142	Abhydrolase domain-containing protein 4	Acromyrmex echinatior
Unigene6400_All	2614	gi|332030183|gb|EGI69977.1|	262	6e-68	Transcription factor kayak	Acromyrmex echinatior
Unigene19503_All	1097	gi|332031580|gb|EGI71052.1|	488	1e-136	Sodium/hydrogen exchanger 3	Acromyrmex echinatior
Unigene18988_All	1886	gi|332020408|gb|EGI60828.1|	213	3e-53	Neural proliferation differentiation and control protein 1	Acromyrmex echinatior
Unigene29579_All	679	gi|332017889|gb|EGI58549.1|	390	1e-107	Tectonin beta-propeller repeat-containing protein	Acromyrmex echinatior
Unigene30800_All	1871	gi|332017618|gb|EGI58315.1|	437	1e-121	Putative inorganic phosphate cotransporter	Acromyrmex echinatior
Unigene43072_All	1478	gi|332017648|gb|EGI58340.1|	387	1e-105	Purine nucleoside phosphorylase	Acromyrmex echinatior
Unigene36357_All	1711	gi|332017618|gb|EGI58315.1|	325	1e-113	Putative inorganic phosphate cotransporter	Acromyrmex echinatior
Unigene10439_All	1385	gi|332024498|gb|EGI64696.1|	244	1e-117	Uncharacterized protein	Acromyrmex echinatior
Unigene17452_All	511	gi|332016551|gb|EGI57432.1|	172	5e-42	Transcription factor GATA-4	Acromyrmex echinatior
Unigene27490_All	574	gi|332024109|gb|EGI64325.1|	110	5e-23	Protein dopey-1-like protein	Acromyrmex echinatior
Unigene6254_All	2781	gi|332026166|gb|EGI66308.1|	414	1e-114	Uncharacterized protein	Acromyrmex echinatior
Unigene19899_All	675	gi|332026170|gb|EGI66312.1|	60.8	1e-14	Lysine-specific demethylase 5A	Acromyrmex echinatior
Unigene32691_All	1286	gi|332030643|gb|EGI70331.1|	123	2e-26	Protein chiffon	Acromyrmex echinatior
Unigene13458_All	763	gi|332024625|gb|EGI64822.1|	395	1e-108	Mediator of RNA polymerase II transcription subunit 14	Acromyrmex echinatior
Unigene28498_All	479	gi|332022953|gb|EGI63219.1|	183	3e-45	Vacuolar protein sorting-associated protein 45	Acromyrmex echinatior
Unigene4402_All	818	gi|332016993|gb|EGI57792.1|	64.7	5e-09	GS1-like protein	Acromyrmex echinatior
Unigene16805_All	659	gi|332031166|gb|EGI70743.1|	213	5e-54	E3 ubiquitin-protein ligase NEDD4	Acromyrmex echinatior
Unigene26081_All	700	gi|332025181|gb|EGI65361.1|	133	6e-30	Kinesin-like protein KIF3B	Acromyrmex echinatior
Unigene9928_All	606	gi|332027382|gb|EGI67465.1|	69.3	1e-10	GON-4-like protein	Acromyrmex echinatior
Unigene6578_All	923	gi|332020885|gb|EGI61283.1|	186	1e-45	RNA-binding protein 9	Acromyrmex echinatior
Unigene178_All	2050	gi|332022938|gb|EGI63204.1|	417	1e-114	Phospholipase A-2-activating protein	Acromyrmex echinatior
Unigene12807_All	1284	gi|332017348|gb|EGI58092.1|	169	3e-40	Calpain-D	Acromyrmex echinatior
Unigene1231_All	721	gi|332022058|gb|EGI62383.1|	61.2	4e-08	Nuclear receptor corepressor 1	Acromyrmex echinatior
Unigene16135_All	632	gi|332030610|gb|EGI70298.1|	98.2	2e-19	Adenylate cyclase type 9	Acromyrmex echinatior
Unigene3114_All	5134	gi|332024047|gb|EGI64265.1|	257	4e-66	Transcriptional regulator ATRX-like protein	Acromyrmex echinatior
Unigene37281_All	1500	gi|332029626|gb|EGI69515.1|	484	1e-159	DnaJ-like protein subfamily C member 11	Acromyrmex echinatior
Unigene32757_All	1183	gi|332026699|gb|EGI66808.1|	334	4e-90	Mediator of RNA polymerase II transcription subunit 6	Acromyrmex echinatior
Unigene19116_All	899	gi|332025910|gb|EGI66066.1|	75.1	4e-12	Histone-lysine N-methyltransferase trithorax	Acromyrmex echinatior
Unigene13066_All	529	gi|332021235|gb|EGI61620.1|	168	2e-48	Multidrug resistance-associated protein 7	Acromyrmex echinatior
Unigene17378_All	568	gi|332028592|gb|EGI68629.1|	142	1e-32	Spermatogenesis-associated protein 5	Acromyrmex echinatior
Unigene6579_All	741	gi|332020885|gb|EGI61283.1|	64.3	5e-09	RNA-binding protein 9	Acromyrmex echinatior
Unigene30542_All	2204	gi|332027180|gb|EGI67272.1|	305	8e-81	Gastrula zinc finger protein XlCGF46.1	Acromyrmex echinatior
Unigene16118_All	910	gi|332021116|gb|EGI61503.1|	279	1e-73	Putative RNA-binding protein 16	Acromyrmex echinatior
Unigene4431_All	560	gi|332018122|gb|EGI58734.1|	184	1e-45	Uncharacterized protein C3orf21-like protein	Acromyrmex echinatior
Unigene36711_All	588	gi|332016960|gb|EGI57769.1|	155	2e-42	Zinc metalloproteinase nas-15	Acromyrmex echinatior
Unigene36368_All	925	gi|332021481|gb|EGI61846.1|	114	5e-24	Glycogenin-1	Acromyrmex echinatior
Unigene16706_All	670	gi|332020505|gb|EGI60920.1|	395	1e-109	Protein cubitus interruptus	Acromyrmex echinatior
Unigene10234_All	794	gi|332024978|gb|EGI65165.1|	319	1e-85	Protein purity of essence	Acromyrmex echinatior
Unigene18537_All	2554	gi|332030161|gb|EGI69955.1|	575	0	Putative ubiquitin carboxyl-terminal hydrolase FAF-X	Acromyrmex echinatior
Unigene27853_All	2758	gi|332018007|gb|EGI58636.1|	424	1e-116	Apoptosis-stimulating of p53 protein 1	Acromyrmex echinatior
Unigene9981_All	899	gi|332021355|gb|EGI61729.1|	416	1e-115	Putative fatty acyl-CoA reductase	Acromyrmex echinatior
Unigene10805_All	2105	gi|332017229|gb|EGI58012.1|	421	1e-116	Hexosaminidase domain-containing protein	Acromyrmex echinatior
Unigene5019_All	666	gi|332022302|gb|EGI62614.1|	54.3	4e-06	hypothetical protein G5I_08974	Acromyrmex echinatior
Unigene17018_All	635	gi|332028346|gb|EGI68393.1|	164	2e-39	Glycerophosphodiester phosphodiesterase domain-containing protein 1	Acromyrmex echinatior
Unigene6982_All	841	gi|332028061|gb|EGI68112.1|	94.4	6e-18	Zinc finger protein 346	Acromyrmex echinatior
Unigene7501_All	1007	gi|332026025|gb|EGI66176.1|	341	3e-92	SH2B adapter protein 2	Acromyrmex echinatior
Unigene27877_All	1343	gi|332027516|gb|EGI67593.1|	243	3e-75	Uncharacterized protein C5orf4-like protein	Acromyrmex echinatior
Unigene13547_All	384	gi|332030322|gb|EGI70065.1|	55.5	7e-07	Protein Jumonji	Acromyrmex echinatior
Unigene12555_All	585	gi|332018126|gb|EGI58735.1|	62	8e-14	Serum response factor-binding protein 1	Acromyrmex echinatior
Unigene18724_All	2051	gi|332019807|gb|EGI60268.1|	266	2e-69	Protein unzipped	Acromyrmex echinatior
Unigene26632_All	3487	gi|332026521|gb|EGI66642.1|	944	0	Bromodomain-containing protein 2	Acromyrmex echinatior
Unigene19201_All	672	gi|332026128|gb|EGI66276.1|	263	5e-69	Uncharacterized protein	Acromyrmex echinatior
Unigene2678_All	432	gi|332023315|gb|EGI63569.1|	73.6	2e-12	Myosin-2 essential light chain	Acromyrmex echinatior
Unigene6988_All	1137	gi|332024418|gb|EGI64616.1|	102	7e-41	Anaphase-promoting complex subunit 1	Acromyrmex echinatior
Unigene25297_All	3317	gi|332026793|gb|EGI66902.1|	847	0	Pre-mRNA-processing factor 39	Acromyrmex echinatior
Unigene4055_All	795	gi|332028241|gb|EGI68289.1|	72	3e-11	AP2-associated protein kinase 1	Acromyrmex echinatior
Unigene26442_All	536	gi|332021808|gb|EGI62154.1|	244	1e-63	Xenotropic and polytropic retrovirus receptor 1	Acromyrmex echinatior
Unigene18836_All	2780	gi|332029721|gb|EGI69600.1|	567	1e-160	Nucleolysin TIAR	Acromyrmex echinatior
Unigene20186_All	525	gi|332018551|gb|EGI59140.1|	117	3e-25	DNA replication licensing factor MCM4	Acromyrmex echinatior
Unigene28955_All	707	gi|332023650|gb|EGI63878.1|	107	4e-22	Zinc finger protein 569	Acromyrmex echinatior
Unigene39838_All	817	gi|332024078|gb|EGI64295.1|	124	5e-27	Putative inorganic phosphate cotransporter	Acromyrmex echinatior
Unigene23030_All	1388	gi|332017035|gb|EGI57834.1|	509	1e-142	Abhydrolase domain-containing protein 4	Acromyrmex echinatior
Unigene2858_All	1744	gi|332022084|gb|EGI62409.1|	450	1e-125	RILP-like protein-like protein	Acromyrmex echinatior
Unigene39537_All	1714	gi|332022065|gb|EGI62390.1|	384	1e-106	Splicing factor 4	Acromyrmex echinatior
Unigene14392_All	716	gi|332023716|gb|EGI63940.1|	124	5e-27	LRR domain-containing protein	Acromyrmex echinatior
Unigene512_All	1068	gi|332023028|gb|EGI63293.1|	411	1e-113	Activin receptor type-2B	Acromyrmex echinatior
Unigene6906_All	806	gi|332029744|gb|EGI69613.1|	136	2e-60	Vacuolar protein sorting-associated protein 13D	Acromyrmex echinatior
Unigene13457_All	443	gi|332017032|gb|EGI57831.1|	221	6e-57	CD109 antigen	Acromyrmex echinatior
Unigene5981_All	793	gi|332021900|gb|EGI62236.1|	93.2	8e-28	Sodium-independent sulfate anion transporter	Acromyrmex echinatior
Unigene28694_All	728	gi|332025854|gb|EGI66010.1|	358	2e-97	LIM domain kinase 1	Acromyrmex echinatior
Unigene673_All	859	gi|332024063|gb|EGI64280.1|	157	7e-37	Ovarian cancer-associated gene 2 protein-like protein	Acromyrmex echinatior
Unigene28522_All	1265	gi|332020788|gb|EGI61188.1|	192	2e-57	Transposable element Tc3 transposase	Acromyrmex echinatior
Unigene41918_All	1257	gi|332023727|gb|EGI63951.1|	349	1e-94	Dehydrodolichyl diphosphate synthase	Acromyrmex echinatior
Unigene22395_All	680	gi|332028457|gb|EGI68500.1|	298	2e-79	Protein FAN	Acromyrmex echinatior
Unigene25409_All	531	gi|332018142|gb|EGI58751.1|	122	7e-27	Phosphoglucomutase-2	Acromyrmex echinatior
Unigene16671_All	759	gi|332029571|gb|EGI69460.1|	284	3e-75	Integrator complex subunit 1	Acromyrmex echinatior
Unigene23020_All	1161	gi|332026170|gb|EGI66312.1|	393	1e-107	Lysine-specific demethylase 5A	Acromyrmex echinatior
Unigene10228_All	492	gi|332026356|gb|EGI66485.1|	134	2e-40	Solute carrier organic anion transporter family member 4C1	Acromyrmex echinatior
Unigene10003_All	679	gi|332021640|gb|EGI61999.1|	281	2e-74	NECAP-like protein	Acromyrmex echinatior
Unigene26149_All	4161	gi|332021514|gb|EGI61879.1|	409	0	Nodal modulator 2	Acromyrmex echinatior
Unigene15872_All	7518	gi|332027517|gb|EGI67594.1|	290	2e-97	Protein lava lamp	Acromyrmex echinatior
Unigene10180_All	489	gi|332022509|gb|EGI62812.1|	148	7e-35	CTL-like protein 1	Acromyrmex echinatior
Unigene29856_All	682	gi|332028538|gb|EGI68576.1|	72.8	1e-11	UPF0605 protein	Acromyrmex echinatior
Unigene13098_All	1385	gi|332016527|gb|EGI57408.1|	577	1e-163	DnaJ-like protein subfamily C member 13	Acromyrmex echinatior
Unigene33085_All	1908	gi|332020837|gb|EGI61235.1|	111	1e-22	Breast cancer type 1 susceptibility protein-like protein	Acromyrmex echinatior
Unigene36987_All	2832	gi|332021800|gb|EGI62146.1|	132	1e-28	hypothetical protein G5I_09552	Acromyrmex echinatior
Unigene5127_All	866	gi|332023178|gb|EGI63434.1|	233	8e-60	Small glutamine-rich tetratricopeptide repeat-containing protein alpha	Acromyrmex echinatior
Unigene10397_All	1027	gi|332028322|gb|EGI68369.1|	221	2e-87	Exportin-4	Acromyrmex echinatior
Unigene29686_All	1589	gi|332019566|gb|EGI60045.1|	88.2	1e-15	UBX domain-containing protein 4	Acromyrmex echinatior
Unigene21712_All	5872	gi|332023815|gb|EGI64039.1|	207	7e-51	Zinc finger protein 507	Acromyrmex echinatior
Unigene25498_All	1913	gi|332017518|gb|EGI58229.1|	126	3e-27	ERC protein 2	Acromyrmex echinatior
Unigene26607_All	673	gi|332019414|gb|EGI59898.1|	64.7	3e-09	Slit-like protein 3 protein	Acromyrmex echinatior
Unigene15482_All	7082	gi|332027972|gb|EGI68023.1|	592	1e-166	AT-rich interactive domain-containing protein 4B	Acromyrmex echinatior
Unigene31624_All	1221	gi|332018949|gb|EGI59495.1|	218	6e-55	Putative palmitoyltransferase ZDHHC14	Acromyrmex echinatior
Unigene13251_All	681	gi|332024611|gb|EGI64808.1|	169	7e-41	Zinc finger BED domain-containing protein 1	Acromyrmex echinatior
Unigene29898_All	754	gi|332031354|gb|EGI70867.1|	281	3e-74	Zinc finger CCHC domain-containing protein 24	Acromyrmex echinatior
Unigene13306_All	776	gi|332027287|gb|EGI67371.1|	280	5e-85	UPF0505 protein C16orf62-like protein	Acromyrmex echinatior
Unigene310_All	1616	gi|332031266|gb|EGI70800.1|	358	3e-97	Protein toll	Acromyrmex echinatior
Unigene22909_All	978	gi|332019891|gb|EGI60352.1|	455	1e-126	Phosphatidylcholine:ceramide cholinephosphotransferase 1	Acromyrmex echinatior
Unigene36306_All	394	gi|332021737|gb|EGI62092.1|	64.3	8e-12	Histone-lysine N-methyltransferase SETMAR	Acromyrmex echinatior
Unigene26806_All	3873	gi|332017010|gb|EGI57809.1|	1595	0	Cohesin subunit SA-1	Acromyrmex echinatior
Unigene12223_All	1263	gi|332024380|gb|EGI64578.1|	469	1e-130	Palmitoyltransferase ZDHHC2	Acromyrmex echinatior
Unigene24703_All	1698	gi|332025010|gb|EGI65197.1|	317	1e-84	Copper chaperone for superoxide dismutase	Acromyrmex echinatior
Unigene13004_All	1485	gi|332029073|gb|EGI69087.1|	340	1e-91	Carbohydrate sulfotransferase 11	Acromyrmex echinatior
Unigene43235_All	2097	gi|332021533|gb|EGI61898.1|	200	1e-75	RING finger protein 13	Acromyrmex echinatior
Unigene21144_All	539	gi|332016960|gb|EGI57769.1|	184	2e-45	Zinc metalloproteinase nas-15	Acromyrmex echinatior
Unigene20370_All	554	gi|332025910|gb|EGI66066.1|	283	2e-75	Histone-lysine N-methyltransferase trithorax	Acromyrmex echinatior
Unigene8945_All	623	gi|332018796|gb|EGI59357.1|	45.8	7e-09	Borealin	Acromyrmex echinatior
Unigene16006_All	2238	gi|332019017|gb|EGI59553.1|	237	2e-60	Fasciclin-3	Acromyrmex echinatior
Unigene19268_All	1065	gi|332028891|gb|EGI68913.1|	172	2e-41	UPF0712 protein C7orf64-like protein	Acromyrmex echinatior
Unigene37169_All	421	gi|332018696|gb|EGI59268.1|	67.8	1e-10	Armadillo repeat-containing protein 3	Acromyrmex echinatior
Unigene6900_All	1280	gi|332028784|gb|EGI68813.1|	471	1e-131	Integral membrane protein	Acromyrmex echinatior
Unigene604_All	656	gi|332025959|gb|EGI66115.1|	248	1e-64	Equilibrative nucleoside transporter 3	Acromyrmex echinatior
Unigene36619_All	14055	gi|332028066|gb|EGI68117.1|	961	0	Protein split ends	Acromyrmex echinatior
Unigene22059_All	1023	gi|332030658|gb|EGI70346.1|	379	1e-104	UHRF1-binding protein 1-like protein	Acromyrmex echinatior
Unigene14345_All	800	gi|332023819|gb|EGI64043.1|	151	3e-35	Zinc finger protein 367	Acromyrmex echinatior
Unigene10984_All	1442	gi|332027748|gb|EGI67815.1|	476	1e-133	Asparagine-linked glycosylation protein 11-like protein	Acromyrmex echinatior
Unigene21139_All	1397	gi|332023291|gb|EGI63545.1|	236	3e-60	Dual specificity protein phosphatase 10	Acromyrmex echinatior
Unigene21530_All	4153	gi|332021514|gb|EGI61879.1|	657	0	Nodal modulator 2	Acromyrmex echinatior
Unigene358_All	1323	gi|332029301|gb|EGI69284.1|	182	5e-88	Huntingtin	Acromyrmex echinatior
Unigene38683_All	1673	gi|332029865|gb|EGI69734.1|	348	6e-94	Hepatoma-derived growth factor	Acromyrmex echinatior
Unigene9410_All	1865	gi|332023535|gb|EGI63771.1|	470	1e-131	Putative ATP-dependent RNA helicase TDRD9	Acromyrmex echinatior
Unigene12374_All	947	gi|332022213|gb|EGI62528.1|	55.1	5e-06	STE20-like serine/threonine-protein kinase	Acromyrmex echinatior
Unigene26693_All	849	gi|332027894|gb|EGI67949.1|	57	1e-06	Polyamine-modulated factor 1	Acromyrmex echinatior
Unigene13083_All	636	gi|332027308|gb|EGI67392.1|	117	5e-25	DNA topoisomerase II-binding protein 1	Acromyrmex echinatior
Unigene29201_All	700	gi|332024447|gb|EGI64645.1|	96.7	8e-19	Cytochrome b5	Acromyrmex echinatior
Unigene25874_All	485	gi|332022704|gb|EGI62981.1|	57.8	2e-07	Telomerase-binding protein EST1A	Acromyrmex echinatior
Unigene8839_All	626	gi|332029748|gb|EGI69617.1|	166	1e-47	Phospholipase A2 isozyme PA3A/PA3B/PA5	Acromyrmex echinatior
Unigene36490_All	1124	gi|332030605|gb|EGI70293.1|	99.8	9e-43	Lipase 3	Acromyrmex echinatior
Unigene760_All	878	gi|332016917|gb|EGI57726.1|	100	8e-20	Protein prickle	Acromyrmex echinatior
Unigene27854_All	3171	gi|332018007|gb|EGI58636.1|	424	1e-116	Apoptosis-stimulating of p53 protein 1	Acromyrmex echinatior
Unigene18929_All	1218	gi|332029120|gb|EGI69131.1|	340	6e-92	Tetraspanin-9	Acromyrmex echinatior
Unigene25306_All	3467	gi|332020587|gb|EGI60995.1|	505	1e-141	Serine/threonine-protein kinase SBK1	Acromyrmex echinatior
Unigene9389_All	2002	gi|332026435|gb|EGI66563.1|	119	6e-25	Disks large-associated protein 5	Acromyrmex echinatior
Unigene28833_All	447	gi|332029687|gb|EGI69566.1|	70.5	2e-11	Protein FAM109A	Acromyrmex echinatior
Unigene22418_All	792	gi|332017528|gb|EGI58239.1|	73.6	9e-12	Acetylcholine receptor subunit alpha-L1	Acromyrmex echinatior
Unigene19205_All	2201	gi|332018338|gb|EGI58943.1|	879	0	TBC1 domain family member 24	Acromyrmex echinatior
Unigene12008_All	952	gi|332027370|gb|EGI67453.1|	268	2e-70	Cysteine-rich protein 2-binding protein	Acromyrmex echinatior
Unigene37195_All	517	gi|332030651|gb|EGI70339.1|	63.9	3e-09	Dosage compensation regulator	Acromyrmex echinatior
Unigene14073_All	1097	gi|332025054|gb|EGI65241.1|	235	3e-60	Zinc finger protein 830	Acromyrmex echinatior
Unigene36911_All	707	gi|332017157|gb|EGI57956.1|	153	6e-36	PDZ and LIM domain protein 3	Acromyrmex echinatior
Unigene27879_All	1445	gi|332027516|gb|EGI67593.1|	466	1e-129	Uncharacterized protein C5orf4-like protein	Acromyrmex echinatior
Unigene3117_All	5284	gi|332024047|gb|EGI64265.1|	257	4e-66	Transcriptional regulator ATRX-like protein	Acromyrmex echinatior
Unigene26884_All	489	gi|332031466|gb|EGI70951.1|	85.9	6e-16	UPF0544 protein C5orf45-like protein	Acromyrmex echinatior
Unigene22060_All	1361	gi|332022317|gb|EGI62629.1|	302	3e-80	Methyl-CpG-binding domain protein 5	Acromyrmex echinatior
Unigene16024_All	1273	gi|332024598|gb|EGI64796.1|	304	7e-81	Uncharacterized protein C22orf9-like protein	Acromyrmex echinatior
Unigene9462_All	4049	gi|332023441|gb|EGI63684.1|	810	0	PAX-interacting protein 1	Acromyrmex echinatior
Unigene30040_All	5656	gi|332020210|gb|EGI60654.1|	1837	0	Neurexin-3-alpha	Acromyrmex echinatior
Unigene3893_All	747	gi|332020930|gb|EGI61324.1|	84.3	2e-20	Cyclin-dependent kinase 2-interacting protein	Acromyrmex echinatior
Unigene38619_All	470	gi|332028924|gb|EGI68942.1|	120	2e-26	Coiled-coil domain-containing protein 66	Acromyrmex echinatior
Unigene36925_All	524	gi|332022835|gb|EGI63108.1|	110	3e-23	Nucleosome assembly protein 1-like 4	Acromyrmex echinatior
Unigene9388_All	1989	gi|332022209|gb|EGI62524.1|	108	1e-21	hypothetical protein G5I_09090	Acromyrmex echinatior
Unigene3641_All	1152	gi|332019226|gb|EGI59736.1|	419	1e-115	C-myc promoter-binding protein	Acromyrmex echinatior
Unigene14366_All	1287	gi|332026703|gb|EGI66812.1|	417	1e-115	Sodium leak channel non-selective protein	Acromyrmex echinatior
Unigene18837_All	2334	gi|332029721|gb|EGI69600.1|	567	1e-160	Nucleolysin TIAR	Acromyrmex echinatior
Unigene19862_All	1274	gi|332030326|gb|EGI70069.1|	159	2e-37	Ribonucleases P/MRP protein subunit POP1	Acromyrmex echinatior
Unigene22878_All	1419	gi|332030031|gb|EGI69856.1|	78.2	9e-13	X-linked retinitis pigmentosa GTPase regulator-like protein	Acromyrmex echinatior
Unigene21813_All	999	gi|332018986|gb|EGI59525.1|	124	5e-27	N-acetylneuraminate lyase	Acromyrmex echinatior
Unigene10266_All	1272	gi|332022580|gb|EGI62882.1|	162	3e-38	Tropomyosin	Acromyrmex echinatior
Unigene6431_All	2270	gi|332017603|gb|EGI58300.1|	519	1e-145	PTB domain-containing adapter protein ced-6	Acromyrmex echinatior
Unigene3499_All	1387	gi|332028168|gb|EGI68219.1|	677	0	BTB/POZ domain-containing protein 7	Acromyrmex echinatior
Unigene16283_All	867	gi|332018267|gb|EGI58872.1|	233	6e-60	Regulator of nonsense transcripts 2	Acromyrmex echinatior
Unigene19347_All	1458	gi|332027956|gb|EGI68007.1|	321	5e-86	Transmembrane protein 86A	Acromyrmex echinatior
Unigene22113_All	1013	gi|332019255|gb|EGI59764.1|	94.4	8e-18	Uncharacterized protein	Acromyrmex echinatior
Unigene519_All	1055	gi|332016993|gb|EGI57792.1|	352	2e-95	GS1-like protein	Acromyrmex echinatior
Unigene7175_All	585	gi|332031167|gb|EGI70744.1|	277	2e-73	Protein GPR89	Acromyrmex echinatior
Unigene30680_All	742	gi|332024224|gb|EGI64428.1|	224	3e-57	Putative V-type proton ATPase 116 kDa subunit a	Acromyrmex echinatior
Unigene14015_All	2821	gi|332030979|gb|EGI70605.1|	982	0	Polyphosphoinositide phosphatase	Acromyrmex echinatior
Unigene27820_All	1747	gi|332030540|gb|EGI70228.1|	312	1e-163	Protein CLP1-like protein	Acromyrmex echinatior
Unigene4733_All	451	gi|332020656|gb|EGI61062.1|	99	6e-20	Serine/threonine-protein kinase DCLK2	Acromyrmex echinatior
Unigene4995_All	1513	gi|332021122|gb|EGI61509.1|	237	1e-60	Transcription factor HES-4	Acromyrmex echinatior
Unigene23629_All	974	gi|332016671|gb|EGI57525.1|	145	4e-33	ADP-ribosylation factor-like protein 6-interacting protein 1	Acromyrmex echinatior
Unigene6202_All	1429	gi|332030214|gb|EGI69997.1|	315	3e-84	Myosin IIIA	Acromyrmex echinatior
Unigene3545_All	764	gi|332026184|gb|EGI66326.1|	225	1e-57	Cysteine-rich with EGF-like domain protein 2	Acromyrmex echinatior
Unigene3256_All	1623	gi|332026217|gb|EGI66359.1|	474	1e-132	SWI/SNF-related matrix-associated actin-dependent regulator chromatin subfamily E member 1	Acromyrmex echinatior
Unigene10143_All	941	gi|332018889|gb|EGI59438.1|	194	6e-48	Apolipoprotein D	Acromyrmex echinatior
Unigene3494_All	675	gi|332030555|gb|EGI70243.1|	130	4e-29	Liprin-beta-1	Acromyrmex echinatior
Unigene4500_All	897	gi|332021876|gb|EGI62212.1|	64.3	7e-09	Putative histone-lysine N-methyltransferase ASH1L	Acromyrmex echinatior
Unigene4550_All	1634	gi|332028339|gb|EGI68386.1|	326	2e-87	MIF4G domain-containing protein B	Acromyrmex echinatior
Unigene18886_All	825	gi|332029586|gb|EGI69475.1|	149	2e-34	Gamma-secretase subunit pen-2	Acromyrmex echinatior
Unigene16983_All	735	gi|332026358|gb|EGI66487.1|	95.1	3e-18	Solute carrier organic anion transporter family member 1A5	Acromyrmex echinatior
Unigene25283_All	1052	gi|332027079|gb|EGI67175.1|	168	4e-40	G2/M phase-specific E3 ubiquitin-protein ligase	Acromyrmex echinatior
Unigene22213_All	1292	gi|332027398|gb|EGI67481.1|	396	1e-108	Proton-coupled amino acid transporter 4	Acromyrmex echinatior
Unigene21982_All	1153	gi|332026894|gb|EGI66995.1|	543	1e-153	Serine/threonine-protein kinase LATS1	Acromyrmex echinatior
Unigene4866_All	1236	gi|332024882|gb|EGI65070.1|	117	1e-24	BRCA1-A complex subunit Abraxas	Acromyrmex echinatior
Unigene32835_All	2623	gi|332028774|gb|EGI68803.1|	734	0	Bromodomain-containing protein 7	Acromyrmex echinatior
Unigene13085_All	1636	gi|332024104|gb|EGI64320.1|	278	1e-134	Transmembrane protein C9orf91-like protein	Acromyrmex echinatior
Unigene10994_All	1189	gi|332026699|gb|EGI66808.1|	334	4e-90	Mediator of RNA polymerase II transcription subunit 6	Acromyrmex echinatior
Unigene21095_All	763	gi|332025900|gb|EGI66056.1|	120	6e-26	BTB/POZ domain-containing protein 2	Acromyrmex echinatior
Unigene22217_All	2471	gi|332022373|gb|EGI62685.1|	508	1e-142	NAD-dependent deacetylase sirtuin-1	Acromyrmex echinatior
Unigene19188_All	1090	gi|332025995|gb|EGI66148.1|	98.2	6e-19	FUN14 domain-containing protein 1	Acromyrmex echinatior
Unigene6831_All	1377	gi|332028457|gb|EGI68500.1|	370	1e-100	Protein FAN	Acromyrmex echinatior
Unigene968_All	618	gi|332026911|gb|EGI67012.1|	373	1e-102	Talin-1	Acromyrmex echinatior
Unigene9137_All	1399	gi|332028339|gb|EGI68386.1|	296	1e-78	MIF4G domain-containing protein B	Acromyrmex echinatior
Unigene28266_All	2866	gi|332022347|gb|EGI62659.1|	389	1e-106	Iporin	Acromyrmex echinatior
Unigene19870_All	689	gi|332025908|gb|EGI66064.1|	168	2e-40	Putative transcription factor capicua	Acromyrmex echinatior
Unigene28078_All	1012	gi|332021163|gb|EGI61548.1|	109	2e-22	Serine/arginine repetitive matrix protein 1	Acromyrmex echinatior
Unigene764_All	1245	gi|332027706|gb|EGI67774.1|	60.5	2e-07	Protein unc-84-like protein A	Acromyrmex echinatior
Unigene22164_All	1088	gi|332023506|gb|EGI63743.1|	112	3e-23	FLJ37770-like protein	Acromyrmex echinatior
Unigene29754_All	1719	gi|332025774|gb|EGI65931.1|	622	1e-176	Cytoplasmic dynein 1 light intermediate chain 2	Acromyrmex echinatior
Unigene9261_All	1330	gi|332018488|gb|EGI59078.1|	202	4e-50	Crossover junction endonuclease EME1	Acromyrmex echinatior
Unigene6794_All	1738	gi|332029717|gb|EGI69596.1|	1056	0	Myosin-VIIa	Acromyrmex echinatior
Unigene29886_All	1157	gi|332022698|gb|EGI62975.1|	208	3e-52	UPF0672 protein C3orf58-like protein	Acromyrmex echinatior
Unigene4578_All	2171	gi|332026179|gb|EGI66321.1|	373	1e-101	KN motif and ankyrin repeat domain-containing protein 1	Acromyrmex echinatior
Unigene26611_All	1562	gi|332025522|gb|EGI65685.1|	455	1e-126	Spermine synthase	Acromyrmex echinatior
Unigene10901_All	749	gi|332026681|gb|EGI66790.1|	129	2e-28	Uncharacterized protein C6orf64	Acromyrmex echinatior
Unigene6480_All	1464	gi|332020757|gb|EGI61161.1|	395	1e-108	CTD small phosphatase-like protein 2	Acromyrmex echinatior
Unigene441_All	1766	gi|332024457|gb|EGI64655.1|	570	1e-160	Protein phosphatase 1 regulatory subunit 16A	Acromyrmex echinatior
Unigene5973_All	5136	gi|332027271|gb|EGI67355.1|	385	1e-105	Serine/arginine repetitive matrix protein 2	Acromyrmex echinatior
Unigene3488_All	1382	gi|332028462|gb|EGI68505.1|	229	2e-58	mRNA-decapping enzyme 1B	Acromyrmex echinatior
Unigene25493_All	1606	gi|332017084|gb|EGI57883.1|	527	1e-148	Mediator of RNA polymerase II transcription subunit 13	Acromyrmex echinatior
Unigene23016_All	1058	gi|332022486|gb|EGI62793.1|	220	8e-56	Paired amphipathic helix protein Sin3a	Acromyrmex echinatior
Unigene32371_All	1131	gi|332025391|gb|EGI65558.1|	291	5e-77	Y-box factor-like protein	Acromyrmex echinatior
Unigene19810_All	1152	gi|332025398|gb|EGI65565.1|	379	1e-103	Ankyrin repeat domain-containing protein 17	Acromyrmex echinatior
Unigene11450_All	3366	gi|332025182|gb|EGI65362.1|	357	2e-96	Uncharacterized protein	Acromyrmex echinatior
Unigene24930_All	1657	gi|332021158|gb|EGI61543.1|	420	1e-115	Four and a half LIM domains protein 2	Acromyrmex echinatior
Unigene7030_All	1052	gi|332024819|gb|EGI65007.1|	128	4e-28	Tudor domain-containing protein 3	Acromyrmex echinatior
Unigene28144_All	1232	gi|332020081|gb|EGI60527.1|	480	1e-134	Transmembrane protein 145	Acromyrmex echinatior
Unigene21835_All	1640	gi|332030075|gb|EGI69900.1|	676	0	Integrator complex subunit 2	Acromyrmex echinatior
Unigene28729_All	1232	gi|332023728|gb|EGI63952.1|	384	1e-105	PH-interacting protein	Acromyrmex echinatior
Unigene15670_All	1560	gi|332020386|gb|EGI60806.1|	88.2	1e-15	Serine/threonine-protein kinase LMTK1	Acromyrmex echinatior
Unigene21987_All	939	gi|332017864|gb|EGI58524.1|	203	1e-50	Protein SON	Acromyrmex echinatior
Unigene3648_All	803	gi|332022229|gb|EGI62544.1|	196	7e-49	COMM domain-containing protein 2	Acromyrmex echinatior
Unigene18725_All	2126	gi|332019807|gb|EGI60268.1|	266	2e-69	Protein unzipped	Acromyrmex echinatior
Unigene28275_All	1216	gi|332021994|gb|EGI62320.1|	612	1e-174	Protein furry-like protein-like protein	Acromyrmex echinatior
Unigene12716_All	2678	gi|332027180|gb|EGI67272.1|	506	1e-141	Gastrula zinc finger protein XlCGF46.1	Acromyrmex echinatior
Unigene2951_All	1720	gi|332025121|gb|EGI65301.1|	233	2e-59	Androgen-induced protein 1	Acromyrmex echinatior
Unigene13756_All	841	gi|332028000|gb|EGI68051.1|	280	7e-74	Heparan-alpha-glucosaminide N-acetyltransferase	Acromyrmex echinatior
Unigene21713_All	5921	gi|332023815|gb|EGI64039.1|	207	7e-51	Zinc finger protein 507	Acromyrmex echinatior
Unigene18885_All	797	gi|332029586|gb|EGI69475.1|	149	2e-34	Gamma-secretase subunit pen-2	Acromyrmex echinatior
Unigene43083_All	1909	gi|332017603|gb|EGI58300.1|	519	1e-145	PTB domain-containing adapter protein ced-6	Acromyrmex echinatior
Unigene14936_All	370	gi|332017037|gb|EGI57836.1|	74.3	1e-12	E3 ubiquitin-protein ligase RNF8 B	Acromyrmex echinatior
Unigene26214_All	694	gi|332020910|gb|EGI61308.1|	121	3e-26	Serine/threonine-protein phosphatase 4 regulatory subunit 4	Acromyrmex echinatior
Unigene4516_All	1503	gi|332021307|gb|EGI61686.1|	345	4e-93	Nucleolar protein 4	Acromyrmex echinatior
Unigene39531_All	1204	gi|332024380|gb|EGI64578.1|	457	1e-127	Palmitoyltransferase ZDHHC2	Acromyrmex echinatior
Unigene7819_All	1256	gi|332020697|gb|EGI61102.1|	184	1e-44	Structural maintenance of chromosomes protein 6	Acromyrmex echinatior
Unigene28314_All	1656	gi|332026659|gb|EGI66768.1|	756	0	MAGUK p55 subfamily member 7	Acromyrmex echinatior
Unigene25081_All	1738	gi|332028348|gb|EGI68395.1|	425	1e-136	Putative nucleoporin Nup54	Acromyrmex echinatior
Unigene18112_All	703	gi|332022068|gb|EGI62393.1|	131	3e-47	Protein unc-79-like protein	Acromyrmex echinatior
Unigene3125_All	3817	gi|332018336|gb|EGI58941.1|	538	1e-150	Uncharacterized protein	Acromyrmex echinatior
Unigene22121_All	1423	gi|332018085|gb|EGI58699.1|	242	1e-118	Nuclear inhibitor of protein phosphatase 1	Acromyrmex echinatior
Unigene9484_All	1554	gi|332027716|gb|EGI67784.1|	126	8e-55	Protein hairless	Acromyrmex echinatior
Unigene11064_All	438	gi|332020767|gb|EGI61171.1|	108	7e-23	Gamma-tubulin complex component 6	Acromyrmex echinatior
Unigene21846_All	1284	gi|332023373|gb|EGI63619.1|	172	2e-41	F-box/LRR-repeat protein 12	Acromyrmex echinatior
Unigene10642_All	1058	gi|332018527|gb|EGI59116.1|	219	2e-55	NF-kappa-B inhibitor-interacting Ras-like protein	Acromyrmex echinatior
Unigene28068_All	1510	gi|332020633|gb|EGI61040.1|	100	2e-19	C2 domain-containing protein 3	Acromyrmex echinatior
Unigene16778_All	1029	gi|332027655|gb|EGI67723.1|	437	1e-121	Calcium-transporting ATPase type 2C member 1	Acromyrmex echinatior
Unigene9464_All	1652	gi|332020911|gb|EGI61309.1|	234	7e-60	Protein Dok-7	Acromyrmex echinatior
Unigene26159_All	1692	gi|332016861|gb|EGI57670.1|	198	8e-49	Oxysterol-binding protein-related protein 11	Acromyrmex echinatior
Unigene9523_All	1592	gi|332028090|gb|EGI68141.1|	55.1	1e-05	hypothetical protein G5I_03236	Acromyrmex echinatior
Unigene25083_All	1124	gi|332030545|gb|EGI70233.1|	79.7	2e-13	NMDA receptor-regulated protein 2	Acromyrmex echinatior
Unigene21771_All	2919	gi|332023845|gb|EGI64069.1|	459	0	EH domain-binding protein 1	Acromyrmex echinatior
Unigene22051_All	2405	gi|332026179|gb|EGI66321.1|	424	1e-116	KN motif and ankyrin repeat domain-containing protein 1	Acromyrmex echinatior
Unigene18774_All	1304	gi|332025036|gb|EGI65223.1|	572	1e-161	Phosphatidylinositol 4-kinase beta	Acromyrmex echinatior
Unigene36598_All	2217	gi|332021533|gb|EGI61898.1|	296	3e-78	RING finger protein 13	Acromyrmex echinatior
Unigene18341_All	1145	gi|332017855|gb|EGI58515.1|	151	5e-35	Uncharacterized protein C16orf73-like protein	Acromyrmex echinatior
Unigene42028_All	2725	gi|332024795|gb|EGI64983.1|	551	1e-155	Reticulocyte-binding protein 2-like protein a	Acromyrmex echinatior
Unigene28273_All	1252	gi|332023482|gb|EGI63724.1|	652	0	E3 ubiquitin-protein ligase CBL-B	Acromyrmex echinatior
Unigene9889_All	1341	gi|332029797|gb|EGI69666.1|	476	1e-132	Suppressor of cytokine signaling 5	Acromyrmex echinatior
Unigene18590_All	3266	gi|332018571|gb|EGI59159.1|	54.7	7e-10	Histone-lysine N-methyltransferase SETMAR	Acromyrmex echinatior
Unigene27792_All	2658	gi|332023026|gb|EGI63291.1|	104	3e-20	Serine/threonine-protein kinase WNK1	Acromyrmex echinatior
Unigene7594_All	672	gi|332022476|gb|EGI62783.1|	179	7e-44	Uncharacterized protein C16orf14-like protein	Acromyrmex echinatior
Unigene22162_All	1514	gi|332019684|gb|EGI60158.1|	546	1e-154	Dual specificity mitogen-activated protein kinase kinase 7	Acromyrmex echinatior
Unigene22316_All	1691	gi|332027659|gb|EGI67727.1|	329	3e-88	Zinc finger X-linked protein ZXDB	Acromyrmex echinatior
Unigene6744_All	4550	gi|332017010|gb|EGI57809.1|	1598	0	Cohesin subunit SA-1	Acromyrmex echinatior
Unigene9390_All	2055	gi|332022209|gb|EGI62524.1|	110	3e-22	hypothetical protein G5I_09090	Acromyrmex echinatior
Unigene40053_All	1669	gi|332025774|gb|EGI65931.1|	605	1e-171	Cytoplasmic dynein 1 light intermediate chain 2	Acromyrmex echinatior
Unigene29363_All	926	gi|332030075|gb|EGI69900.1|	286	9e-87	Integrator complex subunit 2	Acromyrmex echinatior
Unigene36666_All	1352	gi|332022442|gb|EGI62750.1|	58.5	2e-09	Sperm flagellar protein 2	Acromyrmex echinatior
Unigene29290_All	1840	gi|332025121|gb|EGI65301.1|	234	1e-59	Androgen-induced protein 1	Acromyrmex echinatior
Unigene13448_All	457	gi|332021067|gb|EGI61454.1|	115	6e-25	Protein FAM32A	Acromyrmex echinatior
Unigene7706_All	1069	gi|332018553|gb|EGI59142.1|	127	9e-28	Protein FAM89A	Acromyrmex echinatior
Unigene9168_All	1072	gi|332018278|gb|EGI58883.1|	155	4e-36	TRAF3-interacting protein 1	Acromyrmex echinatior
Unigene9991_All	842	gi|332020828|gb|EGI61226.1|	238	2e-61	CKLF-like MARVEL transmembrane domain-containing protein 4	Acromyrmex echinatior
Unigene10738_All	1496	gi|332023946|gb|EGI64164.1|	166	4e-39	Transcription factor MafA	Acromyrmex echinatior
Unigene7121_All	840	gi|332029297|gb|EGI69280.1|	162	8e-65	Endoplasmic reticulum metallopeptidase 1	Acromyrmex echinatior
Unigene15680_All	1075	gi|332020325|gb|EGI60748.1|	127	9e-28	Histone-lysine N-methyltransferase SETMAR	Acromyrmex echinatior
Unigene15704_All	1529	gi|332020903|gb|EGI61301.1|	184	8e-45	Pleckstrin-like proteiny domain-containing family J member 1	Acromyrmex echinatior
Unigene400_All	2184	gi|332016349|gb|EGI57262.1|	290	2e-76	WD repeat-containing protein	Acromyrmex echinatior
Unigene303_All	1380	gi|332021509|gb|EGI61874.1|	423	1e-175	Mitochondrial chaperone BCS1	Acromyrmex echinatior
Unigene18793_All	1639	gi|332025898|gb|EGI66054.1|	546	1e-153	ATPase WRNIP1	Acromyrmex echinatior
Unigene22416_All	3429	gi|332018890|gb|EGI59439.1|	276	7e-72	Centrobin	Acromyrmex echinatior
Unigene8888_All	627	gi|332026849|gb|EGI66952.1|	221	1e-56	Ubiquitin-conjugating enzyme E2 C	Acromyrmex echinatior
Unigene18798_All	1197	gi|332025781|gb|EGI65938.1|	587	1e-166	Large neutral amino acids transporter small subunit 2	Acromyrmex echinatior
Unigene43101_All	2264	gi|332030183|gb|EGI69977.1|	261	8e-68	Transcription factor kayak	Acromyrmex echinatior
Unigene12829_All	1667	gi|332026762|gb|EGI66871.1|	263	2e-68	Putative acid phosphatase B0361.7	Acromyrmex echinatior
Unigene21804_All	3402	gi|332019326|gb|EGI59832.1|	1059	0	Uncharacterized protein	Acromyrmex echinatior
Unigene24737_All	2690	gi|332027774|gb|EGI67841.1|	352	1e-162	Uncharacterized protein	Acromyrmex echinatior
Unigene29348_All	1276	gi|332024999|gb|EGI65186.1|	413	1e-113	Adapter molecule Crk	Acromyrmex echinatior
Unigene15452_All	4647	gi|332023708|gb|EGI63932.1|	1282	0	WD repeat-containing protein 7	Acromyrmex echinatior
Unigene21761_All	1849	gi|332016387|gb|EGI57300.1|	108	4e-24	FERM domain-containing protein 4A	Acromyrmex echinatior
Unigene31671_All	892	gi|332019665|gb|EGI60139.1|	138	2e-39	Peroxisomal N(1)-acetyl-spermine/spermidine oxidase	Acromyrmex echinatior
Unigene12592_All	3495	gi|332025920|gb|EGI66076.1|	1402	0	Mitogen-activated protein kinase kinase kinase kinase 5	Acromyrmex echinatior
Unigene25348_All	929	gi|332016755|gb|EGI57584.1|	211	3e-53	Elongation of very long chain fatty acids protein 7	Acromyrmex echinatior
Unigene43082_All	3627	gi|332024051|gb|EGI64269.1|	1433	0	Exportin-1	Acromyrmex echinatior
Unigene28229_All	1716	gi|332030561|gb|EGI70249.1|	549	1e-154	Polycomb protein SUZ12	Acromyrmex echinatior
Unigene37305_All	792	gi|332027052|gb|EGI67148.1|	60.8	6e-08	Cytochrome P450 6B3	Acromyrmex echinatior
Unigene4476_All	924	gi|332027982|gb|EGI68033.1|	115	4e-24	COMM domain-containing protein 3	Acromyrmex echinatior
Unigene22462_All	1177	gi|332030545|gb|EGI70233.1|	90.5	1e-16	NMDA receptor-regulated protein 2	Acromyrmex echinatior
Unigene10278_All	513	gi|332024909|gb|EGI65097.1|	173	3e-42	U6 snRNA-associated Sm-like protein LSm8	Acromyrmex echinatior
Unigene16295_All	1184	gi|332016958|gb|EGI57767.1|	112	4e-23	U11/U12 small nuclear ribonucleoprotein 48 kDa protein	Acromyrmex echinatior
Unigene13814_All	2016	gi|332029865|gb|EGI69734.1|	348	6e-94	Hepatoma-derived growth factor	Acromyrmex echinatior
Unigene9412_All	2057	gi|332016331|gb|EGI57244.1|	547	1e-154	JmjC domain-containing histone demethylation protein 1D	Acromyrmex echinatior
Unigene29240_All	1390	gi|332025875|gb|EGI66031.1|	209	3e-52	HemK methyltransferase family member 1	Acromyrmex echinatior
Unigene21723_All	2936	gi|332026251|gb|EGI66390.1|	204	3e-99	Inner nuclear membrane protein Man1	Acromyrmex echinatior
Unigene19922_All	750	gi|332021398|gb|EGI61766.1|	211	3e-53	Transcription initiation factor TFIID subunit 11	Acromyrmex echinatior
Unigene27922_All	2006	gi|332022007|gb|EGI62333.1|	681	0	Chondroitin sulfate synthase 1	Acromyrmex echinatior
Unigene12564_All	2767	gi|332025012|gb|EGI65199.1|	311	1e-82	Nucleoredoxin	Acromyrmex echinatior
Unigene23092_All	1197	gi|332029855|gb|EGI69724.1|	685	0	Dolichyl-diphosphooligosaccharide--protein glycosyltransferase subunit STT3A	Acromyrmex echinatior
Unigene4490_All	848	gi|332029996|gb|EGI69821.1|	223	6e-57	Cation transport regulator-like protein 2	Acromyrmex echinatior
Unigene4630_All	1209	gi|332019568|gb|EGI60047.1|	85.5	5e-15	RanBP-type and C3HC4-type zinc finger-containing protein 1	Acromyrmex echinatior
Unigene16264_All	2330	gi|332025406|gb|EGI65573.1|	240	2e-61	Atherin	Acromyrmex echinatior
Unigene27316_All	1107	gi|332027286|gb|EGI67370.1|	379	1e-103	Late secretory pathway protein AVL9-like protein	Acromyrmex echinatior
Unigene18776_All	1690	gi|332025888|gb|EGI66044.1|	327	1e-87	GRIP and coiled-coil domain-containing protein 1	Acromyrmex echinatior
Unigene18730_All	1389	gi|332020736|gb|EGI61141.1|	496	1e-138	Diacylglycerol kinase epsilon	Acromyrmex echinatior
Unigene3170_All	1929	gi|332028331|gb|EGI68378.1|	322	1e-105	Ankyrin repeat and MYND domain-containing protein 2	Acromyrmex echinatior
Unigene2192_All	696	gi|332030531|gb|EGI70219.1|	162	9e-39	Uncharacterized protein CXorf41	Acromyrmex echinatior
Unigene37258_All	1526	gi|332029067|gb|EGI69081.1|	144	1e-32	Leucine-rich repeat-containing protein 27	Acromyrmex echinatior
Unigene22460_All	1062	gi|332022143|gb|EGI62465.1|	347	4e-94	Nucleotide-binding protein-like protein	Acromyrmex echinatior
Unigene13687_All	1270	gi|332018422|gb|EGI59016.1|	300	1e-79	45 kDa calcium-binding protein	Acromyrmex echinatior
Unigene3353_All	3475	gi|332023435|gb|EGI63678.1|	1402	0	Serine/threonine-protein kinase TAO1	Acromyrmex echinatior
Unigene18758_All	871	gi|332016471|gb|EGI57373.1|	114	4e-24	Mariner Mos1 transposase	Acromyrmex echinatior
Unigene25058_All	1842	gi|332021341|gb|EGI61715.1|	735	0	GTPase-activating protein CdGAPr	Acromyrmex echinatior
Unigene25384_All	1173	gi|332031623|gb|EGI71095.1|	304	6e-81	N-acetyltransferase 15	Acromyrmex echinatior
Unigene888_All	998	gi|332022340|gb|EGI62652.1|	267	6e-70	Nuclear receptor interaction protein	Acromyrmex echinatior
Unigene9937_All	1051	gi|332024808|gb|EGI64996.1|	224	7e-57	Pre-mRNA cleavage complex 2 protein Pcf11	Acromyrmex echinatior
Unigene17490_All	3277	gi|332031518|gb|EGI70990.1|	145	1e-32	Cyclic AMP-dependent transcription factor ATF-4	Acromyrmex echinatior
Unigene12767_All	940	gi|332031373|gb|EGI70886.1|	164	7e-39	Tetratricopeptide repeat protein 12	Acromyrmex echinatior
Unigene3154_All	2569	gi|332029838|gb|EGI69707.1|	434	1e-120	Dystrophin	Acromyrmex echinatior
Unigene19088_All	1298	gi|332017624|gb|EGI58321.1|	117	2e-24	Coiled-coil domain-containing protein MTMR15	Acromyrmex echinatior
Unigene3201_All	1967	gi|332017569|gb|EGI58269.1|	337	2e-90	Zinc finger protein 40	Acromyrmex echinatior
Unigene12943_All	1730	gi|332030316|gb|EGI70059.1|	318	5e-85	Apoptosis inhibitor 5	Acromyrmex echinatior
Unigene29110_All	856	gi|332026849|gb|EGI66952.1|	235	2e-60	Ubiquitin-conjugating enzyme E2 C	Acromyrmex echinatior
Unigene28318_All	1400	gi|332019918|gb|EGI60378.1|	134	8e-30	Putative helicase Mov10l1	Acromyrmex echinatior
Unigene16132_All	3384	gi|332024795|gb|EGI64983.1|	551	1e-154	Reticulocyte-binding protein 2-like protein a	Acromyrmex echinatior
Unigene25027_All	1990	gi|332024524|gb|EGI64722.1|	426	1e-117	DnaJ-like protein subfamily C member 14	Acromyrmex echinatior
Unigene9151_All	1387	gi|332025708|gb|EGI65866.1|	63.2	3e-08	Coiled-coil domain-containing protein 108	Acromyrmex echinatior
Unigene26626_All	3208	gi|332027695|gb|EGI67763.1|	1078	0	Protein hu-li tai shao	Acromyrmex echinatior
Unigene28215_All	1221	gi|332031473|gb|EGI70957.1|	322	2e-86	Phosducin-like protein	Acromyrmex echinatior
Unigene28451_All	1039	gi|332022953|gb|EGI63219.1|	446	1e-124	Vacuolar protein sorting-associated protein 45	Acromyrmex echinatior
Unigene6897_All	940	gi|332025338|gb|EGI65506.1|	278	3e-73	Deoxycytidylate deaminase	Acromyrmex echinatior
Unigene15806_All	1540	gi|332016238|gb|EGI57151.1|	498	1e-139	E3 ubiquitin-protein ligase SIAH1	Acromyrmex echinatior
Unigene15481_All	2000	gi|332026984|gb|EGI67080.1|	172	4e-41	LAS1-like protein	Acromyrmex echinatior
Unigene16782_All	995	gi|332027957|gb|EGI68008.1|	367	1e-100	Tetratricopeptide repeat protein 27	Acromyrmex echinatior
Unigene24996_All	1627	gi|332030717|gb|EGI70393.1|	298	5e-79	Monocyte to macrophage differentiation factor 2	Acromyrmex echinatior
Unigene18997_All	1770	gi|332019961|gb|EGI60421.1|	591	1e-167	Vam6/Vps39-like protein	Acromyrmex echinatior
Unigene6796_All	2924	gi|332022065|gb|EGI62390.1|	409	1e-112	Splicing factor 4	Acromyrmex echinatior
Unigene27904_All	2197	gi|332024550|gb|EGI64748.1|	298	6e-79	RNA exonuclease 1-like protein	Acromyrmex echinatior
Unigene504_All	1736	gi|332025900|gb|EGI66056.1|	205	6e-51	BTB/POZ domain-containing protein 2	Acromyrmex echinatior
Unigene18591_All	3409	gi|332018571|gb|EGI59159.1|	57	2e-10	Histone-lysine N-methyltransferase SETMAR	Acromyrmex echinatior
Unigene39693_All	1134	gi|332025391|gb|EGI65558.1|	289	2e-76	Y-box factor-like protein	Acromyrmex echinatior
Unigene15527_All	1920	gi|332024805|gb|EGI64993.1|	218	3e-70	Coiled-coil domain-containing protein 63	Acromyrmex echinatior
Unigene18674_All	1689	gi|332017858|gb|EGI58518.1|	333	2e-89	Putative tRNA pseudouridine synthase Pus10	Acromyrmex echinatior
Unigene19812_All	721	gi|332026192|gb|EGI66334.1|	73.6	8e-12	hypothetical protein G5I_05142	Acromyrmex echinatior
Unigene25047_All	1292	gi|332024086|gb|EGI64303.1|	214	9e-54	Ribonuclease H1	Acromyrmex echinatior
Unigene6490_All	1352	gi|332020864|gb|EGI61262.1|	393	1e-108	Phosphotriesterase-related protein	Acromyrmex echinatior
Unigene22417_All	3453	gi|332018890|gb|EGI59439.1|	281	2e-73	Centrobin	Acromyrmex echinatior
Unigene4439_All	832	gi|332031296|gb|EGI70824.1|	70.9	7e-11	Uncharacterized protein C7orf36	Acromyrmex echinatior
Unigene3115_All	5224	gi|332024047|gb|EGI64265.1|	257	4e-66	Transcriptional regulator ATRX-like protein	Acromyrmex echinatior
Unigene23290_All	1068	gi|332020562|gb|EGI60975.1|	244	5e-63	Pyruvate kinase	Acromyrmex echinatior
Unigene22997_All	673	gi|332019811|gb|EGI60272.1|	266	5e-70	TM2 domain-containing protein	Acromyrmex echinatior
Unigene26133_All	751	gi|332026848|gb|EGI66951.1|	196	9e-49	UPF0459 protein	Acromyrmex echinatior
Unigene24704_All	2192	gi|332025010|gb|EGI65197.1|	317	2e-84	Copper chaperone for superoxide dismutase	Acromyrmex echinatior
Unigene6401_All	2552	gi|332030183|gb|EGI69977.1|	261	9e-68	Transcription factor kayak	Acromyrmex echinatior
Unigene36871_All	800	gi|332025910|gb|EGI66066.1|	78.2	4e-13	Histone-lysine N-methyltransferase trithorax	Acromyrmex echinatior
Unigene6266_All	2693	gi|332019938|gb|EGI60398.1|	187	2e-45	U6 snRNA-specific terminal uridylyltransferase 1	Acromyrmex echinatior
Unigene21927_All	1845	gi|332030039|gb|EGI69864.1|	379	1e-103	GPI transamidase component PIG-S	Acromyrmex echinatior
Unigene21772_All	3085	gi|332023845|gb|EGI64069.1|	1040	0	EH domain-binding protein 1	Acromyrmex echinatior
Unigene1885_All	510	gi|332030655|gb|EGI70343.1|	196	3e-49	Glucosamine-6-phosphate isomerase	Acromyrmex echinatior
Unigene6575_All	1988	gi|332019903|gb|EGI60364.1|	308	8e-82	Kinesin-like protein KIF13A	Acromyrmex echinatior
Unigene22991_All	4441	gi|332021074|gb|EGI61461.1|	546	1e-153	Eukaryotic translation initiation factor 4 gamma 3	Acromyrmex echinatior
Unigene29329_All	1415	gi|332023273|gb|EGI63527.1|	400	1e-109	Tetratricopeptide repeat protein 4	Acromyrmex echinatior
Unigene22929_All	1120	gi|332028072|gb|EGI68123.1|	359	1e-97	Ubiquitin-conjugating enzyme E2-24 kDa	Acromyrmex echinatior
Unigene25178_All	1313	gi|332030540|gb|EGI70228.1|	242	5e-70	Protein CLP1-like protein	Acromyrmex echinatior
Unigene25270_All	1307	gi|332021460|gb|EGI61828.1|	154	1e-35	Wiskott-Aldrich syndrome protein family member 3	Acromyrmex echinatior
Unigene16831_All	1037	gi|332027398|gb|EGI67481.1|	270	6e-71	Proton-coupled amino acid transporter 4	Acromyrmex echinatior
Unigene12578_All	2154	gi|332031157|gb|EGI70734.1|	601	0	Tyrosine-protein kinase-like 7	Acromyrmex echinatior
Unigene26211_All	1240	gi|332027707|gb|EGI67775.1|	666	0	Transportin-1	Acromyrmex echinatior
Unigene42972_All	2234	gi|332019601|gb|EGI60079.1|	301	9e-80	Zinc finger protein on ecdysone puffs	Acromyrmex echinatior
Unigene21738_All	2206	gi|332017137|gb|EGI57936.1|	103	4e-20	PHD finger protein 20-like protein 1	Acromyrmex echinatior
Unigene12570_All	2105	gi|332029840|gb|EGI69709.1|	432	1e-119	Trafficking protein particle complex subunit 10	Acromyrmex echinatior
Unigene13762_All	718	gi|332024131|gb|EGI64347.1|	138	2e-31	Tctex1 domain-containing protein 2	Acromyrmex echinatior
Unigene12817_All	1107	gi|332030608|gb|EGI70296.1|	321	4e-86	Nucleoporin Nup37	Acromyrmex echinatior
Unigene24840_All	4162	gi|332025908|gb|EGI66064.1|	376	1e-102	Putative transcription factor capicua	Acromyrmex echinatior
Unigene15460_All	3991	gi|332019537|gb|EGI60016.1|	494	1e-137	Tensin	Acromyrmex echinatior
Unigene184_All	2510	gi|332019932|gb|EGI60392.1|	569	1e-160	Gephyrin	Acromyrmex echinatior
Unigene13782_All	1628	gi|332019010|gb|EGI59549.1|	309	2e-82	Remodeling and spacing factor 1	Acromyrmex echinatior
Unigene22119_All	1694	gi|332025024|gb|EGI65211.1|	384	1e-105	Neuronal calcium sensor 2	Acromyrmex echinatior
Unigene9329_All	3614	gi|332022740|gb|EGI63016.1|	612	1e-173	BTB/POZ domain-containing protein 8	Acromyrmex echinatior
Unigene15464_All	3422	gi|332027429|gb|EGI67512.1|	812	0	SH3 and multiple ankyrin repeat domains protein 3	Acromyrmex echinatior
Unigene30859_All	2345	gi|332023033|gb|EGI63298.1|	739	0	PH and SEC7 domain-containing protein 3	Acromyrmex echinatior
Unigene1413_All	747	gi|332022533|gb|EGI62836.1|	216	6e-55	Glycolipid transfer protein domain-containing protein 1	Acromyrmex echinatior
Unigene1337_All	742	gi|332020720|gb|EGI61125.1|	179	1e-43	Gamma-glutamylcyclotransferase	Acromyrmex echinatior
Unigene46_All	3660	gi|332019530|gb|EGI60009.1|	741	0	Protein FAM38B	Acromyrmex echinatior
Unigene35759_All	1127	gi|332021981|gb|EGI62307.1|	157	9e-44	Neurofilament heavy polypeptide	Acromyrmex echinatior
Unigene981_All	1517	gi|332019263|gb|EGI59772.1|	66.6	3e-09	Uncharacterized protein C6orf224	Acromyrmex echinatior
Unigene18657_All	2499	gi|332019339|gb|EGI59845.1|	284	2e-74	PHD finger protein 10	Acromyrmex echinatior
Unigene6310_All	3097	gi|332026039|gb|EGI66190.1|	1019	0	Monocarboxylate transporter 12	Acromyrmex echinatior
Unigene23822_All	1295	gi|332023171|gb|EGI63427.1|	122	5e-40	Dynamin-1-like protein	Acromyrmex echinatior
Unigene12669_All	4999	gi|332031515|gb|EGI70987.1|	211	4e-52	Activating transcription factor 7-interacting protein 1	Acromyrmex echinatior
Unigene6951_All	1379	gi|332030057|gb|EGI69882.1|	416	1e-114	Ubiquitin-conjugating enzyme E2 11	Acromyrmex echinatior
Unigene3657_All	1869	gi|332026545|gb|EGI66663.1|	115	6e-24	Leucine-rich repeat-containing protein KIAA1731-like protein	Acromyrmex echinatior
Unigene24957_All	1677	gi|332016257|gb|EGI57170.1|	350	1e-94	Nucleolar protein 6	Acromyrmex echinatior
Unigene22277_All	1143	gi|332020910|gb|EGI61308.1|	186	2e-45	Serine/threonine-protein phosphatase 4 regulatory subunit 4	Acromyrmex echinatior
Unigene23038_All	1595	gi|332020071|gb|EGI60517.1|	466	1e-129	Endoplasmic reticulum-Golgi intermediate compartment protein 2	Acromyrmex echinatior
Unigene23119_All	1207	gi|332025897|gb|EGI66053.1|	204	7e-51	UPF0585 protein C16orf13-like protein A	Acromyrmex echinatior
Unigene25400_All	1010	gi|332026544|gb|EGI66662.1|	214	5e-54	Histone-lysine N-methyltransferase SETD2	Acromyrmex echinatior
Unigene21815_All	1534	gi|332024505|gb|EGI64703.1|	332	3e-89	WD repeat-containing protein 33	Acromyrmex echinatior
Unigene7729_All	1433	gi|332018637|gb|EGI59211.1|	83.6	2e-14	Trans-Golgi network integral membrane protein TGN38	Acromyrmex echinatior
Unigene28596_All	1677	gi|332022933|gb|EGI63201.1|	546	1e-153	Microprocessor complex subunit DGCR8	Acromyrmex echinatior
Unigene18806_All	1865	gi|332028107|gb|EGI68158.1|	544	1e-153	Putative glycerol kinase 5	Acromyrmex echinatior
Unigene12636_All	1714	gi|332022384|gb|EGI62696.1|	664	0	Rho GTPase-activating protein 1	Acromyrmex echinatior
Unigene28009_All	2092	gi|332022516|gb|EGI62819.1|	358	4e-97	SET and MYND domain-containing protein 4	Acromyrmex echinatior
Unigene845_All	1364	gi|332024455|gb|EGI64653.1|	377	1e-103	Dual specificity protein phosphatase 22	Acromyrmex echinatior
Unigene2579_All	990	gi|332020604|gb|EGI61012.1|	99.4	2e-19	Protein unc-84-like protein A	Acromyrmex echinatior
Unigene18950_All	2041	gi|332022366|gb|EGI62678.1|	1055	0	Engulfment and cell motility protein 1	Acromyrmex echinatior
Unigene25328_All	3073	gi|332024428|gb|EGI64626.1|	511	1e-143	Uncharacterized protein C10orf118-like protein	Acromyrmex echinatior
Unigene19385_All	1628	gi|332017059|gb|EGI57858.1|	123	2e-26	Zinc finger CCHC domain-containing protein 7	Acromyrmex echinatior
Unigene30240_All	353	gi|332023665|gb|EGI63891.1|	76.3	4e-13	FAD-linked sulfhydryl oxidase ALR	Acromyrmex echinatior
Unigene35771_All	1400	gi|332024078|gb|EGI64295.1|	155	6e-36	Putative inorganic phosphate cotransporter	Acromyrmex echinatior
Unigene28674_All	959	gi|332030145|gb|EGI69939.1|	137	3e-33	PIH1 domain-containing protein 2	Acromyrmex echinatior
Unigene29153_All	1185	gi|332021125|gb|EGI61512.1|	447	1e-124	TATA-box-binding protein	Acromyrmex echinatior
Unigene21809_All	2098	gi|332020971|gb|EGI61364.1|	209	2e-56	Cyclic AMP-dependent transcription factor ATF-6 alpha	Acromyrmex echinatior
Unigene9772_All	1668	gi|332016696|gb|EGI57539.1|	167	1e-39	Proline-rich protein PRCC	Acromyrmex echinatior
Unigene7757_All	681	gi|332025400|gb|EGI65567.1|	276	5e-73	DNA-directed RNA polymerase II subunit RPB9	Acromyrmex echinatior
Unigene12661_All	1726	gi|332020038|gb|EGI60489.1|	290	1e-76	Helicase ARIP4	Acromyrmex echinatior
Unigene23086_All	2391	gi|332026284|gb|EGI66421.1|	524	1e-147	Ubiquitin carboxyl-terminal hydrolase 33	Acromyrmex echinatior
Unigene36960_All	3107	gi|332027695|gb|EGI67763.1|	1003	0	Protein hu-li tai shao	Acromyrmex echinatior
Unigene4212_All	1326	gi|332023730|gb|EGI63954.1|	134	1e-29	WD repeat-containing protein 38	Acromyrmex echinatior
Unigene26140_All	1567	gi|332030336|gb|EGI70079.1|	517	1e-145	Protein TMED8	Acromyrmex echinatior
Unigene892_All	1583	gi|332030135|gb|EGI69929.1|	127	2e-27	Broad-complex core protein isoform 6	Acromyrmex echinatior
Unigene6348_All	2489	gi|332029240|gb|EGI69223.1|	856	0	Tyrosine-protein phosphatase non-receptor type 9	Acromyrmex echinatior
Unigene9401_All	2172	gi|332019679|gb|EGI60153.1|	206	5e-51	UPF0418 protein FAM164A	Acromyrmex echinatior
Unigene18576_All	4334	gi|332017886|gb|EGI58546.1|	376	1e-102	Chromodomain Y-like protein 2	Acromyrmex echinatior
Unigene6307_All	2585	gi|332016401|gb|EGI57314.1|	250	3e-64	Putative protein arginine N-methyltransferase 10	Acromyrmex echinatior
Unigene18519_All	2183	gi|332020934|gb|EGI61328.1|	419	1e-135	Serine/threonine-protein kinase grp	Acromyrmex echinatior
Unigene24858_All	1814	gi|332021800|gb|EGI62146.1|	82	9e-14	hypothetical protein G5I_09552	Acromyrmex echinatior
Unigene22396_All	1802	gi|332025803|gb|EGI65960.1|	139	3e-31	Protein SHC1	Acromyrmex echinatior
Unigene169_All	2720	gi|332022691|gb|EGI62968.1|	407	1e-125	PDZ domain-containing protein 8	Acromyrmex echinatior
Unigene3784_All	1536	gi|332026754|gb|EGI66863.1|	523	1e-146	Adenosine monophosphate-protein transferase FICD-like protein	Acromyrmex echinatior
Unigene29136_All	882	gi|332027977|gb|EGI68028.1|	211	3e-53	Pre-rRNA-processing protein esf2	Acromyrmex echinatior
Unigene15085_All	730	gi|332026125|gb|EGI66273.1|	124	4e-27	Tctex1 domain-containing protein 3	Acromyrmex echinatior
Unigene22170_All	1280	gi|332021236|gb|EGI61621.1|	243	1e-62	Coiled-coil domain-containing protein 97	Acromyrmex echinatior
Unigene1006_All	428	gi|332026351|gb|EGI66480.1|	52	8e-06	hypothetical protein G5I_04953	Acromyrmex echinatior
Unigene32374_All	3449	gi|332019283|gb|EGI59792.1|	783	0	PAB-dependent poly(A)-specific ribonuclease subunit 2	Acromyrmex echinatior
Unigene23550_All	1582	gi|332029626|gb|EGI69515.1|	589	1e-166	DnaJ-like protein subfamily C member 11	Acromyrmex echinatior
Unigene3184_All	3142	gi|332023596|gb|EGI63829.1|	489	0	RNA-binding protein 5	Acromyrmex echinatior
Unigene15523_All	1994	gi|332022173|gb|EGI62490.1|	205	6e-51	Torso-like protein	Acromyrmex echinatior
Unigene6561_All	2161	gi|332018483|gb|EGI59073.1|	513	1e-143	RalA-binding protein 1	Acromyrmex echinatior
Unigene1542_All	1097	gi|332020663|gb|EGI61069.1|	301	4e-80	INO80 complex subunit B	Acromyrmex echinatior
Unigene12393_All	1722	gi|332031262|gb|EGI70796.1|	159	4e-37	Centromere protein I	Acromyrmex echinatior
Unigene36588_All	522	gi|332025910|gb|EGI66066.1|	77	3e-13	Histone-lysine N-methyltransferase trithorax	Acromyrmex echinatior
Unigene29252_All	1456	gi|332025900|gb|EGI66056.1|	139	3e-31	BTB/POZ domain-containing protein 2	Acromyrmex echinatior
Unigene25336_All	1430	gi|332026379|gb|EGI66508.1|	407	1e-112	Uncharacterized protein C18orf8-like protein	Acromyrmex echinatior
Unigene7545_All	1358	gi|332018814|gb|EGI59373.1|	254	7e-66	Ran-specific GTPase-activating protein	Acromyrmex echinatior
Unigene27847_All	4075	gi|332022486|gb|EGI62793.1|	1241	0	Paired amphipathic helix protein Sin3a	Acromyrmex echinatior
Unigene9979_All	1581	gi|332028466|gb|EGI68509.1|	416	1e-114	Splicing factor 3B subunit 4	Acromyrmex echinatior
Unigene18410_All	1374	gi|332020090|gb|EGI60536.1|	303	2e-80	Translocon-associated protein subunit gamma	Acromyrmex echinatior
Unigene10764_All	1846	gi|332017849|gb|EGI58509.1|	757	0	Collagen type IV alpha-3-binding protein	Acromyrmex echinatior
Unigene25104_All	1477	gi|332024452|gb|EGI64650.1|	402	1e-110	tRNA pseudouridine synthase 3	Acromyrmex echinatior
Unigene23253_All	2778	gi|332022974|gb|EGI63240.1|	72.4	1e-10	Protein phosphatase 1 regulatory subunit 15A	Acromyrmex echinatior
Unigene19390_All	1342	gi|332017888|gb|EGI58548.1|	466	1e-129	High affinity cationic amino acid transporter 1	Acromyrmex echinatior
Unigene12892_All	1388	gi|332024378|gb|EGI64576.1|	263	1e-68	Lipase 3	Acromyrmex echinatior
Unigene26056_All	1132	gi|332019299|gb|EGI59807.1|	84.3	9e-15	Proteasome assembly chaperone 4	Acromyrmex echinatior
Unigene9504_All	1296	gi|332030659|gb|EGI70347.1|	156	2e-36	Zinc finger CCCH domain-containing protein 11A	Acromyrmex echinatior
Unigene6560_All	3793	gi|332023722|gb|EGI63946.1|	334	2e-89	Brain-enriched guanylate kinase-associated protein	Acromyrmex echinatior
Unigene10946_All	599	gi|332030010|gb|EGI69835.1|	284	2e-75	Nuclear cap-binding protein subunit 2	Acromyrmex echinatior
Unigene9481_All	3660	gi|332030643|gb|EGI70331.1|	191	3e-46	Protein chiffon	Acromyrmex echinatior
Unigene3176_All	3396	gi|332021114|gb|EGI61501.1|	653	0	Putative ubiquitin carboxyl-terminal hydrolase CYLD	Acromyrmex echinatior
Unigene29248_All	2188	gi|332022227|gb|EGI62542.1|	497	1e-138	CCR4-NOT transcription complex subunit 4	Acromyrmex echinatior
Unigene370_All	1173	gi|332021547|gb|EGI61912.1|	186	2e-45	Protein SFRS12IP1	Acromyrmex echinatior
Unigene36614_All	4797	gi|332020392|gb|EGI60812.1|	1585	0	Pre-mRNA-processing-splicing factor 8	Acromyrmex echinatior
Unigene15652_All	3594	gi|332024232|gb|EGI64436.1|	1038	0	Vacuolar protein sorting-associated protein 18-like protein	Acromyrmex echinatior
Unigene117_All	3746	gi|332022470|gb|EGI62777.1|	151	3e-34	RNA-binding protein 12	Acromyrmex echinatior
Unigene3511_All	1234	gi|332018268|gb|EGI58873.1|	176	3e-42	Methylosome subunit pICln	Acromyrmex echinatior
Unigene28004_All	1486	gi|332030624|gb|EGI70312.1|	344	6e-93	UPF0609 protein	Acromyrmex echinatior
Unigene3257_All	3127	gi|332026217|gb|EGI66359.1|	555	1e-156	SWI/SNF-related matrix-associated actin-dependent regulator chromatin subfamily E member 1	Acromyrmex echinatior
Unigene39901_All	698	gi|332025892|gb|EGI66048.1|	65.5	2e-09	Mitochondrial import receptor subunit TOM22-like protein	Acromyrmex echinatior
Unigene3210_All	2178	gi|332030322|gb|EGI70065.1|	472	0	Protein Jumonji	Acromyrmex echinatior
Unigene9957_All	755	gi|332019193|gb|EGI59703.1|	213	7e-54	26S proteasome non-ATPase regulatory subunit 10	Acromyrmex echinatior
Unigene27905_All	3394	gi|332017367|gb|EGI58109.1|	1785	0	Membrane-associated protein Hem	Acromyrmex echinatior
Unigene29164_All	922	gi|332020431|gb|EGI60851.1|	234	3e-60	N-acylneuraminate-9-phosphatase	Acromyrmex echinatior
Unigene21814_All	1926	gi|332018986|gb|EGI59525.1|	233	3e-59	N-acetylneuraminate lyase	Acromyrmex echinatior
Unigene4647_All	1366	gi|332021162|gb|EGI61547.1|	108	1e-31	DNA-directed RNA polymerase III subunit RPC4	Acromyrmex echinatior
Unigene18572_All	2838	gi|332030777|gb|EGI70453.1|	841	0	Zinc finger protein 84	Acromyrmex echinatior
Unigene12682_All	3054	gi|332027286|gb|EGI67370.1|	379	1e-103	Late secretory pathway protein AVL9-like protein	Acromyrmex echinatior
Unigene9718_All	2063	gi|332023183|gb|EGI63439.1|	899	0	Putative adenosylhomocysteinase 3	Acromyrmex echinatior
Unigene26024_All	859	gi|332031283|gb|EGI70811.1|	143	8e-33	Histidine triad nucleotide-binding protein 3	Acromyrmex echinatior
Unigene6402_All	2794	gi|332028327|gb|EGI68374.1|	369	1e-100	F-box only protein 42	Acromyrmex echinatior
Unigene15497_All	3487	gi|332023294|gb|EGI63548.1|	222	3e-64	General transcription factor 3C polypeptide 1	Acromyrmex echinatior
Unigene26201_All	1346	gi|332029153|gb|EGI69164.1|	585	1e-165	Ubiquitin-conjugating enzyme E2 Q1	Acromyrmex echinatior
Unigene12519_All	3015	gi|332025118|gb|EGI65298.1|	147	5e-47	Zinc finger CCCH domain-containing protein 3	Acromyrmex echinatior
Unigene37066_All	2124	gi|332018103|gb|EGI58717.1|	284	1e-74	UPF0704 protein C6orf165-like protein	Acromyrmex echinatior
Unigene10866_All	602	gi|332021886|gb|EGI62222.1|	133	4e-30	DET1- and DDB1-associated protein 1	Acromyrmex echinatior
Unigene876_All	2514	gi|332022979|gb|EGI63244.1|	112	7e-37	Synaptotagmin-1	Acromyrmex echinatior
Unigene2152_All	3742	gi|332024051|gb|EGI64269.1|	1734	0	Exportin-1	Acromyrmex echinatior
Unigene7521_All	857	gi|332019341|gb|EGI59847.1|	248	2e-64	Golgi SNAP receptor complex member 2	Acromyrmex echinatior
Unigene6965_All	1280	gi|332031357|gb|EGI70870.1|	206	1e-51	Group XIIA secretory phospholipase A2	Acromyrmex echinatior
Unigene3149_All	3328	gi|332025038|gb|EGI65225.1|	160	8e-82	BCL-6 corepressor	Acromyrmex echinatior
Unigene6432_All	2221	gi|332017603|gb|EGI58300.1|	519	1e-145	PTB domain-containing adapter protein ced-6	Acromyrmex echinatior
Unigene7551_All	1017	gi|332029695|gb|EGI69574.1|	314	5e-84	PPPDE peptidase domain-containing protein 1	Acromyrmex echinatior
Unigene12950_All	1812	gi|332030738|gb|EGI70414.1|	460	1e-128	Putative fatty acyl-CoA reductase	Acromyrmex echinatior
Unigene16752_All	901	gi|332018699|gb|EGI59271.1|	342	1e-92	Protein CWC15-like protein A	Acromyrmex echinatior
Unigene20270_All	1137	gi|332024700|gb|EGI64891.1|	206	1e-51	E3 ubiquitin-protein ligase MARCH3	Acromyrmex echinatior
Unigene9383_All	3385	gi|332030649|gb|EGI70337.1|	155	1e-35	Centrosome-associated protein 350	Acromyrmex echinatior
Unigene13095_All	1333	gi|332029841|gb|EGI69710.1|	203	1e-50	Protein GRINL1A	Acromyrmex echinatior
Unigene19849_All	1107	gi|332021681|gb|EGI62037.1|	292	2e-77	Homocysteine S-methyltransferase ybgG	Acromyrmex echinatior
Unigene27921_All	3312	gi|332021116|gb|EGI61503.1|	547	1e-153	Putative RNA-binding protein 16	Acromyrmex echinatior
Unigene21807_All	2188	gi|332027177|gb|EGI67269.1|	92	1e-16	Src kinase-associated phosphoprotein 2-B	Acromyrmex echinatior
Unigene6447_All	2183	gi|332019154|gb|EGI59666.1|	822	0	Vacuolar protein sorting-associated protein 52-like protein	Acromyrmex echinatior
Unigene29393_All	648	gi|332027376|gb|EGI67459.1|	92.4	1e-17	Eukaryotic translation elongation factor 1 epsilon-1	Acromyrmex echinatior
Unigene4041_All	2879	gi|332025323|gb|EGI65491.1|	401	1e-110	Putative adenylate kinase 7	Acromyrmex echinatior
Unigene18736_All	2052	gi|332018907|gb|EGI59453.1|	447	1e-123	Putative RNA exonuclease NEF-sp	Acromyrmex echinatior
Unigene15796_All	2607	gi|332018464|gb|EGI59054.1|	84.7	2e-14	FLJ37770-like protein	Acromyrmex echinatior
Unigene18675_All	2441	gi|332016569|gb|EGI57450.1|	158	1e-36	Mediator of DNA damage checkpoint protein 1	Acromyrmex echinatior
Unigene6967_All	1720	gi|332018226|gb|EGI58831.1|	487	1e-136	Erlin-1	Acromyrmex echinatior
Unigene26203_All	1171	gi|332029403|gb|EGI69357.1|	442	1e-122	DCN1-like protein 1	Acromyrmex echinatior
Unigene15791_All	2196	gi|332020388|gb|EGI60808.1|	181	1e-63	Protein lingerer	Acromyrmex echinatior
Unigene21893_All	1718	gi|332023553|gb|EGI63789.1|	369	1e-100	ER lumen protein retaining receptor	Acromyrmex echinatior
Unigene23097_All	1190	gi|332027008|gb|EGI67104.1|	301	4e-80	TIP41-like protein	Acromyrmex echinatior
Unigene18923_All	2282	gi|332026566|gb|EGI66684.1|	275	7e-72	Putative ATP-dependent RNA helicase DDX20	Acromyrmex echinatior
Unigene6301_All	1308	gi|332022455|gb|EGI62763.1|	201	8e-50	Calcyclin-binding protein	Acromyrmex echinatior
Unigene3339_All	3571	gi|332021481|gb|EGI61846.1|	587	1e-165	Glycogenin-1	Acromyrmex echinatior
Unigene13515_All	438	gi|332027688|gb|EGI67756.1|	95.9	5e-19	HIG1 domain family member 2A	Acromyrmex echinatior
Unigene4444_All	1005	gi|332026212|gb|EGI66354.1|	315	3e-84	Protein sarah	Acromyrmex echinatior
Unigene6332_All	1842	gi|332028069|gb|EGI68120.1|	223	2e-56	CD63 antigen	Acromyrmex echinatior
Unigene10806_All	1411	gi|332019564|gb|EGI60043.1|	434	1e-120	Cyclin-H	Acromyrmex echinatior
Unigene29145_All	1074	gi|332024219|gb|EGI64423.1|	207	9e-52	UPF0667 protein C1orf55-like protein	Acromyrmex echinatior
Unigene12429_All	3592	gi|332019787|gb|EGI60248.1|	1213	0	Integrator complex subunit 6-A	Acromyrmex echinatior
Unigene23006_All	786	gi|332031612|gb|EGI71084.1|	223	9e-57	Transmembrane protein 50A	Acromyrmex echinatior
Unigene29274_All	2526	gi|332022361|gb|EGI62673.1|	1139	0	ATP-dependent RNA helicase Ddx1	Acromyrmex echinatior
Unigene22148_All	1305	gi|332031263|gb|EGI70797.1|	332	2e-89	TATA box-binding protein-like protein 1	Acromyrmex echinatior
Unigene17139_All	2511	gi|332028062|gb|EGI68113.1|	309	5e-82	UPF0407 protein	Acromyrmex echinatior
Unigene28149_All	2350	gi|332026545|gb|EGI66663.1|	70.9	3e-10	Leucine-rich repeat-containing protein KIAA1731-like protein	Acromyrmex echinatior
Unigene22035_All	1871	gi|332028091|gb|EGI68142.1|	449	1e-124	Cleavage and polyadenylation specificity factor subunit 4	Acromyrmex echinatior
Unigene15510_All	3070	gi|332018100|gb|EGI58714.1|	507	1e-141	Disintegrin and metalloproteinase domain-containing protein 12	Acromyrmex echinatior
Unigene10760_All	2036	gi|332028400|gb|EGI68444.1|	834	0	Eukaryotic peptide chain release factor subunit 1	Acromyrmex echinatior
Unigene9755_All	1638	gi|332025968|gb|EGI66121.1|	233	2e-59	Protein FAM8A1	Acromyrmex echinatior
Unigene19353_All	2556	gi|332023305|gb|EGI63559.1|	541	1e-152	Ubiquitin carboxyl-terminal hydrolase 47	Acromyrmex echinatior
Unigene23046_All	1553	gi|332027775|gb|EGI67842.1|	521	1e-146	U5 small nuclear ribonucleoprotein 40 kDa protein	Acromyrmex echinatior
Unigene15799_All	3456	gi|332019601|gb|EGI60079.1|	308	1e-81	Zinc finger protein on ecdysone puffs	Acromyrmex echinatior
Unigene7675_All	1842	gi|332029635|gb|EGI69524.1|	549	1e-154	Microspherule protein 1	Acromyrmex echinatior
Unigene31873_All	1432	gi|332020090|gb|EGI60536.1|	303	2e-80	Translocon-associated protein subunit gamma	Acromyrmex echinatior
Unigene1547_All	1387	gi|332022957|gb|EGI63223.1|	641	0	Septin-1	Acromyrmex echinatior
Unigene13141_All	2670	gi|332023148|gb|EGI63404.1|	394	1e-107	Axonemal 84 kDa protein	Acromyrmex echinatior
Unigene6214_All	4029	gi|332024716|gb|EGI64905.1|	1118	0	Protein unc-45-like protein A	Acromyrmex echinatior
Unigene12876_All	2341	gi|332022364|gb|EGI62676.1|	826	0	RNA polymerase II-associated factor 1-like protein	Acromyrmex echinatior
Unigene18507_All	5669	gi|332026373|gb|EGI66502.1|	848	0	Trinucleotide repeat-containing gene 6A protein	Acromyrmex echinatior
Unigene3574_All	1542	gi|332018555|gb|EGI59144.1|	180	2e-43	Anaphase-promoting complex subunit 11	Acromyrmex echinatior
Unigene29133_All	913	gi|332028487|gb|EGI68528.1|	193	1e-47	Superoxide dismutase	Acromyrmex echinatior
Unigene22953_All	942	gi|332022560|gb|EGI62862.1|	293	6e-78	RNA-binding protein with serine-rich domain 1-A	Acromyrmex echinatior
Unigene7424_All	1681	gi|332021906|gb|EGI62240.1|	226	1e-97	Putative fatty acyl-CoA reductase	Acromyrmex echinatior
Unigene20928_All	1419	gi|332017836|gb|EGI58496.1|	238	5e-61	Translocon-associated protein subunit beta	Acromyrmex echinatior
Unigene10723_All	1660	gi|332027806|gb|EGI67871.1|	183	2e-44	WD repeat-containing protein 34	Acromyrmex echinatior
Unigene4597_All	2123	gi|332024309|gb|EGI64508.1|	240	2e-61	Neighbor of COX4	Acromyrmex echinatior
Unigene7711_All	866	gi|332017076|gb|EGI57875.1|	310	7e-83	Programmed cell death protein 10	Acromyrmex echinatior
Unigene19090_All	2945	gi|332028603|gb|EGI68640.1|	551	1e-155	Endoplasmic reticulum lectin 1	Acromyrmex echinatior
Unigene16867_All	2008	gi|332016548|gb|EGI57429.1|	179	5e-43	Transforming acidic coiled-coil-containing protein 1	Acromyrmex echinatior
Unigene6681_All	2268	gi|332020685|gb|EGI61091.1|	502	1e-140	THO complex subunit 5-like protein	Acromyrmex echinatior
Unigene7646_All	1606	gi|332021725|gb|EGI62081.1|	343	1e-92	Etoposide-induced protein 2.4-like protein	Acromyrmex echinatior
Unigene16035_All	2323	gi|332027319|gb|EGI67403.1|	230	2e-89	Nucleoporin GLE1	Acromyrmex echinatior
Unigene3222_All	2461	gi|332030587|gb|EGI70275.1|	158	1e-36	Aftiphilin	Acromyrmex echinatior
Unigene23465_All	1949	gi|332021415|gb|EGI61783.1|	545	1e-153	Serine/threonine-protein kinase RIO2	Acromyrmex echinatior
Unigene19003_All	2262	gi|332021888|gb|EGI62224.1|	483	1e-134	Activating signal cointegrator 1	Acromyrmex echinatior
Unigene100_All	3333	gi|332030879|gb|EGI70515.1|	1063	0	Symplekin	Acromyrmex echinatior
Unigene16775_All	995	gi|332019078|gb|EGI59608.1|	207	8e-52	Non-histone protein 10	Acromyrmex echinatior
Unigene10802_All	1361	gi|332018224|gb|EGI58829.1|	373	1e-101	GPN-loop GTPase 2	Acromyrmex echinatior
Unigene18875_All	1835	gi|332030738|gb|EGI70414.1|	462	1e-128	Putative fatty acyl-CoA reductase	Acromyrmex echinatior
Unigene20033_All	1584	gi|332018489|gb|EGI59079.1|	136	3e-30	Histone RNA hairpin-binding protein	Acromyrmex echinatior
Unigene29189_All	1761	gi|332020221|gb|EGI60665.1|	327	2e-87	EF-hand domain-containing family member C2	Acromyrmex echinatior
Unigene5937_All	2400	gi|332016647|gb|EGI57512.1|	733	0	Neurotrypsin	Acromyrmex echinatior
Unigene22335_All	2836	gi|332017433|gb|EGI58156.1|	1004	0	Mediator of RNA polymerase II transcription subunit 16	Acromyrmex echinatior
Unigene19984_All	1976	gi|332026763|gb|EGI66872.1|	887	0	EH domain-containing protein 1	Acromyrmex echinatior
Unigene28209_All	3707	gi|332027271|gb|EGI67355.1|	473	1e-131	Serine/arginine repetitive matrix protein 2	Acromyrmex echinatior
Unigene7553_All	1077	gi|332018930|gb|EGI59476.1|	163	1e-38	Nicotinamide riboside kinase 1	Acromyrmex echinatior
Unigene13884_All	1470	gi|332016308|gb|EGI57221.1|	175	6e-42	Ataxin-10	Acromyrmex echinatior
Unigene16128_All	1360	gi|332018796|gb|EGI59357.1|	77	2e-12	Borealin	Acromyrmex echinatior
Unigene15729_All	2382	gi|332019657|gb|EGI60131.1|	251	1e-64	Sperm-associated antigen 1	Acromyrmex echinatior
Unigene15844_All	2547	gi|332016792|gb|EGI57613.1|	143	5e-32	Golgi integral membrane protein 4	Acromyrmex echinatior
Unigene18498_All	6301	gi|332016542|gb|EGI57423.1|	952	0	Titin	Acromyrmex echinatior
Unigene15741_All	4317	gi|332020837|gb|EGI61235.1|	113	7e-23	Breast cancer type 1 susceptibility protein-like protein	Acromyrmex echinatior
Unigene23014_All	833	gi|332019479|gb|EGI59958.1|	206	1e-51	Histone deacetylase complex subunit SAP18	Acromyrmex echinatior
Unigene22053_All	3557	gi|332018822|gb|EGI59381.1|	496	1e-138	Ataxin-2-like protein	Acromyrmex echinatior
Unigene28138_All	2670	gi|332026435|gb|EGI66563.1|	123	4e-26	Disks large-associated protein 5	Acromyrmex echinatior
Unigene6640_All	2673	gi|332030738|gb|EGI70414.1|	481	1e-134	Putative fatty acyl-CoA reductase	Acromyrmex echinatior
Unigene27964_All	2092	gi|332030627|gb|EGI70315.1|	738	0	Putative inorganic phosphate cotransporter	Acromyrmex echinatior
Unigene28030_All	4155	gi|332030898|gb|EGI70534.1|	376	1e-102	Thyroid receptor-interacting protein 11	Acromyrmex echinatior
Unigene1410_All	5185	gi|332023034|gb|EGI63299.1|	1311	0	Histone-lysine N-methyltransferase trr	Acromyrmex echinatior
Unigene1507_All	2019	gi|332030483|gb|EGI70171.1|	311	1e-82	Golgin subfamily A member 5	Acromyrmex echinatior
Unigene3623_All	1312	gi|332018807|gb|EGI59366.1|	473	1e-162	Dolichyl-diphosphooligosaccharide--protein glycosyltransferase 48 kDa subunit	Acromyrmex echinatior
Unigene18559_All	4175	gi|332026504|gb|EGI66627.1|	486	0	Histone-lysine N-methyltransferase eggless	Acromyrmex echinatior
Unigene6507_All	4200	gi|332030036|gb|EGI69861.1|	369	1e-100	Putative serine/threonine-protein kinase haspin-like protein	Acromyrmex echinatior
Unigene13816_All	1886	gi|332023153|gb|EGI63409.1|	293	2e-77	Vanin-like protein 1	Acromyrmex echinatior
Unigene15678_All	2139	gi|332030738|gb|EGI70414.1|	505	1e-141	Putative fatty acyl-CoA reductase	Acromyrmex echinatior
Unigene3013_All	1107	gi|332026703|gb|EGI66812.1|	162	3e-38	Sodium leak channel non-selective protein	Acromyrmex echinatior
Unigene13190_All	1749	gi|332026038|gb|EGI66189.1|	175	6e-42	Heat shock factor 2-binding protein	Acromyrmex echinatior
Unigene12284_All	1456	gi|332020090|gb|EGI60536.1|	303	2e-80	Translocon-associated protein subunit gamma	Acromyrmex echinatior
Unigene6620_All	2836	gi|332018487|gb|EGI59077.1|	214	1e-109	Uncharacterized protein	Acromyrmex echinatior
Unigene19814_All	1152	gi|332031334|gb|EGI70847.1|	312	2e-83	Coiled-coil domain-containing protein 25	Acromyrmex echinatior
Unigene6265_All	4576	gi|332023239|gb|EGI63495.1|	144	3e-32	Centrosomal protein of 192 kDa	Acromyrmex echinatior
Unigene6611_All	4758	gi|332027811|gb|EGI67876.1|	879	0	Putative lysine-specific demethylase 4B	Acromyrmex echinatior
Unigene23008_All	774	gi|332030644|gb|EGI70332.1|	154	5e-36	Uncharacterized protein C12orf65-like protein	Acromyrmex echinatior
Unigene21681_All	4934	gi|332026544|gb|EGI66662.1|	773	0	Histone-lysine N-methyltransferase SETD2	Acromyrmex echinatior
Unigene19341_All	3457	gi|332019867|gb|EGI60328.1|	393	1e-107	Chromodomain Y-like protein	Acromyrmex echinatior
Unigene13894_All	1051	gi|332028009|gb|EGI68060.1|	257	7e-67	Survival of motor neuron-related-splicing factor 30	Acromyrmex echinatior
Unigene1515_All	1155	gi|332016287|gb|EGI57200.1|	192	3e-47	Uncharacterized protein C6orf106-like protein	Acromyrmex echinatior
Unigene216_All	2631	gi|332018353|gb|EGI58958.1|	441	1e-122	Translation initiation factor eIF-2B subunit delta	Acromyrmex echinatior
Unigene25115_All	3032	gi|332029093|gb|EGI69107.1|	345	1e-92	Bromodomain-containing protein 8	Acromyrmex echinatior
Unigene4638_All	1258	gi|332020668|gb|EGI61074.1|	354	4e-96	Omega-amidase NIT2	Acromyrmex echinatior
Unigene29306_All	2546	gi|332023103|gb|EGI63364.1|	1229	0	Putative ATP-dependent RNA helicase DDX23	Acromyrmex echinatior
Unigene6946_All	2349	gi|332030653|gb|EGI70341.1|	337	1e-90	T-complex protein 11-like protein 1	Acromyrmex echinatior
Unigene3150_All	4290	gi|332021803|gb|EGI62149.1|	435	1e-120	Nuclear pore complex protein Nup153	Acromyrmex echinatior
Unigene20115_All	743	gi|332026341|gb|EGI66470.1|	139	2e-31	Apolipoprotein D	Acromyrmex echinatior
Unigene15558_All	2283	gi|332030933|gb|EGI70559.1|	504	1e-141	Acyl-CoA Delta(11) desaturase	Acromyrmex echinatior
Unigene6958_All	1765	gi|332023213|gb|EGI63469.1|	182	4e-44	U6 snRNA-associated Sm-like protein LSm6	Acromyrmex echinatior
Unigene15628_All	2948	gi|332022549|gb|EGI62852.1|	216	7e-54	Neuroblastoma suppressor of tumorigenicity 1	Acromyrmex echinatior
Unigene7741_All	1225	gi|332026598|gb|EGI66707.1|	254	8e-66	28 kDa heat- and acid-stable phosphoprotein	Acromyrmex echinatior
Unigene27886_All	5548	gi|332027153|gb|EGI67246.1|	453	1e-125	Retinoblastoma-binding protein 6	Acromyrmex echinatior
Unigene16912_All	1169	gi|332031079|gb|EGI70665.1|	374	1e-102	UBX domain-containing protein 1	Acromyrmex echinatior
Unigene20643_All	1226	gi|332024097|gb|EGI64314.1|	134	9e-30	Uncharacterized protein C16orf48-like protein	Acromyrmex echinatior
Unigene15815_All	2432	gi|332031137|gb|EGI70714.1|	340	1e-91	Pyroglutamyl-peptidase 1	Acromyrmex echinatior
Unigene12395_All	7678	gi|332019919|gb|EGI60379.1|	527	0	Maternal protein tudor	Acromyrmex echinatior
Unigene7566_All	935	gi|332019371|gb|EGI59872.1|	454	1e-126	Proteasome subunit alpha type-7-1	Acromyrmex echinatior
Unigene6324_All	2526	gi|332018661|gb|EGI59233.1|	267	2e-69	Stathmin-4	Acromyrmex echinatior
Unigene25227_All	1992	gi|332017888|gb|EGI58548.1|	658	0	High affinity cationic amino acid transporter 1	Acromyrmex echinatior
Unigene24892_All	5059	gi|332024047|gb|EGI64265.1|	1056	0	Transcriptional regulator ATRX-like protein	Acromyrmex echinatior
Unigene1573_All	2459	gi|332031505|gb|EGI70977.1|	641	0	RING finger protein 157	Acromyrmex echinatior
Unigene28241_All	2768	gi|332026969|gb|EGI67065.1|	1002	0	Intersectin-1	Acromyrmex echinatior
Unigene12791_All	7341	gi|332030499|gb|EGI70187.1|	817	0	Transcriptional regulatory protein PHO23	Acromyrmex echinatior
Unigene24375_All	714	gi|332031358|gb|EGI70871.1|	53.9	6e-06	hypothetical protein G5I_00297	Acromyrmex echinatior
Unigene12815_All	3504	gi|332021673|gb|EGI62032.1|	754	0	ATP-binding cassette sub-family G member 4	Acromyrmex echinatior
Unigene26187_All	1843	gi|332019714|gb|EGI60184.1|	694	0	DEAD-box helicase Dbp80	Acromyrmex echinatior
Unigene207_All	1976	gi|332022374|gb|EGI62686.1|	124	2e-26	Ankyrin repeat and KH domain-containing protein 1	Acromyrmex echinatior
Unigene222_All	3024	gi|332023800|gb|EGI64024.1|	1072	0	Translocation protein SEC63-like protein	Acromyrmex echinatior
Unigene21906_All	3855	gi|332028074|gb|EGI68125.1|	575	0	Serine/threonine-protein phosphatase 4 regulatory subunit 3	Acromyrmex echinatior
Unigene7809_All	668	gi|332020342|gb|EGI60764.1|	196	7e-49	12 kDa FK506-binding protein	Acromyrmex echinatior
Unigene18731_All	5392	gi|332030759|gb|EGI70435.1|	298	2e-78	Kinesin-like protein KIF20A	Acromyrmex echinatior
Unigene248_All	2002	gi|332029674|gb|EGI69563.1|	431	1e-119	Activator of 90 kDa heat shock protein ATPase-like protein 1	Acromyrmex echinatior
Unigene3305_All	2946	gi|332016876|gb|EGI57685.1|	826	0	Non-specific lipid-transfer protein	Acromyrmex echinatior
Unigene6321_All	4483	gi|332021050|gb|EGI61437.1|	360	3e-97	Ankyrin repeat and LEM domain-containing protein 1	Acromyrmex echinatior
Unigene36376_All	1901	gi|332018401|gb|EGI58995.1|	542	1e-152	D-3-phosphoglycerate dehydrogenase	Acromyrmex echinatior
Unigene26437_All	813	gi|332026341|gb|EGI66470.1|	125	2e-27	Apolipoprotein D	Acromyrmex echinatior
Unigene19073_All	4254	gi|332021857|gb|EGI62193.1|	1280	0	Tolloid-like protein 2	Acromyrmex echinatior
Unigene11182_All	1648	gi|332017648|gb|EGI58340.1|	387	1e-105	Purine nucleoside phosphorylase	Acromyrmex echinatior
Unigene26176_All	2408	gi|332021991|gb|EGI62317.1|	827	0	Armadillo repeat-containing protein 8	Acromyrmex echinatior
Unigene11408_All	1433	gi|332024016|gb|EGI64234.1|	81.6	8e-14	UPF0501 protein KIAA1430-like protein	Acromyrmex echinatior
Unigene3591_All	2417	gi|332026962|gb|EGI67058.1|	814	0	T-complex protein 1 subunit theta	Acromyrmex echinatior
Unigene17291_All	1915	gi|332018401|gb|EGI58995.1|	550	1e-155	D-3-phosphoglycerate dehydrogenase	Acromyrmex echinatior
Unigene9407_All	2642	gi|332020342|gb|EGI60764.1|	200	3e-49	12 kDa FK506-binding protein	Acromyrmex echinatior
Unigene28173_All	3092	gi|332019515|gb|EGI59994.1|	484	1e-134	E3 ubiquitin-protein ligase KCMF1	Acromyrmex echinatior
Unigene3391_All	1483	gi|332027398|gb|EGI67481.1|	373	1e-101	Proton-coupled amino acid transporter 4	Acromyrmex echinatior
Unigene4434_All	2600	gi|332022821|gb|EGI63094.1|	480	1e-133	Myelin expression factor 2	Acromyrmex echinatior
Unigene13684_All	3383	gi|332020646|gb|EGI61052.1|	300	2e-79	Zinc finger protein on ecdysone puffs	Acromyrmex echinatior
Unigene9376_All	6823	gi|332030526|gb|EGI70214.1|	3187	0	Putative glutamate synthase	Acromyrmex echinatior
Unigene16868_All	1466	gi|332022976|gb|EGI63242.1|	376	1e-102	Ras-related protein Rab-7a	Acromyrmex echinatior
Unigene9617_All	3168	gi|332020362|gb|EGI60783.1|	777	0	Putative ATP-dependent RNA helicase me31b	Acromyrmex echinatior
Unigene26190_All	1609	gi|332025657|gb|EGI65819.1|	436	1e-120	Electron transfer flavoprotein subunit beta	Acromyrmex echinatior
Unigene1489_All	2351	gi|332020375|gb|EGI60796.1|	985	0	Serine/threonine-protein phosphatase 2A 65 kDa regulatory subunit A alpha isoform	Acromyrmex echinatior
Unigene546_All	1977	gi|332022835|gb|EGI63108.1|	451	1e-125	Nucleosome assembly protein 1-like 4	Acromyrmex echinatior
Unigene26258_All	2426	gi|332020646|gb|EGI61052.1|	253	2e-65	Zinc finger protein on ecdysone puffs	Acromyrmex echinatior
Unigene9472_All	2023	gi|332030753|gb|EGI70429.1|	483	1e-134	Eukaryotic translation initiation factor 2 subunit 2	Acromyrmex echinatior
Unigene39897_All	1018	gi|332025002|gb|EGI65189.1|	257	1e-130	60S ribosomal protein L5	Acromyrmex echinatior
Unigene5270_All	1045	gi|332025002|gb|EGI65189.1|	499	1e-140	60S ribosomal protein L5	Acromyrmex echinatior
Unigene27945_All	5097	gi|332027053|gb|EGI67149.1|	1630	0	Importin-5	Acromyrmex echinatior
Unigene4575_All	2275	gi|332025391|gb|EGI65558.1|	289	4e-76	Y-box factor-like protein	Acromyrmex echinatior
Unigene28287_All	1045	gi|332022214|gb|EGI62529.1|	270	6e-71	60S ribosomal protein L26	Acromyrmex echinatior
Unigene19805_All	873	gi|332022854|gb|EGI63127.1|	432	1e-119	40S ribosomal protein S6	Acromyrmex echinatior
Unigene29126_All	874	gi|332026913|gb|EGI67014.1|	328	1e-88	60S ribosomal protein L6	Acromyrmex echinatior
Unigene40822_All	233	gi|332031339|gb|EGI70852.1|	149	5e-35	Dynein heavy chain 3, axonemal	Acromyrmex echinatior
Unigene21445_All	205	gi|332028502|gb|EGI68542.1|	135	7e-31	Inositol 1,4,5-trisphosphate receptor	Acromyrmex echinatior
Unigene43920_All	237	gi|332019685|gb|EGI60159.1|	92	7e-18	Histone-lysine N-methyltransferase, H3 lysine-9 specific 5	Acromyrmex echinatior
Unigene6131_All	1477	gi|332026409|gb|EGI66538.1|	237	1e-60	Longitudinals lacking protein, isoforms A/B/D/L	Acromyrmex echinatior
Unigene20846_All	1342	gi|332026409|gb|EGI66538.1|	201	7e-50	Longitudinals lacking protein, isoforms A/B/D/L	Acromyrmex echinatior
Unigene41336_All	265	gi|332026399|gb|EGI66528.1|	70.1	3e-11	Longitudinals lacking protein, isoforms A/B/D/L	Acromyrmex echinatior
Unigene11674_All	271	gi|332026407|gb|EGI66536.1|	80.9	2e-14	Longitudinals lacking protein, isoforms A/B/D/L	Acromyrmex echinatior
Unigene26548_All	411	gi|332027145|gb|EGI67238.1|	152	5e-36	Malonyl-CoA decarboxylase, mitochondrial	Acromyrmex echinatior
Unigene39063_All	287	gi|332029311|gb|EGI69294.1|	52	8e-06	DNA polymerase subunit gamma-1, mitochondrial	Acromyrmex echinatior
Unigene38894_All	352	gi|332029311|gb|EGI69294.1|	118	7e-26	DNA polymerase subunit gamma-1, mitochondrial	Acromyrmex echinatior
Unigene36523_All	450	gi|332025450|gb|EGI65615.1|	228	6e-59	Dynein heavy chain 2, axonemal	Acromyrmex echinatior
Unigene14471_All	554	gi|332019685|gb|EGI60159.1|	256	4e-85	Histone-lysine N-methyltransferase, H3 lysine-9 specific 5	Acromyrmex echinatior
Unigene29867_All	1552	gi|332027470|gb|EGI67553.1|	399	1e-109	Splicing factor, arginine/serine-rich 1	Acromyrmex echinatior
Unigene37293_All	644	gi|332031339|gb|EGI70852.1|	132	8e-60	Dynein heavy chain 3, axonemal	Acromyrmex echinatior
Unigene20716_All	582	gi|332023159|gb|EGI63415.1|	107	1e-40	D-2-hydroxyglutarate dehydrogenase	Acromyrmex echinatior
Unigene42861_All	1654	gi|332027470|gb|EGI67553.1|	399	1e-109	Splicing factor, arginine/serine-rich 1	Acromyrmex echinatior
Unigene19574_All	451	gi|332020399|gb|EGI60819.1|	103	2e-21	Pyruvate dehydrogenase acetyl-transferring -phosphatase 1, mitochondrial	Acromyrmex echinatior
Unigene38653_All	626	gi|332016393|gb|EGI57306.1|	96.7	6e-19	Cytochrome b-c1 complex subunit 6, mitochondrial	Acromyrmex echinatior
Unigene13722_All	722	gi|332028985|gb|EGI68999.1|	56.6	1e-06	Ferrochelatase, mitochondrial	Acromyrmex echinatior
Unigene5221_All	841	gi|332019964|gb|EGI60424.1|	233	8e-60	39S ribosomal protein L22, mitochondrial	Acromyrmex echinatior
Unigene26298_All	1015	gi|332017002|gb|EGI57801.1|	286	1e-75	Dystrophin, isoforms A/C/F/G/H	Acromyrmex echinatior
Unigene7183_All	452	gi|332017443|gb|EGI58166.1|	162	5e-39	Heterogeneous nuclear ribonucleoprotein A1, A2/B1-like protein	Acromyrmex echinatior
Unigene14081_All	1058	gi|332030733|gb|EGI70409.1|	160	9e-38	Methylmalonic aciduria and homocystinuria type D-like protein, mitochondrial	Acromyrmex echinatior
Unigene35356_All	320	gi|332023216|gb|EGI63472.1|	53.1	4e-06	FERM, RhoGEF and pleckstrin domain-containing protein 2	Acromyrmex echinatior
Unigene38668_All	757	gi|332019964|gb|EGI60424.1|	233	6e-60	39S ribosomal protein L22, mitochondrial	Acromyrmex echinatior
Unigene18815_All	2222	gi|332021453|gb|EGI61821.1|	314	1e-83	Protein tramtrack, alpha isoform	Acromyrmex echinatior
Unigene16918_All	1148	gi|332020654|gb|EGI61060.1|	407	1e-112	Endonuclease G, mitochondrial	Acromyrmex echinatior
Unigene27930_All	3108	gi|332023424|gb|EGI63667.1|	669	0	Sodium-dependent phosphate transport protein 1, chloroplastic	Acromyrmex echinatior
Unigene1530_All	1085	gi|332023926|gb|EGI64144.1|	146	1e-33	Succinate dehydrogenase subunit 5, mitochondrial	Acromyrmex echinatior
Unigene15532_All	1793	gi|332018995|gb|EGI59534.1|	157	2e-36	Frataxin-like protein, mitochondrial Acromyrmex echinatior	Acromyrmex echinatior
Unigene189_All	1617	gi|332021256|gb|EGI61641.1|	258	4e-67	Splicing factor, arginine/serine-rich 2	Acromyrmex echinatior
Unigene293_All	1453	gi|332026218|gb|EGI66360.1|	412	1e-113	D-beta-hydroxybutyrate dehydrogenase, mitochondrial Acromyrmex echinatior	Acromyrmex echinatior
Unigene29156_All	1933	gi|332016857|gb|EGI57666.1|	318	5e-85	Thioredoxin-dependent peroxide reductase, mitochondrial	Acromyrmex echinatior
Unigene26200_All	1148	gi|332018418|gb|EGI59012.1|	263	1e-68	28S ribosomal protein S22, mitochondrial	Acromyrmex echinatior
Unigene29166_All	969	gi|332023907|gb|EGI64127.1|	249	2e-64	39S ribosomal protein L47, mitochondrial	Acromyrmex echinatior
Unigene23144_All	1311	gi|332029573|gb|EGI69462.1|	291	4e-77	Protein SCO1-like protein, mitochondrial	Acromyrmex echinatior
Unigene23087_All	1788	gi|332031478|gb|EGI70962.1|	740	0	Aspartyl-tRNA synthetase, cytoplasmic	Acromyrmex echinatior
Unigene23055_All	1669	gi|332026366|gb|EGI66495.1|	733	0	Putative hydroxyacid-oxoacid transhydrogenase, mitochondrial	Acromyrmex echinatior
Unigene28741_All	619	gi|332023974|gb|EGI64192.1|	157	2e-37	NADH dehydrogenase ubiquinone iron-sulfur protein 6, mitochondrial	Acromyrmex echinatior
Unigene10757_All	2306	gi|332030330|gb|EGI70073.1|	204	2e-50	ATP synthase lipid-binding protein, mitochondrial	Acromyrmex echinatior
Unigene23125_All	1206	gi|254728983|gb|ACT79641.1|	47	1e-09	transposase	Acropora millepora
Unigene1325_All	951	gi|91095123|ref|XP_970890.1|	215	3e-54	PREDICTED: similar to 3-oxoacyl-	acyl-carrier-protein
Unigene11737_All	744	gi|193620141|ref|XP_001952665.1|	210	6e-53	PREDICTED: glucose dehydrogenase >gi|328705616|ref|XP_003242858.1| PREDICTED: glucose dehydrogenase	Acyrthosiphon pisum
Unigene34860_All	267	gi|328705618|ref|XP_003242859.1|	100	1e-20	PREDICTED: glucose dehydrogenase	Acyrthosiphon pisum
Unigene17659_All	366	gi|328705618|ref|XP_003242859.1|	159	3e-38	PREDICTED: glucose dehydrogenase	Acyrthosiphon pisum
Unigene24394_All	505	gi|328716099|ref|XP_001945793.2|	112	6e-24	PREDICTED: glucose dehydrogenase	Acyrthosiphon pisum
Unigene18005_All	553	gi|193664531|ref|XP_001948787.1|	261	8e-69	PREDICTED: glucose dehydrogenase	Acyrthosiphon pisum
Unigene14893_All	868	gi|328705618|ref|XP_003242859.1|	210	6e-53	PREDICTED: glucose dehydrogenase	Acyrthosiphon pisum
Unigene6423_All	2416	gi|193715996|ref|XP_001951039.1|	691	0	PREDICTED: glucose dehydrogenase	Acyrthosiphon pisum
Unigene24816_All	2839	gi|193713741|ref|XP_001944712.1|	843	0	PREDICTED: glucose dehydrogenase	Acyrthosiphon pisum
Unigene15352_All	378	gi|328697503|ref|XP_003240357.1|	174	1e-42	PREDICTED: CD166 antigen-like isoform 1	Acyrthosiphon pisum
Unigene34300_All	240	gi|328698249|ref|XP_001944494.2|	154	1e-36	PREDICTED: cyclic nucleotide-gated cation channel alpha-3-like	Acyrthosiphon pisum
Unigene8292_All	701	gi|328699079|ref|XP_001946696.2|	97.8	1e-20	PREDICTED: facilitated trehalose transporter Tret1-like	Acyrthosiphon pisum
Unigene2666_All	216	gi|328711436|ref|XP_001943296.2|	105	8e-22	PREDICTED: furin-like protease 2-like	Acyrthosiphon pisum
Unigene2222_All	272	gi|328720498|ref|XP_001946739.2|	52.4	6e-06	PREDICTED: glycine receptor subunit alpha-4-like	Acyrthosiphon pisum
Unigene33788_All	220	gi|328715292|ref|XP_001943367.2|	75.9	5e-13	PREDICTED: glycine receptor subunit beta-type 4-like	Acyrthosiphon pisum
Unigene32125_All	550	gi|328714558|ref|XP_001944844.2|	134	3e-30	PREDICTED: hypothetical protein LOC100168206	Acyrthosiphon pisum
Unigene35342_All	318	gi|328721702|ref|XP_001945894.2|	112	6e-24	PREDICTED: lachesin-like isoform 1	Acyrthosiphon pisum
Unigene32961_All	652	gi|193659676|ref|XP_001949307.1|	72	2e-11	PREDICTED: phenoloxidase subunit A3-like	Acyrthosiphon pisum
Unigene32744_All	527	gi|328708053|ref|XP_003243586.1|	214	1e-54	PREDICTED: potassium voltage-gated channel protein eag-like isoform 3	Acyrthosiphon pisum
Unigene31784_All	296	gi|328716560|ref|XP_001948529.2|	75.5	4e-22	PREDICTED: scaffold protein salvador-like isoform 1	Acyrthosiphon pisum
Unigene43494_All	212	gi|328721944|ref|XP_003247437.1|	61.6	1e-08	PREDICTED: vacuolar protein sorting-associated protein 13C-like isoform 2	Acyrthosiphon pisum
Unigene31409_All	511	gi|193591726|ref|XP_001944018.1|	185	6e-46	PREDICTED: zinc finger protein 271-like	Acyrthosiphon pisum
Unigene19843_All	1035	gi|239790499|dbj|BAH71807.1|	183	1e-44	ACYPI005577	Acyrthosiphon pisum
Unigene31405_All	792	gi|239790499|dbj|BAH71807.1|	181	4e-44	ACYPI005577	Acyrthosiphon pisum
Unigene30470_All	468	gi|328697503|ref|XP_003240357.1|	166	4e-40	PREDICTED: CD166 antigen-like isoform 1	Acyrthosiphon pisum
Unigene32287_All	1534	gi|328704219|ref|XP_001948731.2|	279	1e-133	PREDICTED: DNA-directed RNA polymerase I subunit RPA2-like	Acyrthosiphon pisum
Unigene31336_All	445	gi|328703142|ref|XP_003242105.1|	52	8e-06	PREDICTED: hypothetical protein LOC100574034	Acyrthosiphon pisum
Unigene43910_All	236	gi|328721459|ref|XP_003247309.1|	67	2e-10	PREDICTED: lachesin-like	Acyrthosiphon pisum
Unigene17008_All	1556	gi|328715694|ref|XP_003245697.1|	265	4e-69	PREDICTED: lipoma HMGIC fusion partner homolog	Acyrthosiphon pisum
Unigene33831_All	221	gi|328716183|ref|XP_003245859.1|	103	2e-21	PREDICTED: netrin receptor UNC5B-like	Acyrthosiphon pisum
Unigene44510_All	340	gi|328723519|ref|XP_001951353.2|	160	2e-38	PREDICTED: otopetrin-2-like	Acyrthosiphon pisum
Unigene42013_All	916	gi|328718058|ref|XP_003246373.1|	154	7e-36	PREDICTED: retinal homeobox protein Rx-B-like isoform 1	Acyrthosiphon pisum
Unigene12267_All	461	gi|328707361|ref|XP_003243370.1|	114	2e-27	PREDICTED: THAP domain-containing protein 9-like	Acyrthosiphon pisum
Unigene35707_All	643	gi|328715292|ref|XP_001943367.2|	368	1e-100	PREDICTED: glycine receptor subunit beta-type 4-like	Acyrthosiphon pisum
Unigene44607_All	490	gi|328704651|ref|XP_001950809.2|	74.3	2e-12	PREDICTED: hexosaminidase D-like	Acyrthosiphon pisum
Unigene8963_All	834	gi|328713328|ref|XP_003245045.1|	73.9	8e-12	PREDICTED: hypothetical protein LOC100573017	Acyrthosiphon pisum
Unigene40008_All	639	gi|328708386|ref|XP_001942633.2|	186	6e-46	PREDICTED: multiple PDZ domain protein-like	Acyrthosiphon pisum
Unigene30554_All	761	gi|193709215|ref|XP_001943317.1|	273	4e-72	PREDICTED: probable maltase H	Acyrthosiphon pisum
Unigene30584_All	570	gi|328700884|ref|XP_003241415.1|	57.4	3e-07	PREDICTED: zinc finger homeobox protein 3-like isoform 3	Acyrthosiphon pisum
Unigene34946_All	273	gi|328699086|ref|XP_003240824.1|	150	2e-35	PREDICTED: ATP-dependent DNA helicase PIF1-like	Acyrthosiphon pisum
Unigene28394_All	239	gi|328709384|ref|XP_001944217.2|	133	3e-30	PREDICTED: low-density lipoprotein receptor-related protein 2-like	Acyrthosiphon pisum
Unigene32935_All	575	gi|328712331|ref|XP_003244782.1|	193	4e-48	PREDICTED: voltage-dependent T-type calcium channel subunit alpha-1H-like	Acyrthosiphon pisum
Unigene157_All	1511	gi|193631999|ref|XP_001946261.1|	332	4e-89	PREDICTED: PQ-loop repeat-containing protein 1-like	Acyrthosiphon pisum
Unigene2605_All	1178	gi|328715292|ref|XP_001943367.2|	446	1e-123	PREDICTED: glycine receptor subunit beta-type 4-like	Acyrthosiphon pisum
Unigene39275_All	294	gi|328698807|ref|XP_003240738.1|	52	8e-06	PREDICTED: hypothetical protein LOC100571634	Acyrthosiphon pisum
Unigene33957_All	225	gi|240848893|ref|NP_001155471.1|	125	4e-28	cuticular protein CPG12-like	Acyrthosiphon pisum
Unigene31123_All	489	gi|328701295|ref|XP_001946275.2|	186	2e-46	PREDICTED: alpha-1A adrenergic receptor-like	Acyrthosiphon pisum
Unigene31748_All	284	gi|328705364|ref|XP_001952862.2|	81.3	1e-14	PREDICTED: band 4.1-like protein 4A-like	Acyrthosiphon pisum
Unigene34220_All	237	gi|328723113|ref|XP_001943629.2|	55.5	7e-07	PREDICTED: chaoptin-like	Acyrthosiphon pisum
Unigene31300_All	255	gi|328717368|ref|XP_003246186.1|	58.2	1e-07	PREDICTED: craniofacial development protein 2-like	Acyrthosiphon pisum
Unigene44379_All	290	gi|328697170|ref|XP_001948276.2|	150	2e-35	PREDICTED: histidine decarboxylase-like	Acyrthosiphon pisum
Unigene34193_All	235	gi|328710796|ref|XP_003244361.1|	60.1	3e-08	PREDICTED: hypothetical protein LOC100574452	Acyrthosiphon pisum
Unigene34865_All	268	gi|328715694|ref|XP_003245697.1|	123	2e-27	PREDICTED: lipoma HMGIC fusion partner homolog	Acyrthosiphon pisum
Unigene43414_All	208	gi|328707216|ref|XP_001951310.2|	106	3e-22	PREDICTED: potassium voltage-gated channel protein Shaw-like	Acyrthosiphon pisum
Unigene8701_All	241	gi|328707327|ref|XP_003243362.1|	63.9	2e-09	PREDICTED: probable Ras GTPase-activating protein-like	Acyrthosiphon pisum
Unigene31229_All	363	gi|328710949|ref|XP_001947627.2|	137	2e-42	PREDICTED: protocadherin-like wing polarity protein stan-like isoform 3	Acyrthosiphon pisum
Unigene5433_All	1932	gi|328709288|ref|XP_003243921.1|	766	0	PREDICTED: synaptic vesicular amine transporter-like isoform 2	Acyrthosiphon pisum
Unigene33829_All	221	gi|328699079|ref|XP_001946696.2|	67.8	1e-10	PREDICTED: facilitated trehalose transporter Tret1-like	Acyrthosiphon pisum
Unigene7967_All	1659	gi|328722954|ref|XP_001943687.2|	140	2e-31	PREDICTED: glycoprotein hormone beta-5-like	Acyrthosiphon pisum
Unigene43952_All	239	gi|328717472|ref|XP_003246215.1|	61.2	1e-08	PREDICTED: hypothetical protein LOC100571391	Acyrthosiphon pisum
Unigene35608_All	418	gi|328714589|ref|XP_003245399.1|	159	5e-38	PREDICTED: TBC1 domain family member 30-like isoform 1	Acyrthosiphon pisum
Unigene42178_All	244	gi|328711585|ref|XP_001944501.2|	73.6	1e-22	PREDICTED: transient receptor potential cation channel subfamily A member 1-like	Acyrthosiphon pisum
Unigene31297_All	300	gi|328708559|ref|XP_003243727.1|	65.9	5e-10	PREDICTED: vacuolar protein sorting-associated protein 13A-like	Acyrthosiphon pisum
Unigene39632_All	335	gi|242247331|ref|NP_001156303.1|	118	5e-41	oxidoreductase-like	Acyrthosiphon pisum
Unigene34702_All	258	gi|328711870|ref|XP_003244665.1|	125	7e-28	PREDICTED: Down syndrome cell adhesion molecule-like protein CG42256-like isoform 2	Acyrthosiphon pisum
Unigene21381_All	272	gi|328702513|ref|XP_003241919.1|	57	2e-07	PREDICTED: hypothetical protein LOC100569598	Acyrthosiphon pisum
Unigene8605_All	248	gi|328723904|ref|XP_001942757.2|	53.1	4e-06	PREDICTED: neurotrimin-like	Acyrthosiphon pisum
Unigene33594_All	214	gi|328703933|ref|XP_001942790.2|	77.8	1e-13	PREDICTED: diencephalon/mesencephalon homeobox protein 1-B-like	Acyrthosiphon pisum
Unigene33167_All	201	gi|328699249|ref|XP_003240878.1|	78.2	1e-13	PREDICTED: hypothetical protein LOC100573199	Acyrthosiphon pisum
Unigene21421_All	235	gi|328700301|ref|XP_001947759.2|	75.9	5e-13	PREDICTED: protein turtle homolog A-like	Acyrthosiphon pisum
Unigene43783_All	228	gi|328713579|ref|XP_001943929.2|	94	2e-18	PREDICTED: voltage-dependent calcium channel type A subunit alpha-1-like	Acyrthosiphon pisum
Unigene42938_All	730	gi|328721261|ref|XP_001949781.2|	433	1e-120	PREDICTED: otoferlin-like	Acyrthosiphon pisum
Unigene42296_All	613	gi|328712014|ref|XP_001951886.2|	181	2e-44	PREDICTED: uncharacterized protein KIAA0090 homolog isoform 3	Acyrthosiphon pisum
Unigene42955_All	881	gi|328705530|ref|XP_001948878.2|	236	8e-64	PREDICTED: peroxisome biogenesis factor 1-like	Acyrthosiphon pisum
Unigene41890_All	546	gi|328724399|ref|XP_001945158.2|	275	7e-73	PREDICTED: plasma membrane calcium-transporting ATPase 3-like isoform 1	Acyrthosiphon pisum
Unigene40632_All	223	gi|328703497|ref|XP_001948742.2|	71.6	9e-12	PREDICTED: sodium/calcium exchanger 1-like	Acyrthosiphon pisum
Unigene14025_All	342	gi|328699249|ref|XP_003240878.1|	54.7	1e-06	PREDICTED: hypothetical protein LOC100573199	Acyrthosiphon pisum
Unigene32755_All	733	gi|253735765|ref|NP_001156673.1|	92	2e-17	cuticle protein	Acyrthosiphon pisum
Unigene34658_All	256	gi|328723077|ref|XP_001951684.2|	67	2e-10	PREDICTED: Down syndrome cell adhesion molecule-like protein CG42256-like	Acyrthosiphon pisum
Unigene31398_All	273	gi|328715164|ref|XP_001945971.2|	104	1e-21	PREDICTED: fibrillin-2-like	Acyrthosiphon pisum
Unigene34652_All	255	gi|328717132|ref|XP_001943169.2|	163	2e-39	PREDICTED: homeobox protein Nkx-6.2-like	Acyrthosiphon pisum
Unigene43299_All	203	gi|328710748|ref|XP_003244347.1|	122	5e-27	PREDICTED: hypothetical protein LOC100572013	Acyrthosiphon pisum
Unigene35224_All	300	gi|328726830|ref|XP_003249065.1|	52.4	6e-06	PREDICTED: hypothetical protein LOC100572977	Acyrthosiphon pisum
Unigene15258_All	345	gi|328701236|ref|XP_003241535.1|	52	8e-06	PREDICTED: hypothetical protein LOC100575477	Acyrthosiphon pisum
Unigene5656_All	1044	gi|328696800|ref|XP_001948879.2|	127	9e-28	PREDICTED: myogenic factor 6-like	Acyrthosiphon pisum
Unigene21469_All	1309	gi|328717134|ref|XP_001943863.2|	397	1e-109	PREDICTED: Phe13-bombesin receptor-like	Acyrthosiphon pisum
Unigene34430_All	245	gi|328712552|ref|XP_001949586.2|	138	8e-32	PREDICTED: protein trachealess-like	Acyrthosiphon pisum
Unigene34701_All	258	gi|328697098|ref|XP_001944012.2|	144	1e-33	PREDICTED: retinal homeobox protein Rx-like	Acyrthosiphon pisum
Unigene34467_All	247	gi|193713884|ref|XP_001950762.1|	64.7	1e-09	PREDICTED: slit homolog 2 protein-like isoform 1	Acyrthosiphon pisum
Unigene31474_All	1932	gi|328709288|ref|XP_003243921.1|	766	0	PREDICTED: synaptic vesicular amine transporter-like isoform 2	Acyrthosiphon pisum
Unigene42905_All	543	gi|328707572|ref|XP_001949725.2|	117	1e-31	PREDICTED: 5-hydroxytryptamine receptor-like	Acyrthosiphon pisum
Unigene17978_All	528	gi|328700497|ref|XP_003241278.1|	269	4e-71	PREDICTED: hemicentin-2-like	Acyrthosiphon pisum
Unigene44011_All	243	gi|328715694|ref|XP_003245697.1|	121	1e-26	PREDICTED: lipoma HMGIC fusion partner homolog	Acyrthosiphon pisum
Unigene43455_All	210	gi|328719590|ref|XP_001944854.2|	92.8	4e-18	PREDICTED: MOXD1 homolog 1-like	Acyrthosiphon pisum
Unigene24361_All	838	gi|328723077|ref|XP_001951684.2|	206	1e-51	PREDICTED: Down syndrome cell adhesion molecule-like protein CG42256-like	Acyrthosiphon pisum
Unigene6148_All	496	gi|328723077|ref|XP_001951684.2|	195	7e-49	PREDICTED: Down syndrome cell adhesion molecule-like protein CG42256-like	Acyrthosiphon pisum
Unigene31638_All	2227	gi|328710150|ref|XP_001943883.2|	1044	0	PREDICTED: potassium voltage-gated channel protein Shal-like isoform 1	Acyrthosiphon pisum
Unigene2512_All	604	gi|328723490|ref|XP_001951251.2|	245	2e-68	PREDICTED: potassium voltage-gated channel protein Shaw-like	Acyrthosiphon pisum
Unigene42265_All	406	gi|328711497|ref|XP_003244554.1|	136	2e-31	PREDICTED: protein FAM3C-like	Acyrthosiphon pisum
Unigene31406_All	853	gi|239790499|dbj|BAH71807.1|	183	9e-45	ACYPI005577	Acyrthosiphon pisum
Unigene36147_All	253	gi|328711663|ref|XP_003244600.1|	58.2	1e-07	PREDICTED: SCAN domain-containing protein 3-like	Acyrthosiphon pisum
Unigene18363_All	511	gi|328698603|ref|XP_003240681.1|	105	8e-22	PREDICTED: atrial natriuretic peptide receptor 1-like	Acyrthosiphon pisum
Unigene11871_All	497	gi|328723077|ref|XP_001951684.2|	136	4e-31	PREDICTED: Down syndrome cell adhesion molecule-like protein CG42256-like	Acyrthosiphon pisum
Unigene26348_All	1122	gi|328723077|ref|XP_001951684.2|	358	3e-97	PREDICTED: Down syndrome cell adhesion molecule-like protein CG42256-like	Acyrthosiphon pisum
Unigene42218_All	486	gi|328710744|ref|XP_001943722.2|	72.8	1e-18	PREDICTED: rho guanine nucleotide exchange factor 18-like	Acyrthosiphon pisum
Unigene33975_All	226	gi|328718738|ref|XP_003246562.1|	55.5	7e-07	PREDICTED: zinc finger protein 786-like	Acyrthosiphon pisum
Unigene33814_All	221	gi|193695219|ref|XP_001947762.1|	138	8e-32	PREDICTED: transcription initiation factor TFIID subunit 6-like	Acyrthosiphon pisum
Unigene26469_All	672	gi|328720498|ref|XP_001946739.2|	403	1e-111	PREDICTED: glycine receptor subunit alpha-4-like	Acyrthosiphon pisum
Unigene44027_All	244	gi|328696556|ref|XP_003240061.1|	122	6e-27	PREDICTED: uncharacterized protein KIAA1109-like isoform 3	Acyrthosiphon pisum
Unigene27162_All	323	gi|328720113|ref|XP_003246955.1|	114	1e-24	PREDICTED: hypothetical protein LOC100574859	Acyrthosiphon pisum
Unigene38982_All	318	gi|328708983|ref|XP_001944232.2|	52	8e-06	PREDICTED: protein bicaudal D-like	Acyrthosiphon pisum
Unigene21020_All	398	gi|328718100|ref|XP_003246389.1|	83.2	3e-15	PREDICTED: RNA-directed DNA polymerase from mobile element jockey-like	Acyrthosiphon pisum
Unigene31420_All	280	gi|328719687|ref|XP_001952608.2|	133	3e-30	PREDICTED: zinc finger SWIM domain-containing protein 6-like	Acyrthosiphon pisum
Unigene43136_All	923	gi|328706766|ref|XP_003243197.1|	58.2	5e-07	PREDICTED: hypothetical protein LOC100572469	Acyrthosiphon pisum
Unigene42532_All	457	gi|328709507|ref|XP_003243980.1|	146	8e-43	PREDICTED: b-box type zinc finger protein ncl-1-like	Acyrthosiphon pisum
Unigene32817_All	846	gi|193664648|ref|XP_001945680.1|	175	3e-42	PREDICTED: single-strand selective monofunctional uracil DNA glycosylase-like	Acyrthosiphon pisum
Unigene42509_All	349	gi|193690556|ref|XP_001944380.1|	182	3e-45	PREDICTED: tyrosine-protein kinase Src64B-like isoform 1	Acyrthosiphon pisum
Unigene40398_All	212	gi|328720350|ref|XP_001948864.2|	98.2	1e-19	PREDICTED: CD109 antigen-like	Acyrthosiphon pisum
Unigene41121_All	249	gi|328712712|ref|XP_003244886.1|	130	2e-29	PREDICTED: protein melted-like isoform 2	Acyrthosiphon pisum
Unigene35076_All	284	gi|193580109|ref|XP_001944458.1|	136	2e-31	PREDICTED: dipeptidase 1-like	Acyrthosiphon pisum
Unigene32123_All	363	gi|328711478|ref|XP_003244549.1|	73.6	3e-12	PREDICTED: hypothetical protein LOC100573948	Acyrthosiphon pisum
Unigene31177_All	747	gi|328719619|ref|XP_001944926.2|	155	4e-46	PREDICTED: melanopsin-B-like	Acyrthosiphon pisum
Unigene15137_All	468	gi|328713510|ref|XP_003245097.1|	186	2e-46	PREDICTED: cardioacceleratory peptide receptor-like	Acyrthosiphon pisum
Unigene36323_All	286	gi|328697745|ref|XP_003240425.1|	74.7	2e-26	PREDICTED: myosin-VIIa-like	Acyrthosiphon pisum
Unigene30525_All	517	gi|328702680|ref|XP_003241980.1|	333	2e-90	PREDICTED: neural-cadherin-like	Acyrthosiphon pisum
Unigene31468_All	317	gi|328709359|ref|XP_003243937.1|	168	8e-41	PREDICTED: peroxidasin-like	Acyrthosiphon pisum
Unigene5297_All	284	gi|328718100|ref|XP_003246389.1|	62.4	6e-09	PREDICTED: RNA-directed DNA polymerase from mobile element jockey-like	Acyrthosiphon pisum
Unigene36787_All	553	gi|328703497|ref|XP_001948742.2|	125	3e-42	PREDICTED: sodium/calcium exchanger 1-like	Acyrthosiphon pisum
Unigene15167_All	318	gi|328723113|ref|XP_001943629.2|	108	5e-23	PREDICTED: chaoptin-like	Acyrthosiphon pisum
Unigene2580_All	621	gi|328710767|ref|XP_001952732.2|	269	5e-71	PREDICTED: ecdysone-induced protein 78C-like	Acyrthosiphon pisum
Unigene41945_All	1965	gi|328719426|ref|XP_001946258.2|	349	3e-94	PREDICTED: gamma-glutamyltranspeptidase 1-like isoform 1	Acyrthosiphon pisum
Unigene32135_All	508	gi|328712188|ref|XP_001944830.2|	83.2	4e-15	PREDICTED: hyaluronidase-like	Acyrthosiphon pisum
Unigene33470_All	210	gi|193718353|ref|XP_001950625.1|	80.5	2e-14	PREDICTED: LRR receptor-like serine/threonine-protein kinase GSO2-like	Acyrthosiphon pisum
Unigene44520_All	347	gi|328706766|ref|XP_003243197.1|	86.7	3e-16	PREDICTED: hypothetical protein LOC100572469	Acyrthosiphon pisum
Unigene42434_All	311	gi|328702399|ref|XP_001952655.2|	127	2e-28	PREDICTED: protein retinal degeneration B-like isoform 1	Acyrthosiphon pisum
Unigene27269_All	1327	gi|328718058|ref|XP_003246373.1|	154	1e-35	PREDICTED: retinal homeobox protein Rx-B-like isoform 1	Acyrthosiphon pisum
Unigene42225_All	257	gi|328715046|ref|XP_001949223.2|	65.1	4e-20	PREDICTED: zinc finger protein 271-like	Acyrthosiphon pisum
Unigene43317_All	203	gi|328719723|ref|XP_001942943.2|	110	2e-23	PREDICTED: adenylate cyclase type 8-like	Acyrthosiphon pisum
Unigene33158_All	201	gi|328721788|ref|XP_001945240.2|	100	1e-20	PREDICTED: basement membrane-specific heparan sulfate proteoglycan core protein-like	Acyrthosiphon pisum
Unigene20398_All	242	gi|328701983|ref|XP_003241767.1|	54.3	2e-06	PREDICTED: hypothetical protein LOC100571476	Acyrthosiphon pisum
Unigene35304_All	313	gi|328718100|ref|XP_003246389.1|	82.4	5e-15	PREDICTED: RNA-directed DNA polymerase from mobile element jockey-like	Acyrthosiphon pisum
Unigene40138_All	202	gi|328722213|ref|XP_003247509.1|	92.4	5e-18	PREDICTED: zinc finger protein 782-like	Acyrthosiphon pisum
Unigene39446_All	266	gi|328699162|ref|XP_001946919.2|	75.5	7e-13	PREDICTED: filamin-C-like	Acyrthosiphon pisum
Unigene2080_All	280	gi|328699430|ref|XP_001946626.2|	75.5	7e-13	PREDICTED: sodium/nucleoside cotransporter 2-like isoform 1	Acyrthosiphon pisum
Unigene23242_All	312	gi|328711585|ref|XP_001944501.2|	115	4e-25	PREDICTED: transient receptor potential cation channel subfamily A member 1-like	Acyrthosiphon pisum
Unigene2902_All	231	gi|328717744|ref|XP_001943624.2|	137	2e-31	PREDICTED: coagulation factor IX-like	Acyrthosiphon pisum
Unigene39482_All	419	gi|328716033|ref|XP_003245816.1|	109	5e-29	PREDICTED: jerky protein homolog-like	Acyrthosiphon pisum
Unigene39556_All	403	gi|193716086|ref|XP_001952519.1|	54.3	2e-06	PREDICTED: gamma-glutamyltransferase 7-like	Acyrthosiphon pisum
Unigene37207_All	535	gi|193661951|ref|XP_001942931.1|	111	2e-49	PREDICTED: ABC transporter G family member 23-like isoform 1	Acyrthosiphon pisum
Unigene35985_All	817	gi|328698087|ref|XP_001946981.2|	129	2e-28	PREDICTED: BTB/POZ domain-containing protein 2-like	Acyrthosiphon pisum
Unigene12222_All	353	gi|328712216|ref|XP_001947628.2|	143	2e-33	PREDICTED: DNA-binding protein D-ETS-3-like	Acyrthosiphon pisum
Unigene38922_All	2542	gi|328696664|ref|XP_001943200.2|	481	1e-133	PREDICTED: elongation of very long chain fatty acids protein AAEL008004-like isoform 1	Acyrthosiphon pisum
Unigene34424_All	245	gi|328716616|ref|XP_001944951.2|	68.2	1e-10	PREDICTED: hypothetical protein LOC100165562	Acyrthosiphon pisum
Unigene35730_All	939	gi|328708425|ref|XP_001944208.2|	444	1e-123	PREDICTED: LIM/homeobox protein Lhx3-like	Acyrthosiphon pisum
Unigene27021_All	281	gi|328715702|ref|XP_003245699.1|	70.1	3e-11	PREDICTED: nucleolysin TIA-1 isoform p40-like isoform 2	Acyrthosiphon pisum
Unigene33250_All	203	gi|328719064|ref|XP_001948643.2|	126	3e-28	PREDICTED: pancreatic triacylglycerol lipase-like	Acyrthosiphon pisum
Unigene34998_All	277	gi|193589542|ref|XP_001952620.1|	75.9	5e-13	PREDICTED: probable cytochrome P450 305a1-like	Acyrthosiphon pisum
Unigene25308_All	4156	gi|328720415|ref|XP_003247024.1|	865	0	PREDICTED: protein 4.1 homolog isoform 2	Acyrthosiphon pisum
Unigene35850_All	231	gi|328719866|ref|XP_003246883.1|	94	2e-18	PREDICTED: protein vein-like isoform 2	Acyrthosiphon pisum
Unigene33446_All	209	gi|328697775|ref|XP_001946487.2|	38.1	8e-06	PREDICTED: putative nuclease HARBI1-like	Acyrthosiphon pisum
Unigene43007_All	538	gi|328707593|ref|XP_003243439.1|	58.9	1e-07	PREDICTED: RNA-directed DNA polymerase from mobile element jockey-like	Acyrthosiphon pisum
Unigene32867_All	1312	gi|328724369|ref|XP_001949083.2|	166	2e-57	PREDICTED: testin-like	Acyrthosiphon pisum
Unigene43810_All	230	gi|328699249|ref|XP_003240878.1|	63.9	2e-09	PREDICTED: hypothetical protein LOC100573199	Acyrthosiphon pisum
Unigene35404_All	330	gi|193664563|ref|XP_001947030.1|	85.5	6e-16	PREDICTED: prostatic acid phosphatase-like	Acyrthosiphon pisum
Unigene34625_All	253	gi|328715694|ref|XP_003245697.1|	115	4e-25	PREDICTED: lipoma HMGIC fusion partner homolog	Acyrthosiphon pisum
Unigene14201_All	609	gi|328708954|ref|XP_003243835.1|	207	2e-52	PREDICTED: lutropin-choriogonadotropic hormone receptor-like	Acyrthosiphon pisum
Unigene32879_All	1357	gi|193669165|ref|XP_001944917.1|	443	1e-122	PREDICTED: PDZ and LIM domain protein Zasp-like isoform 1	Acyrthosiphon pisum
Unigene5489_All	361	gi|193674157|ref|XP_001950463.1|	60.5	2e-08	PREDICTED: f-box only protein 6-like	Acyrthosiphon pisum
Unigene34847_All	266	gi|328701730|ref|XP_001945154.2|	157	1e-37	PREDICTED: filamin-A-like	Acyrthosiphon pisum
Unigene43404_All	207	gi|328696987|ref|XP_003240196.1|	65.1	9e-10	PREDICTED: hypothetical protein LOC100568881	Acyrthosiphon pisum
Unigene33560_All	213	gi|328699888|ref|XP_003241080.1|	58.5	8e-08	PREDICTED: hypothetical protein LOC100570446	Acyrthosiphon pisum
Unigene42729_All	377	gi|328702116|ref|XP_003241807.1|	93.2	4e-20	PREDICTED: hypothetical protein LOC100570909	Acyrthosiphon pisum
Unigene2603_All	348	gi|328724031|ref|XP_001946826.2|	95.1	8e-19	PREDICTED: octopamine receptor-like	Acyrthosiphon pisum
Unigene8743_All	385	gi|328723077|ref|XP_001951684.2|	95.1	8e-19	PREDICTED: Down syndrome cell adhesion molecule-like protein CG42256-like	Acyrthosiphon pisum
Unigene42205_All	262	gi|328714868|ref|XP_003245479.1|	52.4	6e-06	PREDICTED: hypothetical protein LOC100570013	Acyrthosiphon pisum
Unigene42477_All	505	gi|328720523|ref|XP_003247058.1|	63.9	3e-09	PREDICTED: tigger transposable element-derived protein 6-like	Acyrthosiphon pisum
Unigene2438_All	1280	gi|328721805|ref|XP_003247409.1|	100	2e-48	PREDICTED: venom dipeptidyl peptidase 4-like isoform 2	Acyrthosiphon pisum
Unigene3073_All	253	gi|328714153|ref|XP_001945027.2|	55.8	5e-07	PREDICTED: hypothetical protein LOC100165313 isoform 1	Acyrthosiphon pisum
Unigene27384_All	575	gi|328697503|ref|XP_003240357.1|	70.5	4e-11	PREDICTED: CD166 antigen-like isoform 1	Acyrthosiphon pisum
Unigene44216_All	260	gi|193681039|ref|XP_001951093.1|	76.6	3e-13	PREDICTED: probable cytochrome P450 303a1-like	Acyrthosiphon pisum
Unigene43477_All	210	gi|328702401|ref|XP_003241889.1|	129	3e-29	PREDICTED: protein retinal degeneration B-like isoform 2	Acyrthosiphon pisum
Unigene39910_All	1127	gi|242247357|ref|NP_001156096.1|	155	3e-36	tumor protein p63 isoform alpha 2-like	Acyrthosiphon pisum
Unigene33926_All	224	gi|328714773|ref|XP_001942892.2|	64.7	1e-09	PREDICTED: ephrin-B2-like	Acyrthosiphon pisum
Unigene35142_All	290	gi|328704053|ref|XP_003242389.1|	52.4	6e-06	PREDICTED: hypothetical protein LOC100575656	Acyrthosiphon pisum
Unigene43579_All	216	gi|328718760|ref|XP_001945713.2|	122	6e-27	PREDICTED: uncharacterized family 31 glucosidase KIAA1161-like	Acyrthosiphon pisum
Unigene34404_All	244	gi|193701185|ref|XP_001951202.1|	94.7	1e-18	PREDICTED: hypothetical protein LOC100164338	Acyrthosiphon pisum
Unigene40659_All	224	gi|328700389|ref|XP_003241240.1|	79	6e-14	PREDICTED: hypothetical protein LOC100574845	Acyrthosiphon pisum
Unigene43853_All	233	gi|328698910|ref|XP_001947105.2|	65.1	9e-10	PREDICTED: tigger transposable element-derived protein 4-like	Acyrthosiphon pisum
Unigene40148_All	202	gi|328720825|ref|XP_001945111.2|	72.8	4e-12	PREDICTED: Bardet-Biedl syndrome 2 protein homolog	Acyrthosiphon pisum
Unigene40073_All	200	gi|328715576|ref|XP_003245665.1|	87	2e-16	PREDICTED: nuclear receptor subfamily 2 group E member 1-like	Acyrthosiphon pisum
Unigene40712_All	227	gi|328719107|ref|XP_003246665.1|	62.4	6e-09	PREDICTED: zinc finger protein 271-like	Acyrthosiphon pisum
Unigene31407_All	1395	gi|239790499|dbj|BAH71807.1|	185	4e-45	ACYPI005577	Acyrthosiphon pisum
Unigene44493_All	332	gi|328703830|ref|XP_003242319.1|	66.6	3e-10	PREDICTED: histone-lysine N-methyltransferase SETMAR-like	Acyrthosiphon pisum
Unigene9420_All	417	gi|328716101|ref|XP_003245832.1|	55.8	5e-07	PREDICTED: myocyte-specific enhancer factor 2-like isoform 1	Acyrthosiphon pisum
Unigene15219_All	253	gi|328713406|ref|XP_001945772.2|	96.3	4e-19	PREDICTED: ankyrin repeat and FYVE domain-containing protein 1-like	Acyrthosiphon pisum
Unigene26376_All	2373	gi|328703032|ref|XP_003242073.1|	1049	0	PREDICTED: endoplasmic reticulum aminopeptidase 2-like	Acyrthosiphon pisum
Unigene41052_All	245	gi|328698461|ref|XP_001946346.2|	78.2	1e-13	PREDICTED: zinc finger protein PLAG1-like	Acyrthosiphon pisum
Unigene32372_All	1113	gi|328718603|ref|XP_001948027.2|	99	4e-19	PREDICTED: roundabout homolog 2-like	Acyrthosiphon pisum
Unigene42165_All	535	gi|328713994|ref|XP_001948165.2|	167	7e-55	PREDICTED: WASH complex subunit strumpellin-like	Acyrthosiphon pisum
Unigene41994_All	439	gi|328703497|ref|XP_001948742.2|	120	2e-26	PREDICTED: sodium/calcium exchanger 1-like	Acyrthosiphon pisum
Unigene34586_All	252	gi|328708466|ref|XP_003243695.1|	77.8	1e-13	PREDICTED: craniofacial development protein 2-like	Acyrthosiphon pisum
Unigene5243_All	1376	gi|193695378|ref|XP_001951176.1|	316	1e-84	PREDICTED: GTP-binding protein Di-Ras2-like	Acyrthosiphon pisum
Unigene8575_All	354	gi|193631831|ref|XP_001952103.1|	73.9	2e-12	PREDICTED: hypothetical protein LOC100164985	Acyrthosiphon pisum
Unigene14599_All	272	gi|328701595|ref|XP_001948243.2|	185	4e-46	PREDICTED: oocyte zinc finger protein XlCOF8.4-like isoform 1	Acyrthosiphon pisum
Unigene17947_All	583	gi|328715655|ref|XP_001947553.2|	212	7e-54	PREDICTED: 5-hydroxytryptamine receptor 2B-like	Acyrthosiphon pisum
Unigene2607_All	357	gi|193690556|ref|XP_001944380.1|	63.2	3e-09	PREDICTED: tyrosine-protein kinase Src64B-like isoform 1	Acyrthosiphon pisum
Unigene32010_All	387	gi|328721853|ref|XP_001948829.2|	91.7	2e-36	PREDICTED: protein FAM135A-like isoform 1	Acyrthosiphon pisum
Unigene34996_All	277	gi|328705138|ref|XP_003242710.1|	140	2e-32	PREDICTED: sodium- and chloride-dependent glycine transporter 1-like isoform 4	Acyrthosiphon pisum
Unigene44018_All	243	gi|328716262|ref|XP_001946415.2|	114	1e-24	PREDICTED: vacuolar protein sorting-associated protein 13B-like	Acyrthosiphon pisum
Unigene44182_All	257	gi|328707852|ref|XP_003243523.1|	137	2e-31	PREDICTED: dmX-like protein 2-like isoform 3	Acyrthosiphon pisum
Unigene35695_All	580	gi|328710553|ref|XP_001946023.2|	250	2e-65	PREDICTED: PAB-dependent poly(A)-specific ribonuclease subunit 3-like	Acyrthosiphon pisum
Unigene35613_All	422	gi|328697574|ref|XP_001951115.2|	220	2e-56	PREDICTED: homeobox protein homothorax-like	Acyrthosiphon pisum
Unigene42599_All	1267	gi|328710019|ref|XP_001944097.2|	374	1e-110	PREDICTED: mediator of RNA polymerase II transcription subunit 12-like	Acyrthosiphon pisum
Unigene35610_All	420	gi|328713419|ref|XP_001950204.2|	225	5e-58	PREDICTED: transcriptional enhancer factor TEF-1-like isoform 1	Acyrthosiphon pisum
Unigene31643_All	572	gi|328711585|ref|XP_001944501.2|	249	6e-65	PREDICTED: transient receptor potential cation channel subfamily A member 1-like	Acyrthosiphon pisum
Unigene42535_All	307	gi|328719831|ref|XP_003246873.1|	66.2	1e-16	PREDICTED: hypothetical protein LOC100575146 isoform 1	Acyrthosiphon pisum
Unigene24362_All	1073	gi|328702680|ref|XP_003241980.1|	288	2e-76	PREDICTED: neural-cadherin-like	Acyrthosiphon pisum
Unigene39808_All	415	gi|328696734|ref|XP_003240110.1|	85.1	8e-16	PREDICTED: endoribonuclease dcr-1-like isoform 3	Acyrthosiphon pisum
Unigene33068_All	1085	gi|240849426|ref|NP_001155368.1|	184	5e-45	coiled-coil domain-containing protein 28B-like	Acyrthosiphon pisum
Unigene9025_All	1715	gi|328720058|ref|XP_001944593.2|	546	1e-153	PREDICTED: slit homolog 3 protein-like	Acyrthosiphon pisum
Unigene11529_All	273	gi|328701837|ref|XP_001944504.2|	69.7	4e-11	PREDICTED: facilitated trehalose transporter Tret1-like	Acyrthosiphon pisum
Unigene40898_All	237	gi|328712425|ref|XP_001947776.2|	108	7e-23	PREDICTED: ATP-binding cassette sub-family G member 1-like isoform 1	Acyrthosiphon pisum
Unigene26521_All	373	gi|328702065|ref|XP_001946912.2|	138	6e-32	PREDICTED: low-density lipoprotein receptor-related protein 1-like	Acyrthosiphon pisum
Unigene39457_All	291	gi|328709091|ref|XP_001946506.2|	52.8	5e-06	PREDICTED: Fanconi anemia group D2 protein-like	Acyrthosiphon pisum
Unigene41701_All	327	gi|328707874|ref|XP_003243530.1|	117	2e-25	PREDICTED: toll-like receptor 3-like isoform 2	Acyrthosiphon pisum
Unigene20767_All	343	gi|328718100|ref|XP_003246389.1|	66.6	3e-10	PREDICTED: RNA-directed DNA polymerase from mobile element jockey-like	Acyrthosiphon pisum
Unigene24402_All	311	gi|328708040|ref|XP_003243583.1|	61.2	1e-08	PREDICTED: RNA-directed DNA polymerase from mobile element jockey-like	Acyrthosiphon pisum
Unigene44060_All	246	gi|328719619|ref|XP_001944926.2|	114	1e-24	PREDICTED: melanopsin-B-like	Acyrthosiphon pisum
Unigene2660_All	408	gi|328724412|ref|XP_003248139.1|	70.9	2e-11	PREDICTED: frizzled-2-like isoform 1	Acyrthosiphon pisum
Unigene36363_All	270	gi|328701601|ref|XP_001942852.2|	52.8	5e-06	PREDICTED: probable E3 ubiquitin-protein ligase HERC1	Acyrthosiphon pisum
Unigene35047_All	281	gi|328711398|ref|XP_001944347.2|	161	9e-39	PREDICTED: calpain-1 catalytic subunit-like	Acyrthosiphon pisum
Unigene31280_All	377	gi|328722177|ref|XP_001944348.2|	107	2e-22	PREDICTED: CD109 antigen-like	Acyrthosiphon pisum
Unigene31221_All	255	gi|328714070|ref|XP_001949199.2|	159	5e-38	PREDICTED: cyclin-dependent kinase-like 1-like	Acyrthosiphon pisum
Unigene18031_All	493	gi|328720115|ref|XP_003246956.1|	118	8e-26	PREDICTED: dopamine receptor 1-like	Acyrthosiphon pisum
Unigene18247_All	328	gi|328715694|ref|XP_003245697.1|	57	2e-07	PREDICTED: lipoma HMGIC fusion partner homolog	Acyrthosiphon pisum
Unigene34441_All	246	gi|328699656|ref|XP_003241006.1|	138	8e-32	PREDICTED: protein sidekick-like isoform 2	Acyrthosiphon pisum
Unigene18510_All	3708	gi|328710146|ref|XP_003244179.1|	884	0	PREDICTED: twitchin-like	Acyrthosiphon pisum
Unigene2594_All	288	gi|328716777|ref|XP_001952006.2|	128	7e-29	PREDICTED: uncharacterized protein CG42248-like	Acyrthosiphon pisum
Unigene32431_All	851	gi|193627363|ref|XP_001951732.1|	93.6	3e-31	PREDICTED: nucleolar protein 10-like	Acyrthosiphon pisum
Unigene34974_All	275	gi|328724827|ref|XP_003248262.1|	52.4	6e-06	PREDICTED: putative nuclease HARBI1-like	Acyrthosiphon pisum
Unigene34247_All	238	gi|328713579|ref|XP_001943929.2|	156	3e-37	PREDICTED: voltage-dependent calcium channel type A subunit alpha-1-like	Acyrthosiphon pisum
Unigene32831_All	600	gi|328705364|ref|XP_001952862.2|	97.4	3e-19	PREDICTED: band 4.1-like protein 4A-like	Acyrthosiphon pisum
Unigene35439_All	337	gi|328701317|ref|XP_003241560.1|	134	2e-30	PREDICTED: collagen alpha-1(XXV) chain-like	Acyrthosiphon pisum
Unigene37990_All	245	gi|328721928|ref|XP_001949657.2|	69.7	4e-11	PREDICTED: glycogen debranching enzyme-like	Acyrthosiphon pisum
Unigene27733_All	391	gi|328710523|ref|XP_001952670.2|	190	1e-47	PREDICTED: syntaxin-binding protein 5-like	Acyrthosiphon pisum
Unigene34655_All	256	gi|328724379|ref|XP_003248128.1|	77	2e-13	PREDICTED: hypothetical protein LOC100572975	Acyrthosiphon pisum
Unigene34438_All	246	gi|328707499|ref|XP_001943504.2|	57	2e-07	PREDICTED: hypothetical protein LOC100166576	Acyrthosiphon pisum
Unigene40642_All	223	gi|328698761|ref|XP_001945506.2|	81.6	9e-15	PREDICTED: rho guanine nucleotide exchange factor 11-like	Acyrthosiphon pisum
Unigene30296_All	490	gi|193704753|ref|XP_001946740.1|	248	9e-65	PREDICTED: zinc metalloproteinase nas-13-like	Acyrthosiphon pisum
Unigene35412_All	331	gi|328726830|ref|XP_003249065.1|	79.3	5e-14	PREDICTED: hypothetical protein LOC100572977	Acyrthosiphon pisum
Unigene40312_All	208	gi|328710855|ref|XP_001946764.2|	72	7e-12	PREDICTED: DNA topoisomerase 2-binding protein 1-B-like	Acyrthosiphon pisum
Unigene39054_All	249	gi|328708040|ref|XP_003243583.1|	52.8	5e-06	PREDICTED: RNA-directed DNA polymerase from mobile element jockey-like	Acyrthosiphon pisum
Unigene2467_All	366	gi|328718832|ref|XP_003246591.1|	78.6	8e-14	PREDICTED: hypothetical protein LOC100575829	Acyrthosiphon pisum
Unigene42277_All	1099	gi|328710546|ref|XP_003244295.1|	366	1e-139	PREDICTED: calpain-A-like isoform 3	Acyrthosiphon pisum
Unigene35414_All	332	gi|328722861|ref|XP_003247692.1|	126	2e-28	PREDICTED: cadherin-23-like isoform 2	Acyrthosiphon pisum
Unigene36516_All	289	gi|328723312|ref|XP_001946744.2|	62.4	3e-15	PREDICTED: probable cytochrome P450 49a1-like	Acyrthosiphon pisum
Unigene36818_All	1253	gi|193699951|ref|XP_001951624.1|	330	9e-89	PREDICTED: STE20-related kinase adapter protein alpha-like	Acyrthosiphon pisum
Unigene44289_All	272	gi|193620095|ref|XP_001947187.1|	181	1e-44	PREDICTED: homeotic protein antennapedia-like isoform 1	Acyrthosiphon pisum
Unigene35576_All	399	gi|328718351|ref|XP_003246459.1|	47	2e-08	PREDICTED: hypothetical protein LOC100573108	Acyrthosiphon pisum
Unigene30987_All	417	gi|328709507|ref|XP_003243980.1|	87.4	2e-16	PREDICTED: b-box type zinc finger protein ncl-1-like	Acyrthosiphon pisum
Unigene23827_All	279	gi|328701038|ref|XP_003241471.1|	52.4	6e-06	PREDICTED: jerky protein homolog-like	Acyrthosiphon pisum
Unigene37532_All	207	gi|328711275|ref|XP_001948857.2|	65.5	7e-10	PREDICTED: neurobeachin-like protein 1-like	Acyrthosiphon pisum
Unigene15216_All	464	gi|328707852|ref|XP_003243523.1|	266	3e-70	PREDICTED: dmX-like protein 2-like isoform 3	Acyrthosiphon pisum
Unigene31287_All	396	gi|328718100|ref|XP_003246389.1|	66.6	3e-10	PREDICTED: RNA-directed DNA polymerase from mobile element jockey-like	Acyrthosiphon pisum
Unigene2517_All	207	gi|328714913|ref|XP_001943752.2|	95.5	6e-19	PREDICTED: calcitonin gene-related peptide type 1 receptor-like	Acyrthosiphon pisum
Unigene44651_All	921	gi|328715382|ref|XP_003245615.1|	112	3e-23	PREDICTED: DNA repair protein REV1-like	Acyrthosiphon pisum
Unigene5269_All	273	gi|328708396|ref|XP_001943850.2|	62.4	6e-09	PREDICTED: hypothetical protein LOC100160365	Acyrthosiphon pisum
Unigene42518_All	457	gi|328718100|ref|XP_003246389.1|	84	3e-18	PREDICTED: RNA-directed DNA polymerase from mobile element jockey-like	Acyrthosiphon pisum
Unigene42106_All	1135	gi|328718603|ref|XP_001948027.2|	55.1	2e-14	PREDICTED: roundabout homolog 2-like	Acyrthosiphon pisum
Unigene44232_All	262	gi|328710368|ref|XP_003244243.1|	58.2	1e-07	PREDICTED: hypothetical protein LOC100573898	Acyrthosiphon pisum
Unigene14176_All	465	gi|328718100|ref|XP_003246389.1|	133	3e-30	PREDICTED: RNA-directed DNA polymerase from mobile element jockey-like	Acyrthosiphon pisum
Unigene35847_All	355	gi|328717098|ref|XP_003246120.1|	53.5	3e-06	PREDICTED: vitellogenin-6-like	Acyrthosiphon pisum
Unigene11655_All	205	gi|328713268|ref|XP_003245029.1|	88.2	1e-16	PREDICTED: 3-ketosteroid-9-alpha-hydroxylase oxygenase subunit-like	Acyrthosiphon pisum
Unigene43715_All	223	gi|328724654|ref|XP_003248213.1|	89.7	3e-17	PREDICTED: ubiquitin carboxyl-terminal hydrolase 32-like isoform 2	Acyrthosiphon pisum
Unigene20257_All	354	gi|328703830|ref|XP_003242319.1|	67	1e-10	PREDICTED: histone-lysine N-methyltransferase SETMAR-like	Acyrthosiphon pisum
Unigene31097_All	629	gi|328710523|ref|XP_001952670.2|	160	5e-52	PREDICTED: syntaxin-binding protein 5-like	Acyrthosiphon pisum
Unigene39306_All	293	gi|328716236|ref|XP_001946855.2|	101	9e-21	PREDICTED: RNA-binding protein fusilli-like	Acyrthosiphon pisum
Unigene2454_All	272	gi|328712717|ref|XP_001952693.2|	128	6e-29	PREDICTED: roundabout homolog 2-like	Acyrthosiphon pisum
Unigene30131_All	306	gi|328718286|ref|XP_001952079.2|	98.2	9e-20	PREDICTED: insulin-like receptor-like	Acyrthosiphon pisum
Unigene41662_All	318	gi|328697513|ref|XP_003240360.1|	60.8	2e-08	PREDICTED: major facilitator superfamily domain-containing protein 10-like isoform 2	Acyrthosiphon pisum
Unigene3503_All	3060	gi|328709045|ref|XP_003243860.1|	65.1	2e-08	PREDICTED: hypothetical protein LOC100569222	Acyrthosiphon pisum
Unigene34876_All	268	gi|328707589|ref|XP_003243437.1|	45.8	6e-06	PREDICTED: hypothetical protein LOC100572891	Acyrthosiphon pisum
Unigene32379_All	329	gi|328714773|ref|XP_001942892.2|	150	1e-35	PREDICTED: ephrin-B2-like	Acyrthosiphon pisum
Unigene34947_All	273	gi|328716033|ref|XP_003245816.1|	73.6	2e-12	PREDICTED: jerky protein homolog-like	Acyrthosiphon pisum
Unigene36743_All	378	gi|328709516|ref|XP_001948119.2|	67.4	1e-13	PREDICTED: PMS1 protein homolog 1-like	Acyrthosiphon pisum
Unigene18249_All	363	gi|328712936|ref|XP_001945934.2|	143	3e-33	PREDICTED: probable cytochrome P450 305a1-like	Acyrthosiphon pisum
Unigene31089_All	326	gi|193664563|ref|XP_001947030.1|	90.1	3e-17	PREDICTED: prostatic acid phosphatase-like	Acyrthosiphon pisum
Unigene31090_All	928	gi|193664563|ref|XP_001947030.1|	223	1e-62	PREDICTED: prostatic acid phosphatase-like	Acyrthosiphon pisum
Unigene33092_All	200	gi|328699538|ref|XP_003240965.1|	89	6e-17	PREDICTED: sodium- and chloride-dependent glycine transporter 2-like isoform 3	Acyrthosiphon pisum
Unigene30505_All	666	gi|193629584|ref|XP_001944311.1|	164	2e-39	PREDICTED: sodium-dependent serotonin transporter-like	Acyrthosiphon pisum
Unigene39221_All	384	gi|328717828|ref|XP_001943568.2|	115	3e-34	PREDICTED: cap-specific mRNA (nucleoside-2'-O-)-methyltransferase 1-like	Acyrthosiphon pisum
Unigene34990_All	276	gi|328703830|ref|XP_003242319.1|	100	2e-20	PREDICTED: histone-lysine N-methyltransferase SETMAR-like	Acyrthosiphon pisum
Unigene24409_All	298	gi|328716663|ref|XP_001943426.2|	54.7	1e-06	PREDICTED: hypothetical protein LOC100161732	Acyrthosiphon pisum
Unigene42600_All	498	gi|193591953|ref|XP_001946753.1|	70.1	1e-19	PREDICTED: zinc finger protein 131-like isoform 1	Acyrthosiphon pisum
Unigene34301_All	240	gi|328719107|ref|XP_003246665.1|	48.9	2e-08	PREDICTED: zinc finger protein 271-like	Acyrthosiphon pisum
Unigene14774_All	370	gi|328707865|ref|XP_003243527.1|	126	3e-28	PREDICTED: calcineurin-binding protein cabin-1-like	Acyrthosiphon pisum
Unigene35738_All	1531	gi|328704169|ref|XP_001947151.2|	403	1e-110	PREDICTED: glycoprotein 3-alpha-L-fucosyltransferase A-like	Acyrthosiphon pisum
Unigene28788_All	555	gi|328699249|ref|XP_003240878.1|	67.4	3e-10	PREDICTED: hypothetical protein LOC100573199	Acyrthosiphon pisum
Unigene41670_All	320	gi|193702289|ref|XP_001952301.1|	58.5	8e-08	PREDICTED: serine proteinase stubble-like	Acyrthosiphon pisum
Unigene2083_All	529	gi|328716920|ref|XP_001944246.2|	278	8e-74	PREDICTED: paired box protein Pax-6-like isoform 1	Acyrthosiphon pisum
Unigene37094_All	3284	gi|328717917|ref|XP_001946812.2|	749	0	PREDICTED: tubulin polyglutamylase TTLL4-like	Acyrthosiphon pisum
Unigene26913_All	226	gi|328708637|ref|XP_001946886.2|	92.4	5e-18	PREDICTED: glutaredoxin domain-containing cysteine-rich protein CG12206-like	Acyrthosiphon pisum
Unigene36371_All	745	gi|328722751|ref|XP_001947996.2|	152	5e-71	PREDICTED: integrator complex subunit 1	Acyrthosiphon pisum
Unigene18165_All	376	gi|328704845|ref|XP_001943881.2|	83.2	3e-15	PREDICTED: peptidyl-alpha-hydroxyglycine alpha-amidating lyase 2-like	Acyrthosiphon pisum
Unigene37396_All	201	gi|193643497|ref|XP_001947849.1|	55.5	7e-07	PREDICTED: flap endonuclease GEN-like	Acyrthosiphon pisum
Unigene35441_All	338	gi|193592091|ref|XP_001946298.1|	135	5e-31	PREDICTED: partner of bursicon-like	Acyrthosiphon pisum
Unigene6551_All	1910	gi|328697081|ref|XP_003240226.1|	407	1e-111	PREDICTED: tight junction protein ZO-2-like isoform 4	Acyrthosiphon pisum
Unigene44561_All	387	gi|328725611|ref|XP_003248547.1|	196	2e-49	PREDICTED: autophagy-related protein 16-1-like	Acyrthosiphon pisum
Unigene42349_All	295	gi|328709719|ref|XP_003244050.1|	52	8e-06	PREDICTED: pancreatic lipase-related protein 1-like isoform 2	Acyrthosiphon pisum
Unigene2536_All	445	gi|328702160|ref|XP_001952530.2|	115	8e-25	PREDICTED: phosphatidylinositol 4-kinase alpha-like	Acyrthosiphon pisum
Unigene35732_All	1104	gi|328704791|ref|XP_003242604.1|	167	6e-40	PREDICTED: zinc finger protein 271-like	Acyrthosiphon pisum
Unigene35301_All	312	gi|193669232|ref|XP_001948948.1|	118	9e-26	PREDICTED: peroxidasin-like	Acyrthosiphon pisum
Unigene30799_All	332	gi|328716033|ref|XP_003245816.1|	92	7e-18	PREDICTED: jerky protein homolog-like	Acyrthosiphon pisum
Unigene24191_All	367	gi|328724654|ref|XP_003248213.1|	132	3e-30	PREDICTED: ubiquitin carboxyl-terminal hydrolase 32-like isoform 2	Acyrthosiphon pisum
Unigene39864_All	429	gi|193606151|ref|XP_001944078.1|	207	1e-52	PREDICTED: vinculin-like	Acyrthosiphon pisum
Unigene37325_All	875	gi|239788608|dbj|BAH70976.1|	70.1	6e-13	ACYPI45293	Acyrthosiphon pisum
Unigene6269_All	1045	gi|253735721|ref|NP_001156708.1|	318	2e-85	myofilin isoform a	Acyrthosiphon pisum
Unigene35057_All	281	gi|328702029|ref|XP_003241783.1|	75.5	7e-13	PREDICTED: muscle M-line assembly protein unc-89-like	Acyrthosiphon pisum
Unigene44616_All	535	gi|328723077|ref|XP_001951684.2|	212	7e-54	PREDICTED: Down syndrome cell adhesion molecule-like protein CG42256-like	Acyrthosiphon pisum
Unigene14687_All	254	gi|328700272|ref|XP_003241200.1|	117	2e-25	PREDICTED: lipase 1-like	Acyrthosiphon pisum
Unigene32251_All	383	gi|328707361|ref|XP_003243370.1|	137	1e-31	PREDICTED: THAP domain-containing protein 9-like	Acyrthosiphon pisum
Unigene42645_All	1162	gi|328707829|ref|XP_003243515.1|	334	1e-119	PREDICTED: ABC transporter G family member 14-like isoform 2	Acyrthosiphon pisum
Unigene37579_All	211	gi|328724320|ref|XP_003248104.1|	70.9	2e-11	PREDICTED: DNA polymerase theta-like isoform 2	Acyrthosiphon pisum
Unigene40127_All	201	gi|328719449|ref|XP_003246766.1|	99	6e-20	PREDICTED: integrin alpha-PS1-like isoform 2	Acyrthosiphon pisum
Unigene8441_All	2193	gi|328701975|ref|XP_003241763.1|	350	2e-94	PREDICTED: neural cell adhesion molecule 1-like isoform 2	Acyrthosiphon pisum
Unigene35241_All	302	gi|328713579|ref|XP_001943929.2|	131	1e-29	PREDICTED: voltage-dependent calcium channel type A subunit alpha-1-like	Acyrthosiphon pisum
Unigene31236_All	697	gi|328710744|ref|XP_001943722.2|	97.4	7e-31	PREDICTED: rho guanine nucleotide exchange factor 18-like	Acyrthosiphon pisum
Unigene43138_All	3600	gi|193631957|ref|XP_001952191.1|	1368	0	PREDICTED: cytoplasmic aconitate hydratase-like	Acyrthosiphon pisum
Unigene44338_All	281	gi|328724115|ref|XP_003248030.1|	53.5	3e-06	PREDICTED: 52 kDa repressor of the inhibitor of the protein kinase-like	Acyrthosiphon pisum
Unigene8616_All	320	gi|328722177|ref|XP_001944348.2|	170	2e-41	PREDICTED: CD109 antigen-like	Acyrthosiphon pisum
Unigene39287_All	274	gi|328720350|ref|XP_001948864.2|	55.5	3e-16	PREDICTED: CD109 antigen-like	Acyrthosiphon pisum
Unigene40345_All	210	gi|328708526|ref|XP_001949355.2|	57.4	2e-07	PREDICTED: GPI mannosyltransferase 3-like	Acyrthosiphon pisum
Unigene32032_All	342	gi|193598977|ref|XP_001950603.1|	69.3	2e-13	PREDICTED: facilitated trehalose transporter Tret1-like isoform 1	Acyrthosiphon pisum
Unigene19655_All	1175	gi|326368295|ref|NP_001191927.1|	181	6e-44	neuroglobin-like	Acyrthosiphon pisum
Unigene11535_All	404	gi|328707978|ref|XP_003243557.1|	92.4	5e-18	PREDICTED: zinc finger BED domain-containing protein 1-like	Acyrthosiphon pisum
Unigene29488_All	392	gi|328715504|ref|XP_001946006.2|	77	2e-13	PREDICTED: hypothetical protein LOC100162107	Acyrthosiphon pisum
Unigene41623_All	306	gi|328712425|ref|XP_001947776.2|	106	3e-22	PREDICTED: ATP-binding cassette sub-family G member 1-like isoform 1	Acyrthosiphon pisum
Unigene15630_All	2699	gi|193709215|ref|XP_001943317.1|	457	1e-126	PREDICTED: probable maltase H	Acyrthosiphon pisum
Unigene41766_All	351	gi|193690550|ref|XP_001943188.1|	134	2e-30	PREDICTED: beta-1-syntrophin-like	Acyrthosiphon pisum
Unigene31283_All	653	gi|193666912|ref|XP_001952839.1|	58.5	2e-07	PREDICTED: protein inscuteable homolog	Acyrthosiphon pisum
Unigene2300_All	242	gi|193636667|ref|XP_001944094.1|	114	1e-24	PREDICTED: zinc finger protein 271-like	Acyrthosiphon pisum
Unigene41920_All	1304	gi|193664648|ref|XP_001945680.1|	221	8e-56	PREDICTED: single-strand selective monofunctional uracil DNA glycosylase-like	Acyrthosiphon pisum
Unigene39874_All	371	gi|328724927|ref|XP_001952390.2|	177	9e-44	PREDICTED: zinc finger protein 161 homolog	Acyrthosiphon pisum
Unigene13127_All	2193	gi|328724866|ref|XP_003248272.1|	527	1e-147	PREDICTED: heterogeneous nuclear ribonucleoprotein 27C-like isoform 2	Acyrthosiphon pisum
Unigene20782_All	817	gi|328717407|ref|XP_003246199.1|	212	1e-53	PREDICTED: retinal homeobox protein Rx-B-like	Acyrthosiphon pisum
Unigene8536_All	227	gi|328719811|ref|XP_003246866.1|	63.5	3e-09	PREDICTED: serine protease snake-like	Acyrthosiphon pisum
Unigene27802_All	835	gi|239792914|dbj|BAH72739.1|	57	1e-06	ACYPI005242	Acyrthosiphon pisum
Unigene35375_All	324	gi|328699863|ref|XP_003241070.1|	183	2e-45	PREDICTED: phosphatidylinositol 4-kinase alpha-like	Acyrthosiphon pisum
Unigene26367_All	909	gi|328717644|ref|XP_001950683.2|	146	1e-33	PREDICTED: protein takeout-like	Acyrthosiphon pisum
Unigene35491_All	354	gi|328719590|ref|XP_001944854.2|	100	3e-20	PREDICTED: MOXD1 homolog 1-like	Acyrthosiphon pisum
Unigene32209_All	345	gi|328702065|ref|XP_001946912.2|	98.2	9e-20	PREDICTED: low-density lipoprotein receptor-related protein 1-like	Acyrthosiphon pisum
Unigene12176_All	272	gi|193656951|ref|XP_001948741.1|	72.8	4e-12	PREDICTED: noggin-like	Acyrthosiphon pisum
Unigene6225_All	1134	gi|193591726|ref|XP_001944018.1|	200	1e-49	PREDICTED: zinc finger protein 271-like	Acyrthosiphon pisum
Unigene14226_All	253	gi|193716034|ref|XP_001952245.1|	52	8e-06	PREDICTED: UPF0518 protein GA25918-like	Acyrthosiphon pisum
Unigene18232_All	263	gi|242117900|ref|NP_001155982.1|	62	8e-09	hunchback	Acyrthosiphon pisum
Unigene41653_All	316	gi|328697507|ref|XP_001946860.2|	170	2e-41	PREDICTED: dipeptidyl peptidase 9-like	Acyrthosiphon pisum
Unigene41628_All	308	gi|328699643|ref|XP_003241001.1|	76.6	3e-13	PREDICTED: THAP domain-containing protein 9-like	Acyrthosiphon pisum
Unigene21197_All	407	gi|328720408|ref|XP_001944796.2|	40	9e-08	PREDICTED: protein timeless homolog	Acyrthosiphon pisum
Unigene31542_All	935	gi|328705451|ref|XP_001945269.2|	394	1e-108	PREDICTED: rho-associated protein kinase 2-like	Acyrthosiphon pisum
Unigene24677_All	409	gi|328716329|ref|XP_001948900.2|	92	7e-18	PREDICTED: glypican-6-like	Acyrthosiphon pisum
Unigene43073_All	684	gi|328717227|ref|XP_001950448.2|	366	1e-100	PREDICTED: somatostatin receptor type 2-like isoform 1	Acyrthosiphon pisum
Unigene31150_All	1253	gi|328720798|ref|XP_001947579.2|	505	1e-141	PREDICTED: zinc finger protein 84-like	Acyrthosiphon pisum
Unigene8942_All	332	gi|328714319|ref|XP_003245330.1|	57.8	1e-07	PREDICTED: hypothetical protein LOC100571993	Acyrthosiphon pisum
Unigene8996_All	1691	gi|193634208|ref|XP_001949623.1|	318	7e-85	PREDICTED: LIM domain only protein 3-like	Acyrthosiphon pisum
Unigene43054_All	449	gi|328719478|ref|XP_001943183.2|	75.5	7e-13	PREDICTED: partitioning defective 3 homolog isoform 1	Acyrthosiphon pisum
Unigene12568_All	443	gi|328703617|ref|XP_003242252.1|	115	6e-25	PREDICTED: tRNA-specific adenosine deaminase 1-like isoform 1	Acyrthosiphon pisum
Unigene36808_All	1174	gi|193690661|ref|XP_001948312.1|	254	5e-66	PREDICTED: cyclic AMP response element-binding protein A-like	Acyrthosiphon pisum
Unigene15324_All	368	gi|328722033|ref|XP_003247463.1|	107	1e-22	PREDICTED: ankyrin repeat and fibronectin type-III domain-containing protein 1-like	Acyrthosiphon pisum
Unigene28456_All	1571	gi|328723077|ref|XP_001951684.2|	354	1e-108	PREDICTED: Down syndrome cell adhesion molecule-like protein CG42256-like	Acyrthosiphon pisum
Unigene7994_All	203	gi|328702290|ref|XP_001950354.2|	75.5	7e-13	PREDICTED: rab GTPase-activating protein 1-like	Acyrthosiphon pisum
Unigene30157_All	301	gi|328712707|ref|XP_001944282.2|	187	2e-46	PREDICTED: myosin-XV isoform 1	Acyrthosiphon pisum
Unigene17854_All	355	gi|328709516|ref|XP_001948119.2|	85.9	5e-16	PREDICTED: PMS1 protein homolog 1-like	Acyrthosiphon pisum
Unigene9085_All	411	gi|328712717|ref|XP_001952693.2|	181	8e-45	PREDICTED: roundabout homolog 2-like	Acyrthosiphon pisum
Unigene1982_All	334	gi|328712148|ref|XP_003244738.1|	123	3e-27	PREDICTED: zinc finger protein 572-like	Acyrthosiphon pisum
Unigene39802_All	1544	gi|239790499|dbj|BAH71807.1|	184	1e-44	ACYPI005577	Acyrthosiphon pisum
Unigene9551_All	1724	gi|328708386|ref|XP_001942633.2|	482	1e-134	PREDICTED: multiple PDZ domain protein-like	Acyrthosiphon pisum
Unigene18766_All	1378	gi|328707156|ref|XP_001949583.2|	261	6e-68	PREDICTED: zinc finger protein Xfin-like	Acyrthosiphon pisum
Unigene39336_All	282	gi|193603378|ref|XP_001948133.1|	92.4	5e-18	PREDICTED: scavenger receptor class B member 1-like	Acyrthosiphon pisum
Unigene17979_All	1155	gi|193683555|ref|XP_001948264.1|	235	3e-60	PREDICTED: vesicular GABA transporter-like	Acyrthosiphon pisum
Unigene1841_All	616	gi|328704161|ref|XP_003242417.1|	44.3	1e-08	PREDICTED: THAP domain-containing protein 2-like	Acyrthosiphon pisum
Unigene5378_All	480	gi|328703075|ref|XP_003242085.1|	74.7	1e-12	PREDICTED: uncharacterized sugar kinase yeiI-like	Acyrthosiphon pisum
Unigene39950_All	548	gi|328704204|ref|XP_001942909.2|	212	7e-84	PREDICTED: oxysterol-binding protein-related protein 3-like	Acyrthosiphon pisum
Unigene24198_All	415	gi|328723349|ref|XP_003247822.1|	84.7	1e-15	PREDICTED: organic cation transporter protein-like isoform 3	Acyrthosiphon pisum
Unigene36184_All	263	gi|193636548|ref|XP_001948143.1|	110	2e-23	PREDICTED: trypsin-1-like	Acyrthosiphon pisum
Unigene35725_All	814	gi|240848699|ref|NP_001155712.1|	294	4e-78	troponin C-like	Acyrthosiphon pisum
Unigene35571_All	394	gi|193690556|ref|XP_001944380.1|	207	1e-52	PREDICTED: tyrosine-protein kinase Src64B-like isoform 1	Acyrthosiphon pisum
Unigene24547_All	376	gi|193709120|ref|XP_001949048.1|	172	3e-42	PREDICTED: hemicentin-2-like	Acyrthosiphon pisum
Unigene15809_All	2056	gi|328705211|ref|XP_001945514.2|	641	0	PREDICTED: zinc finger protein 250-like	Acyrthosiphon pisum
Unigene5398_All	276	gi|328699191|ref|XP_003240858.1|	66.6	3e-10	PREDICTED: elongation of very long chain fatty acids protein 1-like	Acyrthosiphon pisum
Unigene5555_All	420	gi|328719590|ref|XP_001944854.2|	191	8e-48	PREDICTED: MOXD1 homolog 1-like	Acyrthosiphon pisum
Unigene35556_All	383	gi|328707479|ref|XP_001947809.2|	119	4e-26	PREDICTED: chorion peroxidase-like	Acyrthosiphon pisum
Unigene2816_All	390	gi|193575609|ref|XP_001952583.1|	172	3e-42	PREDICTED: e3 ubiquitin-protein ligase TRIM23-like	Acyrthosiphon pisum
Unigene30945_All	637	gi|328715532|ref|XP_003245654.1|	57.8	3e-15	PREDICTED: hypothetical protein LOC100574278	Acyrthosiphon pisum
Unigene20816_All	277	gi|328722264|ref|XP_001945043.2|	56.6	3e-07	PREDICTED: A disintegrin and metalloproteinase with thrombospondin motifs 18-like	Acyrthosiphon pisum
Unigene36085_All	336	gi|328712188|ref|XP_001944830.2|	122	4e-27	PREDICTED: hyaluronidase-like	Acyrthosiphon pisum
Unigene9550_All	1726	gi|328708386|ref|XP_001942633.2|	492	1e-137	PREDICTED: multiple PDZ domain protein-like	Acyrthosiphon pisum
Unigene32335_All	618	gi|328706134|ref|XP_001951888.2|	259	6e-68	PREDICTED: tyrosine-protein phosphatase non-receptor type 21-like	Acyrthosiphon pisum
Unigene17376_All	288	gi|328709096|ref|XP_001944574.2|	144	1e-33	PREDICTED: protein brunelleschi-like	Acyrthosiphon pisum
Unigene40932_All	238	gi|328718738|ref|XP_003246562.1|	72.4	5e-12	PREDICTED: zinc finger protein 786-like	Acyrthosiphon pisum
Unigene38646_All	567	gi|193709272|ref|XP_001948220.1|	358	9e-98	PREDICTED: homeobox protein extradenticle-like	Acyrthosiphon pisum
Unigene27054_All	445	gi|328702065|ref|XP_001946912.2|	219	4e-56	PREDICTED: low-density lipoprotein receptor-related protein 1-like	Acyrthosiphon pisum
Unigene26601_All	376	gi|328724654|ref|XP_003248213.1|	172	4e-42	PREDICTED: ubiquitin carboxyl-terminal hydrolase 32-like isoform 2	Acyrthosiphon pisum
Unigene39604_All	574	gi|328708477|ref|XP_003243700.1|	58.9	5e-14	PREDICTED: THAP domain-containing protein 9-like	Acyrthosiphon pisum
Unigene42015_All	540	gi|193636534|ref|XP_001951735.1|	130	3e-29	PREDICTED: protein FAM32A-like	Acyrthosiphon pisum
Unigene26983_All	257	gi|328712707|ref|XP_001944282.2|	169	4e-41	PREDICTED: myosin-XV isoform 1	Acyrthosiphon pisum
Unigene10555_All	380	gi|328702795|ref|XP_001942700.2|	56.6	3e-07	PREDICTED: protein yellow-like	Acyrthosiphon pisum
Unigene41792_All	376	gi|328709209|ref|XP_003243898.1|	100	2e-20	PREDICTED: pancreatic lipase-related protein 2-like isoform 2	Acyrthosiphon pisum
Unigene20728_All	276	gi|193661951|ref|XP_001942931.1|	85.9	5e-16	PREDICTED: ABC transporter G family member 23-like isoform 1	Acyrthosiphon pisum
Unigene34834_All	265	gi|328701718|ref|XP_003241691.1|	57.8	1e-07	PREDICTED: hypothetical protein LOC100160832 isoform 2	Acyrthosiphon pisum
Unigene8763_All	2318	gi|328709365|ref|XP_001946457.2|	518	0	PREDICTED: oxysterol-binding protein-related protein 9-like	Acyrthosiphon pisum
Unigene36540_All	302	gi|193643497|ref|XP_001947849.1|	58.2	1e-07	PREDICTED: flap endonuclease GEN-like	Acyrthosiphon pisum
Unigene1818_All	1035	gi|328709845|ref|XP_003244086.1|	289	1e-76	PREDICTED: hemicentin-2-like	Acyrthosiphon pisum
Unigene37874_All	234	gi|193638898|ref|XP_001944253.1|	53.1	3e-06	PREDICTED: lipoma HMGIC fusion partner-like 3 protein-like	Acyrthosiphon pisum
Unigene17811_All	287	gi|328710440|ref|XP_001950333.2|	87.4	2e-16	PREDICTED: neuropeptides capa receptor-like	Acyrthosiphon pisum
Unigene35139_All	290	gi|193676359|ref|XP_001952377.1|	94.7	1e-18	PREDICTED: elongation of very long chain fatty acids protein 4-like	Acyrthosiphon pisum
Unigene2567_All	557	gi|328724021|ref|XP_003248013.1|	97.8	2e-19	PREDICTED: discoidin domain-containing receptor 2-like isoform 2	Acyrthosiphon pisum
Unigene9552_All	3232	gi|328708386|ref|XP_001942633.2|	832	0	PREDICTED: multiple PDZ domain protein-like	Acyrthosiphon pisum
Unigene43692_All	221	gi|328708878|ref|XP_003243823.1|	94.4	1e-18	PREDICTED: plexin-A4-like	Acyrthosiphon pisum
Unigene11746_All	256	gi|242247285|ref|NP_001156287.1|	90.5	2e-17	ejaculatory bulb-specific protein 3-like	Acyrthosiphon pisum
Unigene30537_All	618	gi|244790032|ref|NP_001156432.1|	84.3	3e-15	G-protein coupled receptor-like	Acyrthosiphon pisum
Unigene35545_All	377	gi|328703844|ref|XP_003242325.1|	86.3	4e-16	PREDICTED: DENN domain-containing protein 2A-like	Acyrthosiphon pisum
Unigene44186_All	257	gi|328725069|ref|XP_003248335.1|	103	2e-21	PREDICTED: leucine-rich repeat serine/threonine-protein kinase 1-like	Acyrthosiphon pisum
Unigene8048_All	299	gi|328707865|ref|XP_003243527.1|	82	7e-15	PREDICTED: calcineurin-binding protein cabin-1-like	Acyrthosiphon pisum
Unigene35536_All	371	gi|193629735|ref|XP_001950070.1|	60.1	3e-08	PREDICTED: hypothetical protein LOC100161830	Acyrthosiphon pisum
Unigene31940_All	413	gi|328700884|ref|XP_003241415.1|	165	6e-40	PREDICTED: zinc finger homeobox protein 3-like isoform 3	Acyrthosiphon pisum
Unigene26971_All	316	gi|328699169|ref|XP_003240849.1|	40.4	2e-11	PREDICTED: zinc finger protein 184-like	Acyrthosiphon pisum
Unigene44421_All	302	gi|328702470|ref|XP_001945053.2|	105	5e-22	PREDICTED: neurexin-4-like	Acyrthosiphon pisum
Unigene15096_All	282	gi|328709399|ref|XP_003243948.1|	97.8	1e-19	PREDICTED: protein crumbs-like isoform 4	Acyrthosiphon pisum
Unigene37362_All	1291	gi|328719285|ref|XP_003246718.1|	406	0	PREDICTED: band 4.1-like protein 5-like	Acyrthosiphon pisum
Unigene17743_All	2098	gi|193610547|ref|XP_001945652.1|	481	1e-134	PREDICTED: uncharacterized protein CG3556-like	Acyrthosiphon pisum
Unigene17440_All	332	gi|328707557|ref|XP_001947777.2|	56.6	3e-07	PREDICTED: 1-phosphatidylinositol-3-phosphate 5-kinase-like	Acyrthosiphon pisum
Unigene20053_All	626	gi|328701849|ref|XP_003241729.1|	65.1	2e-09	PREDICTED: zinc finger BED domain-containing protein 1-like	Acyrthosiphon pisum
Unigene30265_All	287	gi|328704228|ref|XP_001950616.2|	85.9	5e-16	PREDICTED: interleukin-1 receptor-associated kinase 4-like	Acyrthosiphon pisum
Unigene27531_All	435	gi|328712717|ref|XP_001952693.2|	55.8	5e-07	PREDICTED: roundabout homolog 2-like	Acyrthosiphon pisum
Unigene40634_All	223	gi|193700013|ref|XP_001943523.1|	87.8	1e-16	PREDICTED: ATP-binding cassette sub-family G member 1-like	Acyrthosiphon pisum
Unigene14736_All	314	gi|328702470|ref|XP_001945053.2|	196	3e-49	PREDICTED: neurexin-4-like	Acyrthosiphon pisum
Unigene37856_All	233	gi|328706805|ref|XP_003243207.1|	119	5e-26	PREDICTED: uncharacterized protein KIAA0556-like isoform 2	Acyrthosiphon pisum
Unigene14859_All	286	gi|328720874|ref|XP_001942569.2|	144	9e-34	PREDICTED: BMP-binding endothelial regulator protein-like	Acyrthosiphon pisum
Unigene37509_All	206	gi|328712212|ref|XP_003244758.1|	124	1e-27	PREDICTED: OTU domain-containing protein 7B-like isoform 2	Acyrthosiphon pisum
Unigene35678_All	514	gi|328707216|ref|XP_001951310.2|	114	2e-24	PREDICTED: potassium voltage-gated channel protein Shaw-like	Acyrthosiphon pisum
Unigene32520_All	527	gi|328716183|ref|XP_003245859.1|	102	7e-21	PREDICTED: netrin receptor UNC5B-like	Acyrthosiphon pisum
Unigene5089_All	378	gi|328713419|ref|XP_001950204.2|	219	2e-56	PREDICTED: transcriptional enhancer factor TEF-1-like isoform 1	Acyrthosiphon pisum
Unigene3134_All	1498	gi|328703830|ref|XP_003242319.1|	179	4e-43	PREDICTED: histone-lysine N-methyltransferase SETMAR-like	Acyrthosiphon pisum
Unigene6850_All	797	gi|328710156|ref|XP_001943784.2|	251	3e-65	PREDICTED: catenin delta-2-like isoform 1	Acyrthosiphon pisum
Unigene6145_All	291	gi|328721696|ref|XP_003247377.1|	107	2e-22	PREDICTED: neurobeachin-like protein 1-like isoform 2	Acyrthosiphon pisum
Unigene17600_All	355	gi|328701857|ref|XP_003241734.1|	92.4	5e-18	PREDICTED: copia protein-like	Acyrthosiphon pisum
Unigene6115_All	337	gi|328718100|ref|XP_003246389.1|	71.2	1e-11	PREDICTED: RNA-directed DNA polymerase from mobile element jockey-like	Acyrthosiphon pisum
Unigene30379_All	329	gi|328700794|ref|XP_001945119.2|	85.9	5e-16	PREDICTED: tetratricopeptide repeat protein 39B-like	Acyrthosiphon pisum
Unigene39332_All	295	gi|328714698|ref|XP_001952370.2|	114	2e-24	PREDICTED: phosphatidylinositol-4-phosphate 3-kinase C2 domain-containing subunit alpha-like	Acyrthosiphon pisum
Unigene41697_All	326	gi|328720400|ref|XP_001944621.2|	86.3	4e-16	PREDICTED: DNA2-like helicase-like isoform 1	Acyrthosiphon pisum
Unigene17998_All	938	gi|328724758|ref|XP_003248245.1|	161	3e-38	PREDICTED: dedicator of cytokinesis protein 1-like isoform 2	Acyrthosiphon pisum
Unigene36055_All	247	gi|328703972|ref|XP_001942950.2|	98.6	7e-20	PREDICTED: fatty acid synthase-like	Acyrthosiphon pisum
Unigene24549_All	323	gi|328705285|ref|XP_001946189.2|	67	2e-10	PREDICTED: hypothetical protein LOC100161154 isoform 1	Acyrthosiphon pisum
Unigene33576_All	213	gi|328710523|ref|XP_001952670.2|	57	2e-07	PREDICTED: syntaxin-binding protein 5-like	Acyrthosiphon pisum
Unigene2873_All	283	gi|328706380|ref|XP_003243075.1|	146	3e-34	PREDICTED: triple functional domain protein-like isoform 4	Acyrthosiphon pisum
Unigene15171_All	378	gi|193636556|ref|XP_001948293.1|	208	6e-53	PREDICTED: transmembrane and coiled-coil domain-containing protein 4-like	Acyrthosiphon pisum
Unigene21414_All	318	gi|193643497|ref|XP_001947849.1|	78.6	8e-14	PREDICTED: flap endonuclease GEN-like	Acyrthosiphon pisum
Unigene24027_All	393	gi|328716033|ref|XP_003245816.1|	162	4e-39	PREDICTED: jerky protein homolog-like	Acyrthosiphon pisum
Unigene6113_All	254	gi|328708648|ref|XP_003243755.1|	132	6e-30	PREDICTED: mismatch repair endonuclease PMS2-like	Acyrthosiphon pisum
Unigene39501_All	956	gi|328701730|ref|XP_001945154.2|	482	1e-134	PREDICTED: filamin-A-like	Acyrthosiphon pisum
Unigene2706_All	427	gi|328720299|ref|XP_003246994.1|	65.5	7e-10	PREDICTED: probable gustatory receptor 64e-like	Acyrthosiphon pisum
Unigene23359_All	325	gi|328713674|ref|XP_003245148.1|	52	8e-06	PREDICTED: facilitated trehalose transporter Tret1-like	Acyrthosiphon pisum
Unigene17551_All	1513	gi|328715704|ref|XP_001946343.2|	507	1e-142	PREDICTED: nucleolysin TIA-1 isoform p40-like isoform 1	Acyrthosiphon pisum
Unigene36175_All	639	gi|187113152|ref|NP_001119677.1|	291	1e-77	ubiquitin-conjugating enzyme E2G 1	Acyrthosiphon pisum
Unigene35370_All	323	gi|328722049|ref|XP_001949708.2|	147	1e-34	PREDICTED: laminin subunit alpha-like	Acyrthosiphon pisum
Unigene5359_All	251	gi|328700045|ref|XP_003241130.1|	66.6	3e-10	PREDICTED: capsid protein VP1-like	Acyrthosiphon pisum
Unigene735_All	2593	gi|328701973|ref|XP_001945384.2|	449	1e-153	PREDICTED: neural cell adhesion molecule 1-like isoform 1	Acyrthosiphon pisum
Unigene8935_All	892	gi|193688213|ref|XP_001943683.1|	159	5e-63	PREDICTED: prolyl 4-hydroxylase subunit alpha-2-like isoform 1	Acyrthosiphon pisum
Unigene32622_All	502	gi|328711567|ref|XP_003244574.1|	201	8e-51	PREDICTED: titin-like	Acyrthosiphon pisum
Unigene5062_All	244	gi|328705469|ref|XP_003242818.1|	91.3	1e-17	PREDICTED: KRAB-A domain-containing protein 2-like	Acyrthosiphon pisum
Unigene5550_All	279	gi|328724272|ref|XP_001945130.2|	134	9e-31	PREDICTED: prickle-like protein 3-like	Acyrthosiphon pisum
Unigene44621_All	561	gi|328721966|ref|XP_001943256.2|	199	4e-50	PREDICTED: protein dopey-1 homolog isoform 1	Acyrthosiphon pisum
Unigene30312_All	251	gi|328722706|ref|XP_001943506.2|	139	4e-32	PREDICTED: signal-induced proliferation-associated 1-like protein 1-like	Acyrthosiphon pisum
Unigene4961_All	318	gi|328721814|ref|XP_001948494.2|	83.6	2e-15	PREDICTED: uncharacterized WD repeat-containing protein YPL183C-like	Acyrthosiphon pisum
Unigene42128_All	269	gi|328714913|ref|XP_001943752.2|	98.2	9e-20	PREDICTED: calcitonin gene-related peptide type 1 receptor-like	Acyrthosiphon pisum
Unigene35357_All	320	gi|328700071|ref|XP_003241141.1|	121	8e-27	PREDICTED: discoidin domain-containing receptor 2-like	Acyrthosiphon pisum
Unigene11642_All	301	gi|328723398|ref|XP_001946977.2|	90.1	3e-17	PREDICTED: polypeptide N-acetylgalactosaminyltransferase 3-like isoform 1	Acyrthosiphon pisum
Unigene8118_All	282	gi|328719231|ref|XP_001945657.2|	155	5e-37	PREDICTED: mitogen-activated protein kinase kinase kinase 15-like isoform 1	Acyrthosiphon pisum
Unigene40991_All	241	gi|328699418|ref|XP_001944533.2|	103	2e-21	PREDICTED: cell cycle checkpoint protein RAD1-like	Acyrthosiphon pisum
Unigene11223_All	267	gi|328709096|ref|XP_001944574.2|	71.2	1e-11	PREDICTED: protein brunelleschi-like	Acyrthosiphon pisum
Unigene39313_All	406	gi|328718576|ref|XP_003246518.1|	187	9e-47	PREDICTED: solute carrier family 12 member 9-like isoform 2	Acyrthosiphon pisum
Unigene20174_All	441	gi|328719831|ref|XP_003246873.1|	89.4	4e-17	PREDICTED: hypothetical protein LOC100575146 isoform 1	Acyrthosiphon pisum
Unigene7955_All	3077	gi|328719554|ref|XP_003246794.1|	446	0	PREDICTED: receptor-type tyrosine-protein phosphatase N2-like isoform 2	Acyrthosiphon pisum
Unigene37734_All	222	gi|328700364|ref|XP_001946672.2|	112	4e-24	PREDICTED: chorion peroxidase-like	Acyrthosiphon pisum
Unigene30792_All	336	gi|326320043|ref|NP_001191889.1|	87.4	2e-16	juvenile hormone binding protein-like	Acyrthosiphon pisum
Unigene12318_All	1596	gi|328722792|ref|XP_001951144.2|	387	1e-106	PREDICTED: neuronal growth regulator 1-like	Acyrthosiphon pisum
Unigene35823_All	805	gi|239790368|dbj|BAH71749.1|	173	9e-42	ACYPI007678	Acyrthosiphon pisum
Unigene38117_All	259	gi|328698487|ref|XP_001948012.2|	60.8	2e-08	PREDICTED: hypothetical protein LOC100166297	Acyrthosiphon pisum
Unigene23859_All	278	gi|193610462|ref|XP_001942514.1|	152	4e-36	PREDICTED: ATP-binding cassette sub-family G member 1-like	Acyrthosiphon pisum
Unigene27748_All	627	gi|193627381|ref|XP_001942697.1|	184	2e-45	PREDICTED: hypothetical protein LOC100166049	Acyrthosiphon pisum
Unigene11402_All	330	gi|328705226|ref|XP_001946214.2|	198	5e-50	PREDICTED: diacylglycerol kinase eta-like	Acyrthosiphon pisum
Unigene27446_All	580	gi|328722472|ref|XP_001947123.2|	167	2e-40	PREDICTED: serine/threonine-protein kinase SMG1-like	Acyrthosiphon pisum
Unigene2818_All	443	gi|328702160|ref|XP_001952530.2|	194	1e-48	PREDICTED: phosphatidylinositol 4-kinase alpha-like	Acyrthosiphon pisum
Unigene14826_All	523	gi|328699858|ref|XP_001943285.2|	119	8e-26	PREDICTED: protein furry-like	Acyrthosiphon pisum
Unigene21647_All	2600	gi|328712478|ref|XP_001947870.2|	826	0	PREDICTED: polypyrimidine tract-binding protein 1-like isoform 1	Acyrthosiphon pisum
Unigene32035_All	671	gi|328722706|ref|XP_001943506.2|	114	4e-37	PREDICTED: signal-induced proliferation-associated 1-like protein 1-like	Acyrthosiphon pisum
Unigene40833_All	233	gi|328722078|ref|XP_001943289.2|	121	8e-27	PREDICTED: fatty acid synthase-like	Acyrthosiphon pisum
Unigene5858_All	492	gi|193718385|ref|XP_001952650.1|	83.2	4e-15	PREDICTED: SH3 domain-binding protein 5 homolog	Acyrthosiphon pisum
Unigene39755_All	685	gi|328712014|ref|XP_001951886.2|	181	3e-44	PREDICTED: uncharacterized protein KIAA0090 homolog isoform 3	Acyrthosiphon pisum
Unigene23661_All	450	gi|193695150|ref|XP_001948750.1|	179	2e-44	PREDICTED: copine-8-like	Acyrthosiphon pisum
Unigene39939_All	536	gi|328704465|ref|XP_001944724.2|	90.5	3e-17	PREDICTED: hypothetical protein LOC100168953	Acyrthosiphon pisum
Unigene17777_All	949	gi|328716033|ref|XP_003245816.1|	142	2e-32	PREDICTED: jerky protein homolog-like	Acyrthosiphon pisum
Unigene27465_All	442	gi|328711497|ref|XP_003244554.1|	74.7	1e-12	PREDICTED: protein FAM3C-like	Acyrthosiphon pisum
Unigene27237_All	1707	gi|328707512|ref|XP_001951244.2|	468	1e-130	PREDICTED: slowpoke-binding protein-like	Acyrthosiphon pisum
Unigene2817_All	326	gi|328701837|ref|XP_001944504.2|	105	5e-22	PREDICTED: facilitated trehalose transporter Tret1-like	Acyrthosiphon pisum
Unigene35605_All	416	gi|328701038|ref|XP_003241471.1|	69.7	1e-22	PREDICTED: jerky protein homolog-like	Acyrthosiphon pisum
Unigene27720_All	690	gi|328707920|ref|XP_001943924.2|	264	3e-69	PREDICTED: epithelial chloride channel protein-like	Acyrthosiphon pisum
Unigene15869_All	884	gi|328710744|ref|XP_001943722.2|	312	1e-83	PREDICTED: rho guanine nucleotide exchange factor 18-like	Acyrthosiphon pisum
Unigene21109_All	585	gi|328722859|ref|XP_001948150.2|	162	2e-73	PREDICTED: cadherin-23-like isoform 1	Acyrthosiphon pisum
Unigene2480_All	233	gi|328713283|ref|XP_001944776.2|	117	2e-25	PREDICTED: ATP-dependent DNA helicase Q5-like	Acyrthosiphon pisum
Unigene36342_All	416	gi|328708185|ref|XP_001944701.2|	163	2e-55	PREDICTED: bestrophin-3-like isoform 1	Acyrthosiphon pisum
Unigene20817_All	436	gi|193657205|ref|XP_001945123.1|	120	2e-26	PREDICTED: beta-chimaerin-like	Acyrthosiphon pisum
Unigene43875_All	234	gi|193606011|ref|XP_001942745.1|	127	2e-28	PREDICTED: ras GTPase-activating protein 1-like	Acyrthosiphon pisum
Unigene5566_All	418	gi|328708040|ref|XP_003243583.1|	53.5	3e-06	PREDICTED: RNA-directed DNA polymerase from mobile element jockey-like	Acyrthosiphon pisum
Unigene2959_All	365	gi|328724473|ref|XP_003248161.1|	59.7	4e-08	PREDICTED: hypothetical protein LOC100569590	Acyrthosiphon pisum
Unigene21434_All	387	gi|193580049|ref|XP_001951592.1|	52	8e-06	PREDICTED: hypothetical protein LOC100163076	Acyrthosiphon pisum
Unigene25894_All	325	gi|328713406|ref|XP_001945772.2|	78.6	8e-14	PREDICTED: ankyrin repeat and FYVE domain-containing protein 1-like	Acyrthosiphon pisum
Unigene10974_All	628	gi|328716033|ref|XP_003245816.1|	62	2e-08	PREDICTED: jerky protein homolog-like	Acyrthosiphon pisum
Unigene43015_All	1598	gi|328699576|ref|XP_001949226.2|	312	2e-99	PREDICTED: meiotically up-regulated gene 71 protein-like	Acyrthosiphon pisum
Unigene12448_All	2433	gi|328721897|ref|XP_001947358.2|	501	1e-140	PREDICTED: short spindle protein 4-like	Acyrthosiphon pisum
Unigene31924_All	300	gi|239788825|dbj|BAH71074.1|	109	3e-23	ACYPI000189	Acyrthosiphon pisum
Unigene37117_All	597	gi|328724528|ref|XP_001943660.2|	179	2e-64	PREDICTED: ATP-sensitive inward rectifier potassium channel 12-like isoform 1	Acyrthosiphon pisum
Unigene32212_All	1745	gi|328723474|ref|XP_001944075.2|	505	1e-141	PREDICTED: rho GTPase-activating protein 12-like	Acyrthosiphon pisum
Unigene23936_All	212	gi|328703041|ref|XP_003242077.1|	97.1	2e-19	PREDICTED: fat-like cadherin-related tumor suppressor homolog isoform 2	Acyrthosiphon pisum
Unigene1886_All	258	gi|328720197|ref|XP_003246974.1|	59.3	5e-08	PREDICTED: hypothetical protein LOC100166146 isoform 2	Acyrthosiphon pisum
Unigene11576_All	311	gi|328712717|ref|XP_001952693.2|	154	1e-36	PREDICTED: roundabout homolog 2-like	Acyrthosiphon pisum
Unigene8168_All	272	gi|237874215|ref|NP_001153866.1|	88.6	7e-17	short-chain dehydrogenase/reductase-like	Acyrthosiphon pisum
Unigene27349_All	314	gi|193669354|ref|XP_001948495.1|	136	2e-31	PREDICTED: homeobox protein EMX1-like	Acyrthosiphon pisum
Unigene41883_All	505	gi|239791826|dbj|BAH72327.1|	107	2e-22	ACYPI000034	Acyrthosiphon pisum
Unigene27361_All	331	gi|328722814|ref|XP_001942735.2|	128	7e-29	PREDICTED: endothelin-converting enzyme 1-like	Acyrthosiphon pisum
Unigene30648_All	915	gi|328716033|ref|XP_003245816.1|	182	1e-44	PREDICTED: jerky protein homolog-like	Acyrthosiphon pisum
Unigene39152_All	2303	gi|328719426|ref|XP_001946258.2|	409	1e-145	PREDICTED: gamma-glutamyltranspeptidase 1-like isoform 1	Acyrthosiphon pisum
Unigene27278_All	905	gi|193617787|ref|XP_001946434.1|	160	9e-38	PREDICTED: ly6/PLAUR domain-containing protein 6B-like	Acyrthosiphon pisum
Unigene22015_All	1564	gi|328714576|ref|XP_003245395.1|	531	1e-149	PREDICTED: protein scribble homolog isoform 2	Acyrthosiphon pisum
Unigene29750_All	891	gi|193579936|ref|XP_001950765.1|	260	7e-68	PREDICTED: venom carboxylesterase-6-like	Acyrthosiphon pisum
Unigene11582_All	368	gi|328699770|ref|XP_001950673.2|	90.1	3e-17	PREDICTED: synembryn-like	Acyrthosiphon pisum
Unigene23700_All	312	gi|328712707|ref|XP_001944282.2|	153	2e-36	PREDICTED: myosin-XV isoform 1	Acyrthosiphon pisum
Unigene14280_All	349	gi|328704757|ref|XP_001952566.2|	57.8	1e-07	PREDICTED: probable cation-transporting ATPase 13A3	Acyrthosiphon pisum
Unigene19624_All	287	gi|328714165|ref|XP_003245286.1|	52.4	6e-06	PREDICTED: vacuolar protein sorting-associated protein 8 homolog	Acyrthosiphon pisum
Unigene21627_All	492	gi|193657205|ref|XP_001945123.1|	127	2e-28	PREDICTED: beta-chimaerin-like	Acyrthosiphon pisum
Unigene23338_All	382	gi|328726830|ref|XP_003249065.1|	95.1	8e-19	PREDICTED: hypothetical protein LOC100572977	Acyrthosiphon pisum
Unigene39021_All	992	gi|328709516|ref|XP_001948119.2|	76.3	2e-12	PREDICTED: PMS1 protein homolog 1-like	Acyrthosiphon pisum
Unigene24517_All	271	gi|328700301|ref|XP_001947759.2|	106	3e-22	PREDICTED: protein turtle homolog A-like	Acyrthosiphon pisum
Unigene38246_All	275	gi|328714709|ref|XP_001952331.2|	55.8	5e-07	PREDICTED: glutamate receptor delta-1 subunit-like	Acyrthosiphon pisum
Unigene35511_All	362	gi|328713474|ref|XP_003245085.1|	193	2e-48	PREDICTED: LIM and SH3 domain protein Lasp-like	Acyrthosiphon pisum
Unigene17925_All	246	gi|328702737|ref|XP_001952823.2|	77.8	1e-13	PREDICTED: CTL-like protein 1-like	Acyrthosiphon pisum
Unigene1974_All	208	gi|328702311|ref|XP_003241871.1|	68.2	1e-10	PREDICTED: DNA fragmentation factor subunit beta-like	Acyrthosiphon pisum
Unigene32077_All	538	gi|328710146|ref|XP_003244179.1|	256	3e-67	PREDICTED: twitchin-like	Acyrthosiphon pisum
Unigene37307_All	1266	gi|328720798|ref|XP_001947579.2|	409	1e-131	PREDICTED: zinc finger protein 84-like	Acyrthosiphon pisum
Unigene6042_All	271	gi|328699492|ref|XP_003240950.1|	70.5	2e-11	PREDICTED: THAP domain-containing protein 9-like	Acyrthosiphon pisum
Unigene2936_All	302	gi|328703041|ref|XP_003242077.1|	101	1e-20	PREDICTED: fat-like cadherin-related tumor suppressor homolog isoform 2	Acyrthosiphon pisum
Unigene42688_All	1989	gi|328708386|ref|XP_001942633.2|	627	1e-178	PREDICTED: multiple PDZ domain protein-like	Acyrthosiphon pisum
Unigene21558_All	287	gi|328705070|ref|XP_001948023.2|	158	6e-38	PREDICTED: DNA repair and recombination protein RAD54-like	Acyrthosiphon pisum
Unigene42304_All	1038	gi|328709516|ref|XP_001948119.2|	75.1	5e-12	PREDICTED: PMS1 protein homolog 1-like	Acyrthosiphon pisum
Unigene14376_All	916	gi|193683527|ref|XP_001944821.1|	285	3e-75	PREDICTED: s-adenosylmethionine mitochondrial carrier protein-like	Acyrthosiphon pisum
Unigene39236_All	373	gi|328711731|ref|XP_003244624.1|	96.7	3e-19	PREDICTED: zinc finger protein 271-like	Acyrthosiphon pisum
Unigene18170_All	460	gi|241896912|ref|NP_001155923.1|	264	1e-69	syntaxin 1A isoform 2	Acyrthosiphon pisum
Unigene27843_All	1513	gi|328706819|ref|XP_003243211.1|	154	8e-36	PREDICTED: zinc finger protein 91-like	Acyrthosiphon pisum
Unigene17886_All	826	gi|239790272|dbj|BAH71707.1|	289	9e-77	ACYPI005632	Acyrthosiphon pisum
Unigene31222_All	421	gi|328722049|ref|XP_001949708.2|	157	1e-37	PREDICTED: laminin subunit alpha-like	Acyrthosiphon pisum
Unigene17547_All	1216	gi|253683501|ref|NP_001156645.1|	154	6e-36	complexin	Acyrthosiphon pisum
Unigene18288_All	824	gi|239792202|dbj|BAH72469.1|	192	1e-47	ACYPI007824	Acyrthosiphon pisum
Unigene15347_All	490	gi|328722384|ref|XP_003247564.1|	102	8e-21	PREDICTED: elongation of very long chain fatty acids protein 4-like	Acyrthosiphon pisum
Unigene36727_All	290	gi|328712712|ref|XP_003244886.1|	150	1e-35	PREDICTED: protein melted-like isoform 2	Acyrthosiphon pisum
Unigene20172_All	380	gi|328699486|ref|XP_003240947.1|	149	5e-35	PREDICTED: KRAB-A domain-containing protein 2-like	Acyrthosiphon pisum
Unigene21008_All	361	gi|328707008|ref|XP_003243266.1|	61.6	1e-08	PREDICTED: 120.7 kDa protein in NOF-FB transposable element-like	Acyrthosiphon pisum
Unigene32097_All	995	gi|328719285|ref|XP_003246718.1|	597	1e-169	PREDICTED: band 4.1-like protein 5-like	Acyrthosiphon pisum
Unigene15363_All	307	gi|328715375|ref|XP_003245613.1|	58.5	1e-08	PREDICTED: zinc finger protein 271-like	Acyrthosiphon pisum
Unigene8320_All	397	gi|328712328|ref|XP_001947361.2|	193	2e-48	PREDICTED: A disintegrin and metalloproteinase with thrombospondin motifs 9	Acyrthosiphon pisum
Unigene8469_All	307	gi|328708983|ref|XP_001944232.2|	130	1e-29	PREDICTED: protein bicaudal D-like	Acyrthosiphon pisum
Unigene10986_All	441	gi|328708925|ref|XP_003243828.1|	89.7	3e-17	PREDICTED: THAP domain-containing protein 9-like	Acyrthosiphon pisum
Unigene11103_All	331	gi|328715504|ref|XP_001946006.2|	107	2e-22	PREDICTED: hypothetical protein LOC100162107	Acyrthosiphon pisum
Unigene21587_All	394	gi|328719476|ref|XP_003246775.1|	85.1	8e-16	PREDICTED: partitioning defective 3 homolog isoform 2	Acyrthosiphon pisum
Unigene35938_All	343	gi|328716775|ref|XP_001945302.2|	90.9	2e-17	PREDICTED: hypothetical protein LOC100166494	Acyrthosiphon pisum
Unigene31427_All	452	gi|239791604|dbj|BAH72247.1|	66.2	4e-10	ACYPI001902	Acyrthosiphon pisum
Unigene4438_All	1344	gi|193664563|ref|XP_001947030.1|	171	1e-40	PREDICTED: prostatic acid phosphatase-like	Acyrthosiphon pisum
Unigene38025_All	249	gi|328698874|ref|XP_003240754.1|	68.6	8e-11	PREDICTED: nose resistant to fluoxetine protein 6-like	Acyrthosiphon pisum
Unigene24295_All	323	gi|193674113|ref|XP_001949665.1|	55.1	9e-07	PREDICTED: hypothetical protein LOC100161885	Acyrthosiphon pisum
Unigene27370_All	388	gi|193704582|ref|XP_001947459.1|	144	2e-33	PREDICTED: probable C-5 sterol desaturase-like	Acyrthosiphon pisum
Unigene13372_All	324	gi|328720363|ref|XP_001947101.2|	92	8e-28	PREDICTED: leucine-rich repeat and calponin homology domain-containing protein 3-like	Acyrthosiphon pisum
Unigene27136_All	326	gi|328701269|ref|XP_001944223.2|	199	3e-50	PREDICTED: myosin-IXb isoform 1	Acyrthosiphon pisum
Unigene32749_All	1092	gi|193659722|ref|XP_001943231.1|	525	1e-147	PREDICTED: phosphatidylinositol 3-kinase catalytic subunit type 3-like	Acyrthosiphon pisum
Unigene26878_All	339	gi|328700794|ref|XP_001945119.2|	164	1e-39	PREDICTED: tetratricopeptide repeat protein 39B-like	Acyrthosiphon pisum
Unigene588_All	2036	gi|328699321|ref|XP_003240902.1|	719	0	PREDICTED: cAMP-dependent protein kinase catalytic subunit-like	Acyrthosiphon pisum
Unigene10399_All	696	gi|328698318|ref|XP_003240612.1|	63.5	9e-14	PREDICTED: hypothetical protein LOC100569215	Acyrthosiphon pisum
Unigene21792_All	3849	gi|328701146|ref|XP_003241506.1|	984	0	PREDICTED: kinesin-like protein KIF21A-like isoform 2	Acyrthosiphon pisum
Unigene38851_All	462	gi|239790162|dbj|BAH71658.1|	201	8e-51	ACYPI010094	Acyrthosiphon pisum
Unigene4953_All	534	gi|328712008|ref|XP_001944312.2|	53.5	4e-06	PREDICTED: dosage compensation regulator-like	Acyrthosiphon pisum
Unigene38669_All	780	gi|328708774|ref|XP_001945143.2|	211	3e-53	PREDICTED: IQ motif and SEC7 domain-containing protein 1-like	Acyrthosiphon pisum
Unigene14637_All	648	gi|328715626|ref|XP_003245677.1|	92.4	1e-17	PREDICTED: microtubule-associated protein Jupiter-like	Acyrthosiphon pisum
Unigene1791_All	477	gi|328698448|ref|XP_001946843.2|	164	9e-40	PREDICTED: ral GTPase-activating protein subunit alpha-1-like isoform 1	Acyrthosiphon pisum
Unigene5950_All	715	gi|328700884|ref|XP_003241415.1|	372	1e-102	PREDICTED: zinc finger homeobox protein 3-like isoform 3	Acyrthosiphon pisum
Unigene30887_All	448	gi|328709719|ref|XP_003244050.1|	117	2e-25	PREDICTED: pancreatic lipase-related protein 1-like isoform 2	Acyrthosiphon pisum
Unigene37265_All	1003	gi|240848893|ref|NP_001155471.1|	219	2e-55	cuticular protein CPG12-like	Acyrthosiphon pisum
Unigene36099_All	280	gi|328714203|ref|XP_001947550.2|	67.8	1e-10	PREDICTED: inverted formin-2-like isoform 1	Acyrthosiphon pisum
Unigene37822_All	230	gi|328715046|ref|XP_001949223.2|	99.4	4e-20	PREDICTED: zinc finger protein 271-like	Acyrthosiphon pisum
Unigene30543_All	717	gi|328712239|ref|XP_001943618.2|	57.8	4e-07	PREDICTED: protein tweety-like isoform 1	Acyrthosiphon pisum
Unigene21499_All	1236	gi|328704374|ref|XP_001948572.2|	303	1e-80	PREDICTED: calmodulin-like	Acyrthosiphon pisum
Unigene27077_All	315	gi|328718100|ref|XP_003246389.1|	93.6	2e-18	PREDICTED: RNA-directed DNA polymerase from mobile element jockey-like	Acyrthosiphon pisum
Unigene39834_All	918	gi|328714357|ref|XP_001946481.2|	208	7e-59	PREDICTED: transferrin-like	Acyrthosiphon pisum
Unigene41940_All	1065	gi|239799185|dbj|BAH70525.1|	227	8e-58	ACYPI005467	Acyrthosiphon pisum
Unigene9310_All	797	gi|328715494|ref|XP_001943921.2|	281	2e-74	PREDICTED: testican-1-like	Acyrthosiphon pisum
Unigene30198_All	407	gi|328723398|ref|XP_001946977.2|	171	9e-42	PREDICTED: polypeptide N-acetylgalactosaminyltransferase 3-like isoform 1	Acyrthosiphon pisum
Unigene14532_All	608	gi|328702153|ref|XP_001952681.2|	59.3	1e-07	PREDICTED: hypothetical protein LOC100163586 isoform 1	Acyrthosiphon pisum
Unigene39870_All	528	gi|305689817|gb|ADM64338.1|	142	5e-33	ACYPI001018 protein	Acyrthosiphon pisum
Unigene24096_All	382	gi|328698908|ref|XP_001950800.2|	74.7	1e-12	PREDICTED: zinc finger protein Xfin-like	Acyrthosiphon pisum
[truncated: 17,698 more rows]
[truncated: 102 more columns]
