# Supplementary material for: Transcriptome Analysis of Fat Bodies from Two Brown Planthopper (Nilaparvata lugens) Populations with Different Virulence Levels in Rice
Source: PLoS One. 2014 Feb 12;9(2):e88528. doi: 10.1371/journal.pone.0088528 (PMC3922922; doi:10.1371/journal.pone.0088528)
Supplement: Table S4 — Gene ontology (GO) analysis of the fat body transcriptomes of TN1 and Mudgo (M) populations. (XLS) [file pone.0088528.s005.xls]

## Sheet: table s3
Table S4: GO analysis of TN1 and M transcriptomes provided by Blast2Go and InterProScan
TN1 population
Ontology	Class	number_of_TN1-Unigene	genes of TN1-Unigene
biological_process	biological adhesion	26	Unigene17337_Ft;Unigene13039_Ft%;Unigene24430_Ft;Unigene10280_Ft;Unigene11204_Ft ;Unigene11260_Ft ;Unigene13372_Ft ;Unigene14475_Ft ;Unigene18284_Ft;Unigene21858_Ft;Unigene23535_Ft;Unigene25535_Ft;Unigene30303_Ft;Unigene30608_Ft;Unigene5422_Ft;Unigene8486_Ft;Unigene8363_Ft;Unigene12459_Ft;Unigene23726_Ft;Unigene24990_Ft ;Unigene30331_Ft ;Unigene31450_Ft;Unigene5174_Ft;Unigene6031_Ft ;Unigene10472…
biological_process	biological regulation	708	Unigene13624_Ft;Unigene24430_Ft;Unigene26839_Ft;Unigene27066_Ft;Unigene19149_Ft;Unigene21394_Ft;Unigene31614_Ft;Unigene25282_Ft;Unigene12637_Ft;Unigene15104_Ft;Unigene18072_Ft;Unigene18367_Ft;Unigene19958_Ft;Unigene22396_Ft;Unigene26639_Ft;Unigene29286_Ft;Unigene31559_Ft;Unigene3255_Ft;Unigene4841_Ft;Unigene5658_Ft;Unigene7875_Ft;Unigene7883_Ft;Unigene8495_Ft;Unigene27045_Ft;Unigene29551_Ft;Unige…
biological_process	cell killing	2	Unigene16511_Ft;Unigene31755_Ft
biological_process	cell proliferation	16	Unigene30459_Ft;Unigene24506_Ft;Unigene26199_Ft;Unigene30306_Ft;Unigene13008_Ft;Unigene12369_Ft;Unigene358_Ft;Unigene19149_Ft;Unigene26839_Ft;Unigene17316_Ft ;Unigene31174_Ft;Unigene3843_Ft;Unigene4701_Ft;Unigene24430_Ft;Unigene10106_Ft;Unigene31393_Ft
biological_process	cellular component organization or biogenesis	510	Unigene10346_Ft;Unigene13523_Ft;Unigene21528_Ft;Unigene26763_Ft;Unigene29337_Ft;Unigene3730_Ft;Unigene3731_Ft;Unigene3737_Ft;Unigene27066_Ft;Unigene51_Ft;Unigene18576_Ft;Unigene18747_Ft;Unigene25257_Ft;Unigene26149_Ft;Unigene3468_Ft;Unigene3842_Ft;Unigene471_Ft;Unigene13008_Ft;Unigene13279_Ft;Unigene22235_Ft;Unigene4441_Ft;Unigene6031_Ft;Unigene10537_Ft;Unigene6829_Ft;Unigene7868_Ft;Unigene10031_…
biological_process	cellular process	1749	Unigene4117_Ft;Unigene12417_Ft;Unigene26200_Ft;Unigene10520_Ft;Unigene10781_Ft;Unigene13283_Ft;Unigene28341_Ft;Unigene3869_Ft;Unigene5068_Ft;Unigene9912_Ft;Unigene10452_Ft;Unigene12671_Ft;Unigene14465_Ft;Unigene21695_Ft;Unigene23557_Ft;Unigene26363_Ft;Unigene29740_Ft;Unigene30597_Ft;Unigene4258_Ft;Unigene4262_Ft;Unigene5393_Ft;Unigene6594_Ft;Unigene18834_Ft;Unigene28369_Ft;Unigene19274_Ft;Unigene…
biological_process	death	101	Unigene10468_Ft;Unigene12821_Ft;Unigene12973_Ft;Unigene15180_Ft;Unigene28860_Ft;Unigene29286_Ft;Unigene3438_Ft;Unigene4179_Ft;Unigene5178_Ft;Unigene8114_Ft;Unigene8300_Ft;Unigene8444_Ft;Unigene10942_Ft;Unigene13320_Ft;Unigene8334_Ft;Unigene25918_Ft;Unigene3865_Ft;Unigene16511_Ft;Unigene21318_Ft;Unigene24373_Ft;Unigene4757_Ft;Unigene3255_Ft;Unigene12620_Ft;Unigene13411_Ft;Unigene13135_Ft;Unigene13…
biological_process	developmental process	529	Unigene24430_Ft;Unigene10144_Ft;Unigene10289_Ft;Unigene11204_Ft;Unigene22652_Ft;Unigene10557_Ft;Unigene10575_Ft;Unigene10647_Ft;Unigene13631_Ft;Unigene18284_Ft;Unigene19027_Ft;Unigene21403_Ft;Unigene21528_Ft;Unigene23983_Ft;Unigene24164_Ft;Unigene24350_Ft;Unigene29737_Ft;Unigene31347_Ft;Unigene3774_Ft;Unigene3798_Ft;Unigene3865_Ft;Unigene4081_Ft;Unigene4213_Ft;Unigene4299_Ft;Unigene5034_Ft;Unigen…
biological_process	establishment of localization	521	Unigene10733_Ft;Unigene13078_Ft;Unigene29213_Ft;Unigene30628_Ft;Unigene15154_Ft;Unigene17224_Ft;Unigene25576_Ft;Unigene6601_Ft;Unigene10957_Ft;Unigene11121_Ft;Unigene12512_Ft;Unigene12949_Ft;Unigene13314_Ft;Unigene14496_Ft;Unigene14518_Ft;Unigene17593_Ft;Unigene21636_Ft;Unigene25884_Ft;Unigene31341_Ft;Unigene3713_Ft;Unigene4841_Ft;Unigene8093_Ft;Unigene31614_Ft;Unigene25282_Ft;Unigene24832_Ft;Uni…
biological_process	growth	40	Unigene16995_Ft;Unigene20926_Ft;Unigene28849_Ft;Unigene13592_Ft;Unigene4213_Ft; Unigene30654_Ft;Unigene8334_Ft;Unigene5422_Ft;Unigene30303_Ft;Unigene6970_Ft;Unigene12334_Ft;Unigene24751_Ft;Unigene26893_Ft;Unigene28999_Ft;Unigene31559_Ft;Unigene18152_Ft;Unigene18127_Ft;Unigene18674_Ft;Unigene19914_Ft;Unigene10472_Ft;Unigene3774_Ft;Unigene378_Ft;Unigene13008_Ft;Unigene31658_Ft;Unigene4471_Ft;Unigen…
biological_process	immune system process	62	Unigene13624_Ft;Unigene24430_Ft;Unigene30459_Ft;Unigene5083_Ft;Unigene24506_Ft;Unigene12946_Ft;Unigene18867_Ft;Unigene26839_Ft;Unigene13177_Ft;Unigene13121_Ft;Unigene3607_Ft;Unigene3608_Ft;Unigene13008_Ft;Unigene25257_Ft;Unigene12886_Ft;Unigene17073_Ft;Unigene20544_Ft;Uigene30297_Ft;Unigene3412_Ft;Unigene8073_Ft;Unigene12417_Ft;Unigene13139_Ft;Unigene21481_Ft;Unigene25546_Ft;Unigene29422_Ft;Unige…
biological_process	localization	618	Unigene10733_Ft;Unigene13078_Ft;Unigene29213_Ft;Unigene30628_Ft;Unigene26897_Ft;Unigene15154_Ft;Unigene17224_Ft;Unigene25576_Ft;Unigene6601_Ft;Unigene27066_Ft;Unigene10957_Ft;Unigene11121_Ft;Unigene12512_Ft;Unigene12949_Ft;Unigene13314_Ft;Unigene14496_Ft;Unigene14518_Ft;Unigene17593_Ft;Unigene21636_Ft;Unigene25884_Ft;Unigene31341_Ft;Unigene3713_Ft;Unigene4841_Ft;Unigene8093_Ft;Unigene31614_Ft;Uni…
biological_process	locomotion	113	Unigene20039_Ft;Unigene23953_Ft;Unigene10537_Ft;Unigene10876_Ft;Unigene11021_Ft;Unigene11204_Ft;Unigene11210_Ft;Unigene13039_Ft;Unigene13484_Ft;Unigene14475_Ft;Unigene16503_Ft;Unigene17316_Ft;Unigene21555_Ft;Unigene23535_Ft;Unigene24164_Ft;Unigene25247_Ft;Unigene26036_Ft;Unigene26380_Ft;Unigene27212_Ft;Unigene28288_Ft;Unigene28469_Ft;Unigene28787_Ft;Unigene30576_Ft;Unigene3291_Ft;Unigene4248_Ft;U…
biological_process	metabolic process	1437	Unigene19027_Ft;Unigene6940_Ft;Unigene31462_Ft;Unigene24897_Ft;Unigene4554_Ft;Unigene12559_Ft;Unigene10448_Ft;Unigene17514_Ft;Unigene21733_Ft;Unigene31777_Ft;Unigene4464_Ft;Unigene198_Ft;Unigene5628_Ft;Unigene6755_Ft;Unigene27107_Ft;Unigene30721_Ft;Unigene6601_Ft;Unigene7868_Ft;Unigene30831_Ft;Unigene15274_Ft;Unigene17523_Ft;Unigene24715_Ft;Unigene26104_Ft;Unigene31678_Ft;Unigene10339_Ft;Unigene1…
biological_process	multi-organism process	70	Unigene10640_Ft;Unigene21607_Ft;Unigene10067_Ft;Unigene15207_Ft;Unigene20372_Ft;Unigene4176_Ft;Unigene7827_Ft;Unigene4213_Ft;Unigene20039_Ft;Unigene23953_Ft;Unigene3642_Ft;Unigene5036_Ft;Unigene13121_Ft;Unigene21695_Ft;Unigene29740_Ft;Unigene10973_Ft;Unigene23903_Ft;Unigene30721_Ft;Unigene8005_Ft;Unigene12946_Ft;Unigene11204_Ft;Unigene6953_Ft;Unigene10469_Ft;Unigene23815_Ft;Unigene27107_Ft;Unigen…
biological_process	multicellular organismal process	555	Unigene13371_Ft;Unigene24430_Ft;Unigene10144_Ft;Unigene10289_Ft;Unigene11204_Ft; Unigene22652_Ft;Unigene10557_Ft;Unigene10575_Ft;Unigene10647_Ft;Unigene13631_Ft; Unigene18284_Ft;Unigene19027_Ft;Unigene21403_Ft;Unigene21528_Ft;Unigene23983_Ft;Unigene24164_Ft;Unigene24350_Ft;Unigene29737_Ft;Unigene31347_Ft;Unigene3774_Ft;Unigene3798_Ft;Unigene3865_Ft;Unigene4081_Ft;Unigene4213_Ft;Unigene4299_Ft;Uni…
biological_process	negative regulation of biological process	88	Unigene13624_Ft;Unigene21394_Ft;Unigene29720_Ft;Unigene6991_Ft;Unigene5745_Ft;Unigene26199_Ft;Unigene30306_Ft;Unigene3255_Ft;Unigene30699_Ft;Unigene111_Ft;Unigene12445_Ft;Unigene358_Ft;Unigene3809_Ft;Unigene8136_Ft;Unigene8478_Ft;Unigene30654_Ft;Unigene8334_Ft;Unigene20544_Ft;Unigene13332_Ft;Unigene26839_Ft;Unigene30811_Ft;Unigene5229_Ft;Unigene13041_Ft;Unigene17801_Ft;Unigene24430_Ft;Unigene8487…
biological_process	pigmentation	14	Unigene26897_Ft;Unigene25576_Ft;Unigene6601_Ft;Unigene21394_Ft;Unigene16511_Ft;Unigene8073_Ft;Unigene29286_Ft;Unigene7883_Ft;Unigene30533_Ft;Unigene11260_Ft;Unigene6594_Ft ;Unigene13503_Ft;Unigene10723_Ft;Unigene13177_Ft
biological_process	positive regulation of biological process	55	Unigene31614_Ft;Unigene13008_Ft;Unigene4213_Ft;Unigene24506_Ft;Unigene13592_Ft;Unigene20404_Ft;Unigene24345_Ft;Unigene27122_Ft;Unigene3865_Ft;Unigene26839_Ft;Unigene13177_Ft;Unigene10942_Ft;Unigene13320_Ft;Unigene8334_Ft;Unigene15104_Ft;Unigene5422_Ft;Unigene25535_Ft;Unigene30459_Ft;Unigene16511_Ft;Unigene21318_Ft;Unigene24373_Ft;Unigene4757_Ft;Unigene10472_Ft;Unigene14886_Ft;Unigene151_Ft;Unigen…
biological_process	regulation of biological process	608	Unigene13624_Ft;Unigene24430_Ft;Unigene19149_Ft;Unigene21394_Ft;Unigene31614_Ft;Unigene25282_Ft;Unigene12637_Ft;Unigene15104_Ft;Unigene18072_Ft;Unigene18367_Ft;Unigene19958_Ft;Unigene22396_Ft;Unigene26639_Ft;Unigene29286_Ft;Unigene31559_Ft;Unigene3255_Ft;Unigene4841_Ft;Unigene5658_Ft;Unigene7875_Ft;Unigene7883_Ft;Unigene8495_Ft;Unigene27045_Ft;Unigene29551_Ft;Unigene3541_Ft;Unigene26270_Ft;Unigen…
biological_process	reproduction	157	Unigene4691_Ft;Unigene13371_Ft;Unigene10144_Ft;Unigene10289_Ft;Unigene11204_Ft ;Unigene22652_Ft;Unigene4840_Ft;Unigene10640_Ft;Unigene21607_Ft;Unigene13619_Ft ;Unigene4213_Ft;Unigene20039_Ft;Unigene23953_FtUnigene8578_Ft;Unigene10346_Ft;Unigene10647_Ft;Unigene11198_Ft;Unigene12521_Ft0;Unigene13223_Ft;Unigene13308_Ft;Unigene13328_Ft ;Unigene13370_Ft;Unigene13545_Ft;Unigene15104_Ft;Unigene19846_Ft;…
biological_process	reproductive process	153	Unigene4691_Ft;Unigene13371_Ft;Unigene10144_Ft;Unigene10289_Ft;Unigene11204_Ft;Unigene22652_Ft;Unigene4840_Ft;Unigene10640_Ft;Unigene21607_Ft;Unigene13619_Ft;Unigene4213_Ft;Unigene20039_Ft;Unigene23953_Ft;Unigene10346_Ft;Unigene10647_Ft;Unigene11198_Ft;Unigene12521_Ft;Unigene13223_Ft;Unigene13308_Ft;Unigene13328_Ft;Unigene13370_Ft;Unigene13545_Ft;Unigene15104_Ft;Unigene19846_Ft;Unigene21403_Ft;Un…
biological_process	response to stimulus	541	Unigene12388_Ft;Unigene12970_Ft;Unigene13099_Ft;Unigene16838_Ft;Unigene18867_Ft;Unigene24430_Ft;Unigene24608_Ft;Unigene24799_Ft;Unigene25974_Ft;Unigene29098_Ft;Unigene3532_Ft;Unigene3836_Ft;Unigene408_Ft;Unigene5064_Ft;Unigene6694_Ft;Unigene6882_Ft;Unigene6914_Ft;Unigene7133_Ft;Unigene7192_Ft;Unigene7868_Ft;Unigene8106_Ft;Unigene8136_Ft;Unigene8445_Ft;Unigene8575_Ft;Unigene12637_Ft;Unigene15104_F…
biological_process	rhythmic process	2	Unigene21607_Ft ;Unigene23351_Ft
biological_process	signaling	318	Unigene12637_Ft;Unigene15104_Ft;Unigene18072_Ft;Unigene18367_Ft;Unigene19958_Ft;Unigene22396_Ft;Unigene26639_Ft;Unigene29286_Ft;Unigene31559_Ft;Unigene3255_Ft;Unigene4841_Ft;Unigene5658_Ft;Unigene7875_Ft;Unigene7883_Ft;Unigene8495_Ft;Unigene26270_Ft;Unigene11240_Ft;Unigene13471_Ft;Unigene16635_Ft;Unigene17784_Ft;Unigene18132_Ft;Unigene18154_Ft;Unigene18165_Ft;Unigene19262_Ft;Unigene20112_Ft;Unige…
biological_process	viral reproduction	6	Unigene4691_Ft ;Unigene13619_Ft ;Unigene4213_F;Unigene20039_Ft ;Unigene23953_Ft ;Unigene12410_Ft
cellular_component	cell	2134	Unigene4328_Ft;Unigene10168_Ft;Unigene10330_Ft;Unigene10375_Ft;Unigene10462_Ft;Unigene11272_Ft;Unigene12414_Ft;Unigene12723_Ft;Unigene12927_Ft;Unigene13157_Ft;Unigene13212_Ft;Unigene13430_Ft;Unigene14775_Ft;Unigene15084_Ft;Unigene16305_Ft;Unigene16595_Ft;Unigene16710_Ft;nigene16885_Ft;Unigene17429_Ft;Unigene17729_Ft;Unigene18405_Ft;Unigene20797_Ft;Unigene21692_Ft;Unigene22735_Ft;Unigene22745_Ft;U…	Unigene21040_Ft;Unigene21652_Ft;Unigene21771_Ft;Unigene21872_Ft;Unigene21981_Ft;Unigene22042_Ft;Unigene22255_Ft;Unigene22428_Ft;Unigene22574_Ft;Unigene22633_Ft;Unigene22772_Ft;Unigene23479_Ft;Unigene23547_Ft;Unigene23644_Ft;Unigene23671_Ft;Unigene23747_Ft;Unigene23803_Ft;Unigene23815_Ft;Unigene23836_Ft;Unigene24064_Ft;Unigene24220_Ft;Unigene24808_Ft;Unigene24979_Ft;Unigene25018_Ft;Unigene25019_Ft…
cellular_component	cell junction	33	Unigene10096_Ft;Unigene13039_Ft;Unigene14856_Ft;Unigene17184_Ft;Unigene18429_Ft;Unigene24990_Ft;Unigene287_Ft;Unigene29333_Ft;Unigene31297_Ft;Unigene10472_Ft;Unigene14475_Ft ;Unigene25282_Ft;Unigene30608_Ft;Unigene4840_Ft;Unigene30990_Ft;Unigene21068_Ft;Unigene22539_Ft;Unigene24430_Ft;Unigene26199_Ft;Unigene31402_Ft;Unigene4041_Ft;Unigene4776_Ft ;Unigene4910_Ft;Unigene6640_Ft ;Unigene6703_Ft;Unig…
cellular_component	cell part	1904	Unigene4328_Ft;Unigene10168_Ft;Unigene10330_Ft;Unigene10375_Ft;Unigene10462_Ft;Unigene11272_Ft;Unigene12414_Ft;Unigene12723_Ft;Unigene12927_Ft;Unigene13157_Ft;Unigene13212_Ft;Unigene13430_Ft;Unigene14775_Ft;Unigene15084_Ft;Unigene16305_Ft;Unigene16595_Ft;Unigene16710_Ft;Unigene16885_Ft;Unigene17429_Ft;Unigene17729_Ft;Unigene18405_Ft;Unigene20797_Ft;Unigene21692_Ft;Unigene22735_Ft;Unigene22745_Ft;…
cellular_component	extracellular region	33	Unigene26383_Ft;Unigene10067_Ft;Unigene15207_Ft;Unigene16677_Ft;Unigene16992_Ft;Unigene26732_Ft;Unigene31540_Ft;Unigene4662_Ft;Unigene5576_Ft;Unigene7827_Ft;Unigene8614_Ft ;Unigene10748_Ft;Unigene18746_Ft;Unigene23379_Ft;Unigene24164_Ft;Unigene26545_Ft;Unigene10999_Ft;Unigene13517_Ft;Unigene17973_Ft ;Unigene18320_Ft;Unigene18537_Ft ;Unigene25278_Ft;Unigene5422_Ft;Unigene6581_Ft;Unigene19165_Ft;Un…
cellular_component	extracellular region part	23	Unigene26383_Ft;Unigene10748_Ft;Unigene18746_Ft;Unigene23379_Ft;Unigene24164_Ft;Unigene26545_Ft;Unigene10999_Ft;Unigene13517_Ft;Unigene17973_Ft ;Unigene18320_Ft ;Unigene18537_Ft ;Unigene25278_Ft ;Unigene5422_Ft ;Unigene6581_Ft;Unigene19165_Ft ;Unigene8363_Ft ;Unigene10397_Ft ;Unigene19846_Ft;Unigene28780_Ft ;Unigene12369_Ft ;Unigene13344_Ft ;Unigene29560_Ft ;Unigene27045_Ft
cellular_component	macromolecular complex	472	Unigene4328_Ft;Unigene10168_Ft;Unigene10330_Ft;Unigene10375_Ft;Unigene10462_Ft;Unigene11272_Ft;Unigene12414_Ft;Unigene12723_Ft;Unigene12927_Ft;Unigene13157_Ft;Unigene13212_Ft;Unigene13430_Ft;Unigene14775_Ft;Unigene15084_Ft;Unigene16305_Ft;Unigene16595_Ft;Unigene16710_Ft;Unigene16885_Ft;Unigene17429_Ft;Unigene17729_Ft;Unigene18405_Ft;Unigene20797_Ft;Unigene21692_Ft;Unigene22735_Ft;Unigene22745_Ft;…
cellular_component	membrane-enclosed lumen	132	Unigene10274_Ft;Unigene10603_Ft;Unigene14886_Ft;Unigene24506_Ft;Unigene24937_Ft;Unigene26329_Ft;Unigene28301_Ft;Unigene28521_Ft;Unigene3975_Ft;Unigene6639_Ft;Unigene6926_Ft;Unigene10133_Ft;Unigene10605_Ft;Unigene13213_Ft;Unigene151_Ft;Unigene28825_Ft;Unigene30459_Ft;Unigene5387_Ft;Unigene8728_Ft;Unigene12445_Ft;Unigene30655_Ft;Unigene3385_Ft;Unigene8478_Ft;Unigene10370_Ft;Unigene16524_Ft;Unigene1…
cellular_component	organelle	1168	Unigene4328_Ft;Unigene10055_Ft;Unigene18076_Ft;Unigene19878_Ft;Unigene25082_Ft;Unigene29082_Ft;Unigene30835_Ft;Unigene31208_Ft;Unigene4179_Ft;Unigene492_Ft;Unigene12513_Ft;Unigene12712_Ft;Unigene21850_Ft;Unigene28554_Ft;Unigene31129_Ft;Unigene31278_Ft;Unigene4097_Ft;Unigene4104_Ft;Unigene6018_Ft;Unigene6564_Ft;Unigene7873_Ft;Unigene10096_Ft;Unigene13739_Ft;Unigene14856_Ft;Unigene22180_Ft;Unigene2…
cellular_component	organelle part	529	Unigene4328_Ft;Unigene10055_Ft;Unigene18076_Ft;Unigene19878_Ft;Unigene25082_Ft;Unigene29082_Ft;Unigene30835_Ft;Unigene31208_Ft;Unigene4179_Ft;Unigene492_Ft;Unigene12513_Ft;Unigene12712_Ft;Unigene21850_Ft;Unigene28554_Ft;Unigene31129_Ft;Unigene31278_Ft;Unigene4097_Ft;Unigene4104_Ft;Unigene6018_Ft;Unigene6564_Ft;Unigene7873_Ft;Unigene28297_Ft;Unigene31719_Ft;Unigene8741_Ft;Unigene13655_Ft;Unigene26…
cellular_component	synapse	2	Unigene30433_Ft ;Unigene22396_Ft
cellular_component	synapse part	1	Unigene30433_Ft
cellular_component	virion	2	Unigene20039_Ft ;Unigene23953_Ft
molecular_function	antioxidant activity	4	Unigene13197_Ft ;Unigene23803_Ft ;Unigene31755_Ft ;Unigene3532_Ft
molecular_function	binding	1547	Unigene18284_Ft;Unigene18771_Ft;Unigene23903_Ft;Unigene24990_Ft;Unigene26193_Ft;Unigene8363_Ft;Unigene10472_Ft;Unigene10780_Ft;Unigene10807_Ft;Unigene12334_Ft;Unigene13008_Ft;Unigene14569_Ft;Unigene16993_Ft;Unigene19830_Ft;Unigene19966_Ft;Unigene20106_Ft;Unigene26888_Ft;Unigene30684_Ft;Unigene30967_Ft;Unigene5467_Ft;Unigene7868_Ft;Unigene17040_Ft;Unigene24506_Ft;Unigene26200_Ft;Unigene26416_Ft;Un…
molecular_function	catalytic activity	1544	Unigene12810_Ft;Unigene13230_Ft;Unigene27107_Ft;Unigene28814_Ft;Unigene30571_Ft;Unigene31042_Ft;Unigene3486_Ft;Unigene27119_Ft;Unigene7140_Ft;Unigene10205_Ft;Unigene13330_Ft;Unigene21877_Ft;Unigene30478_Ft;Unigene14882_Ft;Unigene21508_Ft;Unigene5255_Ft;Unigene9862_Ft;Unigene7016_Ft;Unigene13113_Ft;Unigene12344_Ft;Unigene17196_Ft;Unigene29473_Ft;Unigene30489_Ft;Unigene68_Ft;Unigene22235_Ft;Unigene…
molecular_function	channel regulator activity	1	Unigene23523_Ft
molecular_function	enzyme regulator activity	116	Unigene11260_Ft;Unigene16635_Ft;Unigene17958_Ft;Unigene18132_Ft;Unigene18165_Ft;Unigene19262_Ft;Unigene19846_Ft;Unigene20926_Ft;Unigene21638_Ft;Unigene21690_Ft;Unigene21784_Ft;Unigene22019_Ft;Unigene22395_Ft;Unigene23382_Ft;Unigene26930_Ft;Unigene28783_Ft;Unigene28849_Ft;Unigene29382_Ft;Unigene29733_Ft;Unigene30306_Ft;Unigene31154_Ft;Unigene4070_Ft;Unigene5733_Ft;Unigene10475_Ft;Unigene10537_Ft;U…
molecular_function	metallochaperone activity	2	Unigene198_Ft;Unigene5628_Ft
molecular_function	molecular transducer activity	104	Unigene10537_Ft;Unigene6829_Ft;Unigene20032_Ft;Unigene3707_Ft;Unigene3709_Ft; Unigene10114_Ft;Unigene10304_Ft;Unigene10568_Ft;Unigene10804_Ft;Unigene10949_Ft;Unigene12600_Ft;Unigene13039_Ft;Unigene14475_Ft;Unigene14502_Ft;Unigene14570_Ft;Unigene14937_Ft;Unigene16559_Ft;Unigene17319_Ft;Unigene17721_Ft;Unigene18284_Ft;Unigene18732_Ft;Unigene18972_Ft;Unigene19830_Ft;Unigene20006_Ft;Unigene21609_Ft;U…
molecular_function	nucleic acid binding transcription factor activity	6	Unigene13008_Ft;Unigene23694_Ft;Unigene24926_Ft;Unigene28364_Ft ;Unigene4208_Ft ;Unigene4866_Ft
molecular_function	protein binding transcription factor activity	26	Unigene10299_Ft ;Unigene10472_Ft size 3666 gap 0 0%;Unigene10588_Ft size 639 gap 0 0%;Unigene10780_Ft size 643 gap 0 0%;Unigene11127_Ft size 2317 gap 1 0.04%;Unigene12445_Ft size 2971 gap 2 0.06%;Unigene12801_Ft size 3794 gap 0 0%;Unigene151_Ft size 2133 gap 0 0%;Unigene18700_Ft size 194 gap 0 0%;Unigene22424_Ft size 236 gap 0 0%;Unigene23477_Ft size 249 gap 0 0%;Unigene23825_Ft size 253 gap 0 0%…
molecular_function	receptor activity	39	Unigene20032_Ft;Unigene3707_Ft;Unigene3709_Ft;Unigene12819_Ft;Unigene13562_Ft;Unigene13783_Ft;Unigene19286_Ft;Unigene25026_Ft;Unigene26487_Ft;Unigene8380_Ft;Unigene18184_Ft;Unigene30293_Ft;Unigene15104_Ft;Unigene10655_Ft;Unigene18867_Ft;Unigene4213_Ft;Unigene25200_Ft;Unigene28779_Ft;Unigene3291_Ft;Unigene8486_Ft;Unigene18478_Ft;Unigene15154_Ft;Unigene12973_Ft;Unigene16995_Ft;Unigene18795_Ft;Unige…
molecular_function	structural molecule activity	3	Unigene17015_Ft ;Unigene26848_Ft ;Unigene11221_Ft
molecular_function	translation regulator activity	2	Unigene4993_Ft ;Unigene8523_Ft
molecular_function	transporter activity	201	Unigene19179_Ft;Unigene23671_Ft;Unigene11279_Ft;Unigene12817_Ft;Unigene13558_Ft;Unigene14496_Ft;Unigene17593_Ft;Unigene20126_Ft;Unigene26635_Ft;Unigene31450_Ft;Unigene31732_Ft;Unigene5838_Ft;Unigene7230_Ft;Unigene9853_Ft;Unigene4139_Ft;Unigene12412_Ft;Unigene13101_Ft;Unigene20106_Ft;Unigene28644_Ft;Unigene5660_Ft;Unigene5662_Ft;Unigene15154_Ft;Unigene31077_Ft;Unigene4946_Ft;Unigene5217_Ft;Unigene…
M population
Ontology	Class	number_of_M-Unigene	genes of M-Unigene
biological_process	biological adhesion	30	Unigene14658_Fm;Unigene20307_Fm;Unigene7214_Fm;Unigene10376_Fm;Unigene10511_Fm; Unigene11078_Fm;Unigene15349_Fm;Unigene15569_Fm;Unigene19363_Fm;Unigene19821_Fm;Unigene21559_Fm;Unigene23459_Fm;Unigene24956_Fm;Unigene25085_Fm;Unigene25978_Fm;Unigene27503_Fm;Unigene28435_Fm;Unigene28661_Fm;Unigene6551_Fm;Unigene8317_Fm;Unigene19849_Fm;Unigene25460_Fm;Unigene26453_Fm;Unigene26496_Fm;Unigene27147_Fm;U…
biological_process	biological regulation	692	Unigene14658_Fm;Unigene21501_Fm;Unigene31528_Fm;Unigene295_Fm;Unigene31549_Fm;Unigene31567_Fm;Unigene4593_Fm;Unigene10089_Fm;Unigene28942_Fm;Unigene6948_Fm;Unigene10139_Fm;Unigene10917_Fm;Unigene11622_Fm;Unigene22359_Fm;Unigene22807_Fm;Unigene27490_Fm;Unigene29311_Fm;Unigene29390_Fm;Unigene29675_Fm;Unigene29850_Fm;Unigene4503_Fm;Unigene7213_Fm;Unigene7261_Fm;Unigene8117_Fm;Unigene8206_Fm;Unigene8…
biological_process	cell killing	2	Unigene15770_Fm;Unigene20824_Fm
biological_process	cell proliferation	16	Unigene14658_Fm;Unigene26329_Fm;Unigene24954_Fm;Unigene26376_Fm ;Unigene31396_Fm;Unigene8396_Fm ;Unigene5825_Fm;Unigene7399_Fm ;Unigene11802_Fm;Unigene2765_Fm;Unigene31387_Fm ;Unigene10376_Fm;Unigene14700_Fm;Unigene11073_Fm;Unigene25700_Fm ;Unigene1498_Fm
biological_process	cellular component organization or biogenesis	453	Unigene21616_Fm;Unigene4278_Fm;Unigene4297_Fm;Unigene4300_Fm;Unigene295_Fm;Unigene31567_Fm;Unigene4593_Fm;Unigene25508_Fm;Unigene6081_Fm;Unigene14037_Fm;Unigene15120_Fm;Unigene12021_Fm;Unigene13848_Fm;Unigene17014_Fm;Unigene22077_Fm;Unigene29421_Fm;Unigene31961_Fm;Unigene4704_Fm;Unigene5774_Fm;Unigene6730_Fm;Unigene7392_Fm; Unigene10376_Fm;Unigene22643_Fm;Unigene25460_Fm;Unigene31228_Fm;Unigene31…
biological_process	cellular process	1632	Unigene10229_Fm;Unigene11352_Fm;Unigene11462_Fm;Unigene11909_Fm;Unigene11948_Fm;Unigene24965_Fm;Unigene25768_Fm;Unigene28943_Fm;Unigene31375_Fm;Unigene31384_Fm;Unigene6916_Fm;Unigene7261_Fm;Unigene8203_Fm;Unigene2793_Fm;Unigene28764_Fm;Unigene29335_Fm;Unigene6799_Fm;Unigene6809_Fm;Unigene21616_Fm;Unigene4278_Fm;Unigene4297_Fm;Unigene4300_Fm;Unigene14658_Fm;Unigene15063_Fm;Unigene25112_Fm;Unigene3…
biological_process	death	84	Unigene10229_Fm;Unigene11352_Fm;Unigene11462_Fm;Unigene11909_Fm;Unigene11948_Fm;Unigene24965_Fm;Unigene25768_Fm;Unigene28943_Fm;Unigene31375_Fm;Unigene31384_Fm;Unigene6916_Fm;Unigene7261_Fm;Unigene8203_Fm;Unigene15770_Fm;Unigene10429_Fm;Unigene23416_Fm;Unigene7389_Fm;Unigene10556_Fm;Unigene1475_Fm;Unigene25656_Fm;Unigene6879_Fm; Unigene28407_Fm;Unigene8077_Fm;Unigene328_Fm;Unigene10648_Fm;Unigene…
biological_process	developmental process	480	Unigene14658_Fm;Unigene10429_Fm;Unigene5825_Fm;Unigene7037_Fm;Unigene28221_Fm;Unigene8317_Fm;Unigene11649_Fm;Unigene12040_Fm;Unigene19363_Fm;Unigene21616_Fm;Unigene2765_Fm;Unigene28625_Fm;Unigene28772_Fm;Unigene29540_Fm;Unigene31258_Fm;Unigene31777_Fm;Unigene401_Fm;Unigene490_Fm;Unigene6419_Fm;Unigene6551_Fm;Unigene7389_Fm;Unigene10086_Fm;Unigene10511_Fm;Unigene25085_Fm;Unigene25700_Fm;Unigene284…
biological_process	establishment of localization	508	Unigene2793_Fm;Unigene28764_Fm;Unigene29335_Fm;Unigene6799_Fm;Unigene6809_Fm;Unigene15063_Fm;Unigene25112_Fm;Unigene31549_Fm;Unigene15770_Fm;Unigene16405_Fm;Unigene20849_Fm;Unigene490_Fm;Unigene15328_Fm;Unigene15630_Fm;Unigene15994_Fm;Unigene16237_Fm;Unigene1624_Fm;Unigene19587_Fm;Unigene20612_Fm;Unigene23261_Fm;Unigene25011_Fm; Unigene25136_Fm;Unigene26051_Fm;Unigene26471_Fm;Unigene28408_Fm;Unig…
biological_process	growth	46	Unigene16793_Fm;Unigene19716_Fm;Unigene6895_Fm;Unigene10132_Fm;Unigene16205_Fm Unigene28315_Fm;Unigene8528_Fm;Unigene10323_Fm;Unigene10479_Fm;Unigene10904_Fm ;Unigene1626_Fm;Unigene24832_Fm;Unigene26274_Fm;Unigene5783_Fm;Unigene6388_Fm;Unigene6502_Fm;Unigene17931_Fm;Unigene3069_Fm;Unigene3072_Fm;Unigene6474_Fm;Unigene11719_Fm;Unigene11197_Fm;Unigene6599_Fm;Unigene1581_Fm;Unigene29070_Fm;Unigene14…
biological_process	immune system process	40	Unigene14658_Fm ;Unigene21501_Fm;Unigene31528_Fm ;Unigene15770_Fm ;Unigene26329_Fm ;Unigene11802_Fm ;Unigene23364_Fm;Unigene28407_Fm;Unigene7214_Fm;Unigene29785_Fm;Unigene20824_Fm;Unigene11107_Fm;Unigene10271_Fm;Unigene10376_Fm;Unigene28682_Fm;Unigene29846_Fm;Unigene31650_Fm ;Unigene31389_Fm ;Unigene24903_Fm;Unigene26224_Fm;Unigene28570_Fm ;Unigene20471_Fm ;Unigene21800_Fm;Unigene23397_Fm ;Unigen…
biological_process	localization	610	Unigene2793_Fm;Unigene28764_Fm;Unigene29335_Fm;Unigene6799_Fm;Unigene6809_Fm;Unigene15063_Fm;Unigene25112_Fm;Unigene31549_Fm;Unigene21812_Fm;Unigene4679_Fm;Unigene18071_Fm;Unigene15770_Fm;Unigene16405_Fm;Unigene20849_Fm;Unigene490_Fm;Unigene31567_Fm;Unigene4593_Fm;Unigene15328_Fm;Unigene15630_Fm;Unigene15994_Fm;Unigene16237_Fm;Unigene1624_Fm;Unigene19587_Fm;Unigene20612_Fm;Unigene23261_Fm;Unigene…
biological_process	locomotion	95	Unigene14658_Fm;Unigene11581_Fm;Unigene16746_Fm;Unigene19990_Fm;Unigene20378_Fm;Unigene21217_Fm;Unigene22727_Fm;Unigene23360_Fm;Unigene23459_Fm;Unigene25172_Fm;Unigene25262_Fm;Unigene25978_Fm;Unigene26436_Fm;Unigene28679_Fm;Unigene28872_Fm;Unigene29001_Fm;Unigene29418_Fm;Unigene31270_Fm;Unigene4305_Fm;Unigene4431_Fm;Unigene6002_Fm;Unigene6627_Fm;Unigene6630_Fm;Unigene8317_Fm;Unigene22711_Fm;Unige…
biological_process	metabolic process	1276	Unigene28625_Fm;Unigene25833_Fm;Unigene13844_Fm;Unigene19165_Fm;Unigene29717_Fm;Unigene7446_Fm;Unigene8514_Fm;Unigene24839_Fm;Unigene10545_Fm;Unigene10907_Fm;Unigene20175_Fm;Unigene11838_Fm;Unigene490_Fm;Unigene14037_Fm;Unigene1489_Fm;Unigene11785_Fm;Unigene15644_Fm;Unigene2726_Fm;Unigene28446_Fm;Unigene11152_Fm;Unigene11637_Fm;Unigene12015_Fm;Unigene29471_Fm;Unigene31937_Fm;Unigene363_Fm;Unigene…
biological_process	multi-organism process	48	Unigene16242_Fm ;Unigene28682_Fm;Unigene22711_Fm;Unigene16335_Fm;Unigene11107_Fm;Unigene11830_Fm ;Unigene14006_Fm;Unigene312_Fm;Unigene8195_Fm ;Unigene8481_Fm ;Unigene10870_Fm;Unigene8317_Fm ;Unigene5993_Fm;Unigene11838_Fm;Unigene25136_Fm ;Unigene25402_Fm;Unigene28328_Fm ;Unigene29484_Fm ;Unigene20824_Fm;Unigene11861_Fm;Unigene13799_Fm;Unigene24791_Fm ;Unigene29070_Fm %;Unigene31302_Fm;Unigene600…
biological_process	multicellular organismal process	497	Unigene14658_Fm;Unigene6638_Fm;Unigene10429_Fm;Unigene5825_Fm;Unigene7037_Fm;Unigene28221_Fm;Unigene8317_Fm;Unigene11649_Fm;Unigene12040_Fm;Unigene19363_Fm;Unigene21616_Fm;Unigene2765_Fm;Unigene28625_Fm;Unigene28772_Fm;Unigene29540_Fm;Unigene31258_Fm;Unigene31777_Fm;Unigene401_Fm;Unigene490_Fm;Unigene6419_Fm;Unigene6551_Fm;Unigene7389_Fm;Unigene16793_Fm;Unigene19716_Fm;Unigene6895_Fm;Unigene10904…
biological_process	negative regulation of biological process	89	Unigene21501_Fm;Unigene31528_Fm;Unigene6306_Fm;Unigene24954_Fm;Unigene26376_Fm; Unigene31396_Fm;Unigene8396_Fm;Unigene15558_Fm;Unigene29590_Fm;Unigene10329_Fm; Unigene454_Fm;Unigene7545_Fm;Unigene29846_Fm;Unigene29740_Fm;Unigene4489_Fm;Unigene17082_Fm;Unigene26274_Fm;Unigene31270_Fm;Unigene14063_Fm;Unigene30003_Fm;Unigene11826_Fm;Unigene1688_Fm;Unigene25071_Fm;Unigene28238_Fm;Unigene26159_Fm;Unig…
biological_process	pigmentation	17	Unigene21812_Fm;Unigene4679_Fm;Unigene15770_Fm;Unigene16405_Fm;Unigene20849_Fm ;Unigene490_Fm;Unigene28277_Fm;Unigene29169_Fm;Unigene7261_Fm;Unigene20525_Fm;Unigene20574_Fm ;Unigene20824_Fm;Unigene8103_Fm;Unigene11078_Fm;Unigene8202_Fm;Unigene29993_Fm ;Unigene7175_Fm
biological_process	positive regulation of biological process	57	Unigene14658_Fm;Unigene10089_Fm;Unigene28942_Fm;Unigene6948_Fm;Unigene15770_Fm;Unigene26329_Fm;Unigene10132_Fm;Unigene16205_Fm;Unigene11462_Fm;Unigene13848_Fm;Unigene25230_Fm;Unigene26495_Fm;Unigene2765_Fm;Unigene295_Fm;Unigene6638_Fm;Unigene7389_Fm;Unigene7522_Fm;Unigene8379_Fm;Unigene29785_Fm;Unigene7399_Fm;Unigene31621_Fm;Unigene5825_Fm;Unigene14700_Fm;Unigene28682_Fm;Unigene10556_Fm;Unigene14…
biological_process	regulation of biological process	602	Unigene14658_Fm;Unigene21501_Fm;Unigene31528_Fm;Unigene10089_Fm;Unigene28942_Fm; Unigene6948_Fm;Unigene10139_Fm;Unigene10917_Fm;Unigene11622_Fm;Unigene22359_Fm;Unigene22807_Fm;Unigene27490_Fm;Unigene29311_Fm;Unigene29390_Fm;Unigene29675_Fm;Unigene29850_Fm;Unigene4503_Fm;Unigene7213_Fm;Unigene7261_Fm;Unigene8117_Fm;Unigene8206_Fm;Unigene8273_Fm;Unigene8318_Fm;Unigene8410_Fm;Unigene28825_Fm;Unigene…
biological_process	reproduction	138	Unigene8416_Fm;Unigene6638_Fm;Unigene28221_Fm;Unigene8317_Fm;Unigene31414_Fm;Unigene10904_Fm;Unigene16242_Fm;Unigene28682_Fm;Unigene22711_Fm;Unigene7056_Fm;Unigene31923_Fm;Unigene7399_Fm;Unigene14650_Fm;Unigene10191_Fm;Unigene11197_Fm;Unigene11286_Fm;Unigene11294_Fm;Unigene12004_Fm;Unigene14611_Fm;Unigene1468_Fm;Unigene16793_Fm;Unigene19948_Fm;Unigene20233_Fm;Unigene25985_Fm;Unigene26453_Fm;Unige…
biological_process	reproductive process	133	Unigene8416_Fm;Unigene6638_Fm;Unigene28221_Fm;Unigene8317_Fm;Unigene31414_Fm;Unigene10904_Fm;Unigene16242_Fm;Unigene28682_Fm;Unigene22711_Fm;Unigene7056_Fm;Unigene31923_Fm;Unigene7399_Fm;Unigene10191_Fm;Unigene11197_Fm;Unigene11286_Fm;Unigene11294_Fm;Unigene12004_Fm;Unigene14611_Fm;Unigene14650_Fm;Unigene1468_Fm;Unigene16793_Fm;Unigene19948_Fm;Unigene20233_Fm;Unigene25985_Fm;Unigene26453_Fm;Unige…
biological_process	response to stimulus	525	Unigene16462_Fm;Unigene2975_Fm;Unigene31875_Fm;Unigene10329_Fm;Unigene10802_Fm;Unigene10882_Fm;Unigene13824_Fm;Unigene13950_Fm;Unigene14651_Fm;Unigene16983_Fm;Unigene17082_Fm;Unigene21850_Fm;Unigene22414_Fm;Unigene23086_Fm;Unigene23364_Fm;Unigene27332_Fm;Unigene28254_Fm;Unigene29446_Fm;Unigene29850_Fm;Unigene31971_Fm;Unigene445_Fm;Unigene5756_Fm;Unigene6558_Fm;Unigene8410_Fm;Unigene31414_Fm;Unige…
biological_process	rhythmic process	5	Unigene17082_Fm;Unigene26274_Fm;Unigene22711_Fm;Unigene23075_Fm ;Unigene31923_Fm
biological_process	signaling	304	Unigene10139_Fm;Unigene10917_Fm;Unigene11622_Fm;Unigene22359_Fm;Unigene22807_Fm;Unigene27490_Fm;Unigene29311_Fm;Unigene29390_Fm;Unigene29675_Fm;Unigene29850_Fm;Unigene4503_Fm;Unigene7213_Fm;Unigene7261_Fm;Unigene8117_Fm;Unigene8206_Fm;Unigene8273_Fm;Unigene8318_Fm;Unigene8410_Fm;Unigene10870_Fm;Unigene10740_Fm;Unigene21694_Fm;Unigene15795_Fm;Unigene16697_Fm;Unigene18243_Fm;Unigene20192_Fm;Unigene…
biological_process	viral reproduction	2	Unigene8416_Fm ;Unigene7056_Fm
cellular_component	cell	2013	Unigene10084_Fm;Unigene10102_Fm;Unigene10142_Fm;Unigene10636_Fm;Unigene10802_Fm;Unigene11358_Fm;Unigene11370_Fm;Unigene11374_Fm;Unigene11375_Fm;Unigene11393_Fm;Unigene11394_Fm;Unigene11426_Fm;Unigene11553_Fm;Unigene12018_Fm;Unigene12032_Fm;Unigene14037_Fm;Unigene15214_Fm;Unigene16140_Fm;Unigene17041_Fm;Unigene18352_Fm;Unigene19338_Fm;Unigene19752_Fm;Unigene20133_Fm;Unigene21549_Fm;Unigene21669_Fm…
cellular_component	cell junction	27	Unigene21274_Fm;Unigene26261_Fm ;Unigene26496_Fm;Unigene27375_Fm ;Unigene27529_Fm;Unigene28373_Fm ;Unigene437_Fm ;Unigene548_Fm ;Unigene7442_Fm;Unigene10511_Fm ;Unigene10523_Fm ;Unigene25085_Fm;Unigene28661_Fm ;Unigene10214_Fm ;Unigene10275_Fm;Unigene1280_Fm;Unigene16778_Fm;Unigene18216_Fm;Unigene24954_Fm;Unigene26376_Fm ;Unigene2888_Fm;Unigene31396_Fm;Unigene4697_Fm;Unigene16412_Fm;Unigene28413_…
cellular_component	cell part	1802	Unigene10084_Fm;Unigene10102_Fm;Unigene10142_Fm;Unigene10636_Fm;Unigene10802_Fm;Unigene11358_Fm;Unigene11370_Fm;Unigene11374_Fm;Unigene11375_Fm;Unigene11393_Fm;Unigene11394_Fm;Unigene11426_Fm;Unigene11553_Fm;Unigene12018_Fm;Unigene12032_Fm;Unigene14037_Fm;Unigene15214_Fm;Unigene16140_Fm;Unigene17041_Fm;Unigene18352_Fm;Unigene19338_Fm;Unigene19752_Fm;Unigene20133_Fm;Unigene21549_Fm;Unigene21669_Fm…
cellular_component	extracellular region	26	Unigene22794_Fm;Unigene10904_Fm;Unigene11081_Fm;Unigene11453_Fm;Unigene16335_Fm;Unigene19234_Fm;Unigene19849_Fm;Unigene27548_Fm;Unigene28105_Fm;Unigene30001_Fm ;Unigene6018_Fm ;Unigene6489_Fm;Unigene6879_Fm;Unigene11649_Fm;Unigene25460_Fm;Unigene11356_Fm;Unigene14700_Fm;Unigene2909_Fm;Unigene17674_Fm;Unigene21402_Fm ;Unigene28942_Fm;Unigene6948_Fm;Unigene10086_Fm;Unigene11197_Fm;Unigene19145_Fm;U…
cellular_component	extracellular region part	14	Unigene11649_Fm;Unigene25460_Fm;Unigene11356_Fm;Unigene14700_Fm;Unigene2909_Fm;Unigene17674_Fm;Unigene21402_Fm;Unigene28942_Fm;Unigene6948_Fm;Unigene10086_Fm ;Unigene11197_Fm;Unigene19145_Fm;Unigene19948_FmUnigene22794_Fm
cellular_component	macromolecular complex	429	Unigene10084_Fm;Unigene10102_Fm;Unigene10142_Fm;Unigene10636_Fm;Unigene10802_Fm;Unigene11358_Fm;Unigene11370_Fm;Unigene11374_Fm;Unigene11375_Fm;Unigene11393_Fm;Unigene11394_Fm;Unigene11426_Fm;Unigene11553_Fm;Unigene12018_Fm;Unigene12032_Fm;Unigene14037_Fm;Unigene15214_Fm;Unigene16140_Fm;Unigene17041_Fm;Unigene18352_Fm;Unigene19338_Fm;Unigene19752_Fm;Unigene20133_Fm;Unigene21549_Fm;Unigene21669_Fm…
cellular_component	membrane-enclosed lumen	121	Unigene10802_Fm;Unigene11634_Fm;Unigene11949_Fm;Unigene14037_Fm;Unigene23012_Fm;Unigene23553_Fm;Unigene26329_Fm;unigene26490_Fm;Unigene28469_Fm;Unigene31887_Fm;Unigene11861_Fm;Unigene13799_Fm;Unigene1621_Fm;Unigene31156_Fm;Unigene29123_Fm;Unigene31882_Fm;Unigene10329_Fm;Unigene17078_Fm;Unigene25087_Fm;Unigene25610_Fm;Unigene28788_Fm;Unigene28886_Fm;Unigene426_Fm;Unigene485_Fm;Unigene6603_Fm;Unige…
cellular_component	organelle	1058	Unigene11187_Fm;Unigene14891_Fm;Unigene1570_Fm;Unigene16353_Fm;Unigene1640_Fm; Unigene16458_Fm;Unigene19538_Fm;Unigene20452_Fm;Unigene23171_Fm;Unigene28193_Fm;Unigene29026_Fm;Unigene31384_Fm;Unigene6706_Fm;Unigene8058_Fm;Unigene11281_Fm;Unigene24858_Fm;Unigene29767_Fm;Unigene29928_Fm;Unigene31158_Fm;Unigene424_Fm;Unigene544_Fm;Unigene6125_Fm;Unigene6255_Fm;Unigene8068_Fm;Unigene10523_Fm;Unigene14…
cellular_component	organelle part	464	Unigene11187_Fm;Unigene14891_Fm;Unigene1570_Fm;Unigene16353_Fm;Unigene1640_Fm; Unigene16458_Fm;Unigene19538_Fm;Unigene20452_Fm;Unigene23171_Fm;Unigene28193_Fm;Unigene29026_Fm;Unigene31384_Fm;Unigene6706_Fm;Unigene8058_Fm;Unigene11281_Fm;Unigene24858_Fm;Unigene29767_Fm;Unigene29928_Fm;Unigene31158_Fm;Unigene424_Fm;Unigene544_Fm;Unigene6125_Fm;Unigene6255_Fm;Unigene8068_Fm;Unigene31710_Fm;Unigene31…
cellular_component	synapse	6	Unigene25230_Fm;Unigene7522_Fm;Unigene27490_Fm ;Unigene28328_Fm ;Unigene4229_Fm;Unigene4236_Fm
cellular_component	synapse part	2	Unigene25230_Fm;Unigene7522_Fm
molecular_function	antioxidant activity	6	Unigene10315_Fm;Unigene25987_Fm;Unigene3060_Fm;Unigene31312_Fm ;Unigene4527_Fm;Unigene6632_Fm
molecular_function	binding	1425	Unigene15272_Fm;Unigene19363_Fm;Unigene26251_Fm;Unigene26496_Fm;Unigene27529_Fm;Unigene29932_Fm;Unigene6551_Fm;Unigene10323_Fm;Unigene10556_Fm;Unigene11797_Fm;Unigene11802_Fm;Unigene14067_Fm;Unigene1510_Fm;Unigene20058_Fm;Unigene20970_Fm;Unigene22136_Fm;Unigene24860_Fm;Unigene26274_Fm;Unigene28119_Fm;Unigene29850_Fm;Unigene5999_Fm;Unigene19086_Fm;Unigene23290_Fm;Unigene26329_Fm;Unigene29684_Fm;Un…
molecular_function	catalytic activity	1397	Unigene11838_Fm;Unigene6395_Fm;Unigene10938_Fm;Unigene5998_Fm;Unigene14023_Fm;Unigene15478_Fm;Unigene20411_Fm;Unigene22216_Fm;Unigene22987_Fm;Unigene28506_Fm;Unigene6939_Fm;Unigene6945_Fm;Unigene8386_Fm;Unigene20154_Fm;Unigene6577_Fm;Unigene20871_Fm;Unigene28130_Fm;Unigene7477_Fm;Unigene31228_Fm;Unigene17652_Fm;Unigene18534_Fm;Unigene7085_Fm;Unigene25625_Fm;Unigene26332_Fm;Unigene4509_Fm;Unigene6…
molecular_function	channel regulator activity	1	Unigene24604_Fm
molecular_function	enzyme regulator activity	101	Unigene11078_Fm;Unigene15004_Fm;Unigene15795_Fm;Unigene16697_Fm;Unigene17994_Fm;Unigene18243_Fm;Unigene19716_Fm;Unigene19948_Fm;Unigene20192_Fm;Unigene20208_Fm;Unigene20918_Fm;Unigene21720_Fm;Unigene23228_Fm;Unigene24770_Fm;Unigene25303_Fm;Unigene25616_Fm;Unigene28099_Fm;Unigene28385_Fm;Unigene10852_Fm;Unigene11487_Fm;Unigene11581_Fm;Unigene1475_Fm;Unigene15054_Fm;Unigene1510_Fm;Unigene19497_Fm;U…
molecular_function	metallochaperone activity	1	Unigene10545_Fm
molecular_function	molecular transducer activity	99	Unigene11581_Fm;Unigene6002_Fm;Unigene16552_Fm;Unigene17971_Fm;Unigene18104_Fm;Unigene28288_Fm;Unigene6544_Fm;Unigene28346_Fm;Unigene10394_Fm;Unigene10664_Fm;Unigene10818_Fm;Unigene10917_Fm;Unigene10953_Fm;Unigene10995_Fm;Unigene11299_Fm;Unigene11989_Fm;Unigene1366_Fm;Unigene14853_Fm;Unigene1493_Fm;Unigene15089_Fm;Unigene1508_Fm;Unigene15097_Fm;Unigene15489_Fm;Unigene1665_Fm;Unigene17839_Fm;Unige…
molecular_function	protein binding transcription factor activity	20	Unigene10544_Fm;Unigene10802_Fm;Unigene11082_Fm;Unigene11611_Fm;Unigene11949_Fm;Unigene13840_Fm;Unigene16513_Fm;Unigene23416_Fm;Unigene26078_Fm;Unigene26274_Fm ;Unigene28389_Fm;Unigene29114_Fm;Unigene29338_Fm;Unigene295_Fm ;Unigene31270_Fm;Unigene31988_Fm;Unigene5880_Fm;Unigene6306_Fm;Unigene7122_Fm;Unigene11902_Fm
molecular_function	receptor activity	48	Unigene16552_Fm;Unigene17971_Fm;Unigene18104_Fm;Unigene28288_Fm;Unigene6544_Fm;Unigene28346_Fm;Unigene11663_Fm;Unigene11831_Fm;Unigene14606_Fm;Unigene15392_Fm;Unigene17931_Fm;Unigene29460_Fm;Unigene4308_Fm;Unigene5958_Fm;Unigene6411_Fm;Unigene8096_Fm;Unigene29486_Fm;Unigene10191_Fm;Unigene23364_Fm;Unigene25955_Fm;Unigene8067_Fm;Unigene1711_Fm ;Unigene29892_Fm;Unigene28682_Fm;Unigene6638_Fm;Unigen…
molecular_function	structural molecule activity	3	Unigene20587_Fm ;Unigene28428_Fm ;Unigene29919_Fm
molecular_function	translation regulator activity	1	Unigene28320_Fm
molecular_function	transporter activity	190	Unigene10257_Fm;Unigene19193_Fm;Unigene22333_Fm;Unigene10550_Fm;Unigene11590_Fm;Unigene11601_Fm;Unigene26282_Fm;Unigene26453_Fm;Unigene27342_Fm;Unigene28590_Fm;Unigene14708_Fm;Unigene31613_Fm;Unigene11152_Fm;Unigene4410_Fm;Unigene6066_Fm;Unigene29075_Fm;Unigene29703_Fm;Unigene10800_Fm;Unigene13935_Fm;Unigene7121_Fm;Unigene10667_Fm;Unigene10707_Fm;Unigene11059_Fm;Unigene11637_Fm;Unigene12015_Fm;Un…
