# Supplementary material for: Transcriptome Analysis of Fat Bodies from Two Brown Planthopper (Nilaparvata lugens) Populations with Different Virulence Levels in Rice
Source: PLoS One. 2014 Feb 12;9(2):e88528. doi: 10.1371/journal.pone.0088528 (PMC3922922; doi:10.1371/journal.pone.0088528)
Supplement: Table S5 — Possible yeast-like symbionts and Wolbachia genes in the fat body transcriptomes of two populations. M, Mudgo. (XLS) [file pone.0088528.s006.xls]

## Sheet: Sheet1
Table S5: List of possible Yeast-like symbiotes and Wolbachia genes
(A) Differently expressed genes of Yeast-like symbiotes
Category or gene ID	Query_length	M population_FPKM	TN1 population_FPKM	log2(M population_FPKM/TN1 population_FPKM)	Up/Down	P-value	FDR	Subject_id	E-value	Score	Homologous functiona
Debaryomyces
Unigene10038_All	896	6.93	2.99	1.21	Up	5.06e-09	6.04e-08	sp|Q6BNL1|PAN1_DEBHA	6e-11	71.2	Actin cytoskeleton-regulatory complex protein PAN1
Unigene10078_All	1379	6.35	2.93	1.12	Up	3.98e-06	2.59e-05	sp|Q6BSP4|BBP_DEBHA	3e-11	73.2	Branchpoint-bridging protein
Unigene3653_All	2475	122.64	45.89	1.42	Up	2e-83	1.16e-235	sp|Q6BHF8|ATG23_DEBHA	1e-09	314	Autophagy-related protein 23
Unigene6880_All	2280	2.65	1.11	1.26	Up	0.00737	0.00227	sp|Q6BIX6|NOP58_DEBHA	6e-10	51.2	Nucleolar protein 58
Pichia
Unigene9788_All	682	8.38	4.16	1.01	Up	0.000675	0.00282	sp|Q6BIX6|NOP58_DEBHA	1e-12	76.3	Nucleolar protein 58
Kluyveromyces
Unigene17256_All	241	8.02	2.38	1.76	Up	0.00261	0.00928	sp|Q6CQE5|TAR1_KLULA	2e-08	60.8	Protein TAR1
Unigene17934_All	247	2.92	1.23	1.24	Up	0.00415	0.00566	sp|Q6CQ86|RT106_KLULA	1e-07	58.2	Histone chaperone RTT106
Lodderomyces
Unigene12523_All	1707	18.97	6.91	1.46	Up	0.00321	0.00469	sp|A5DXA0|NST1_LODEL	5e-08	62.8	Stress response protein NST1
Unigene14457_All	1162	16.82	3.18	2.4	Up	1.1e-32	2.96e-31	sp|A5DXA0|NST1_LODEL	1e-07	60.5	Stress response protein NST1
Unigene15006_All	408	4.12	0.4	3.36	Up	5.08e-05	0.00027	sp|A5E4P1|PXR1_LODEL	5e-16	85.9	Stress response protein NST1
Unigene25712_All	423	24.19	10.25	1.24	Up	0.000205	0.00034	sp|A5E4P1|PXR1_LODEL	1e-12	74.7	Protein PXR1
Unigene26666_All	485	6.75	2.09	1.69	Up	0.000122	0.0006	sp|A5E4P1|PXR1_LODEL	6e-21	102	Protein PXR1
Unigene26787_All	544	2.47	0.75	1.72	Up	0.00142	0.00396	sp|A5E4P1|PXR1_LODEL	9e-17	89	Protein PXR1
Unigene27253_All	932	1.17	0.09	3.74	Up	0.000816	0.00333	sp|A5E4P1|PXR1_LODEL	4e-06	55.1	Protein PXR1
Unigene27678_All	238	16.03	2.82	2.51	Up	0.000582	0.000701	sp|A5E0T7|ATG7_LODEL	4e-07	56.2	Protein PXR1
Unigene31145_All	285	3.87	0.41	3.23	Up	8.0697e-10	5.3121e-09	sp|A5E4P1|PXR1_LODEL	1e-14	79.7	Ubiquitin-like modifier-activating enzyme ATG7
Unigene31181_All	315	0.84	0.16	2.42	Up	0.0004357	0.0013755	sp|A5E4P1|PXR1_LODEL	2e-33	83.2	Protein PXR1
Unigene31478_All	380	8.85	0.43	4.36	Up	1.26e-10	1.36e-09	sp|A5E4P1|PXR1_LODEL	8e-21	101	Protein PXR1
Unigene31485_All	364	1.39	0.001	10.44	Up	0.00142	0.00397	sp|A5E4P1|PXR1_LODEL	2e-11	70.9	Protein PXR1
Unigene31865_All	259	4.54	1.89	1.26	Up	0.00684	0.00143	sp|A5E0R1|MKAR_LODEL	2e-14	80.5	Protein PXR1
Unigene32655_All	418	3.24	0.65	2.32	Up	0.00664	0.00762	sp|A5E4P1|PXR1_LODEL	4e-14	79.7	3-ketoacyl-CoA reductase
Unigene39463_All	704	10.74	4.89	1.13	Up	0.00768	0.00843	sp|A5E4P1|PXR1_LODEL	6e-09	63.9	Protein PXR1
Unigene44613_All	531	11.55	0.94	3.62	Up	1.22e-08	1.09e-07	sp|A5E4P1|PXR1_LODEL	7e-21	113	Protein PXR1
Unigene5766_All	819	3.49	0.77	2.18	Up	0.00499	0.00634	sp|A5E4P1|PXR1_LODEL	9e-16	87	Protein PXR1
Unigene12069_All	1343	1.31	0.2	2.71	Up	0.00103	0.00201	sp|A5E4P1|PXR1_LODEL	2e-21	106	Protein PXR1
Saccharomyces
Unigene10636_All	2282	43.97	16.92	1.38	Up	1.26e-76	7.25e-75	sp|P25386|USO1_YEAST	4e-22	110	Intracellular protein transport protein
Unigene11266_All	790	160.41	76.49	1.07	Up	5.55e-65	2.73e-63	sp|P36044|MNN4_YEAST	7e-14	66.6	Protein MNN4
Unigene11300_All	362	9.75	2.83	1.79	Up	0.00291	0.00722	sp|P36044|MNN4_YEAST	5e-08	59.3	Protein MNN4
Unigene12453_All	2712	35.34	9.51	1.89	Up	9.94e-07	7.05e-06	sp|Q08438|VHS3_YEAST	1e-32	145	Phosphopantothenoylcysteine decarboxylase subunit VHS3
Unigene12454_All	2655	7.5	1.21	2.63	Up	0.0567	0.125	sp|Q08438|VHS3_YEAST	1e-32	145	Phosphopantothenoylcysteine decarboxylase subunit VHS3
Unigene12552_All	3033	7.98	2.37	1.75	Up	2.59e-27	6.07e-26	sp|P25386|USO1_YEAST	7e-84	315	Intracellular protein transport protein USO1
Unigene12705_All	2147	16.8	5.53	1.6	Up	0.000111	0.000213	sp|P43565|RIM15_YEAST	1e-158	561	Serine/threonine-protein kinase RIM15
Unigene12859_All	2882	11.01	4.97	1.15	Up	0.00585	0.00186	sp|P39981|AVT2_YEAST	1e-161	527	Vacuolar amino acid transporter 2
Unigene131_All	1922	20.8995	1.52	3.78	Up	0.000135	0.000659	sp|P36044|MNN4_YEAST	2e-34	150	Protein MNN4
Unigene13528_All	596	11.49	3.11	1.89	Up	4.23e-05	5.72e-05	sp|Q8TGM6|TAR1_YEAST	3e-06	54.3	Protein TAR1
Unigene13809_All	1597	29.47	11.32	1.38	Up	5.92e-37	1.75e-35	sp|P18480|SNF5_YEAST	2e-67	260	Protein TAR1
Unigene14562_All	1109	4.4	1.43	1.62	Up	0.00195	0.0072	sp|P46999|PIR5_YEAST	6e-20	188	Cell wall protein PIR5
Unigene14762_All	1133	1.36	0.66	1.04	Up	0.963	0.986	sp|P08640|MUC1_YEAST	5e-55	218	Flocculation protein
Unigene14838_All	587	3.15	0.84	1.91	Up	0.00182	0.00678	sp|P36044|MNN4_YEAST	2e-19	97.8	Protein MNN4
Unigene14921_All	1884	14.3	0.11	7.06	Up	0.118	0.223	sp|P27692|SPT5_YEAST	6e-34	149	Transcription elongation factor SPT5
Unigene15234_All	686	18.87	2.15	3.14	Up	3.45e-29	8.53e-28	sp|P47179|DAN4_YEAST	9e-20	99.8	Transcription elongation factor SPT5
Unigene15542_All	5376	18.25	0.11	7.42	Up	1.64e-35	4.7e-34	sp|Q7LHG5|YI31B_YEAST	0	789	Transcription elongation factor SPT5
Unigene15581_All	3742	5.5	1.99	1.47	Up	1.49e-18	2.56e-17	sp|P08640|MUC1_YEAST	0	447	Transcription elongation factor SPT5
Unigene15673_All	1721	26.91	0.031	9.74	Up	0.783	0.856	sp|Q03161|YMY9_YEAST	1e-147	526	Transcription elongation factor SPT5
Unigene15692_All	1709	13.74	1.02	3.75	Up	0.0445	0.102	sp|P47179|DAN4_YEAST	2e-12	55.8	Transcription elongation factor SPT5
Unigene15733_All	8642	3.69	1.01	1.87	Up	0.0926	0.184	sp|Q8TGM6|TAR1_YEAST	7e-47	107	Transcription elongation factor SPT5
Unigene15850_All	2928	23.98	0.79	4.92	Up	2.14e-09	2.08e-08	sp|P08640|MUC1_YEAST	5e-52	209	Transcription elongation factor SPT5
Unigene15853_All	1866	105.11	44.26	1.25	Up	3.92e-127	3.58e-125	sp|P47179|DAN4_YEAST	1e-129	464	Cell wall protein DAN4
Unigene16083_All	1441	6.19	0.031	7.62	Up	0.000798	0.00326	sp|Q7LHG5|YI31B_YEAST	1e-117	425	Transposon Ty3-I Gag-Pol polyprotein
Unigene16212_All	936	3.41	1.66	1.04	Up	0.00886	0.0265	sp|P08640|MUC1_YEAST	5e-14	81.6	Flocculation protein FLO11
Unigene1634_All	996	24.01	0.04	9.23	Up	0.0128	0.0363	sp|P47179|DAN4_YEAST	7e-24	114	Cell wall protein DAN4
Unigene16580_All	680	18.26	0.073	7.97	Up	0.0968	0.191	sp|P36044|MNN4_YEAST	5e-18	94	Protein MNN4 O
Unigene17129_All	1226	10.09	0.054	7.54	Up	0.00932	0.0278	sp|P47173|YJ9J_YEAST	1e-125	452	Uncharacterized protein
Unigene17233_All	612	3.99	0.26	3.93	Up	0.93	0.97	sp|P36044|MNN4_YEAST	5e-20	100	Ribosome biogenesis protein TSR3
Unigene17520_All	1037	18.39	0.24	6.24	Up	0.662	0.764	sp|P08640|MUC1_YEAST	3e-69	265	Intracellular protein transport protein USO1
Unigene9859_All	1818	19.98	0.77	4.69	Up	0.0423	0.0982	sp|P08640|MUC1_YEAST	4e-07	60.1	Golgin IMH1
Unigene17522_All	754	1.19	3.45	-1.54	Down	0.00142	0.00543	sp|P08640|MUC1_YEAST	5e-10	67.8	Flocculation protein FLO11
Unigene17943_All	1226	9.07	33.38	-1.88	Down	1.45e-49	5.51e-48	sp|P47179|DAN4_YEAST	8e-12	74.7	Cell wall protein DAN4
Unigene1808_All	4219	41.02	148.28	-1.85	Down	8.07e-108	6.23e-106	sp|P47179|DAN4_YEAST	7e-73	279	Cell wall protein DAN4
Unigene18123_All	618	5.56	47.19	-3.09	Down	0.361	0.512	sp|P47043|ZAP1_YEAST	2e-19	98.6	Zinc-responsive transcriptional regulator ZAP1
Unigene18284_All	542	0.15	0.47	-1.62	Down	0.358	0.511	sp|P36044|MNN4_YEAST	7e-17	89.4	Protein MNN4
Unigene18286_All	1993	12.72	46.76	-1.88	Down	1.65e-110	1.31e-108	sp|P25364|HCM1_YEAST	2e-46	190	Forkhead transcription factor HCM1
Unigene18370_All	1368	7.47	16.83	-1.17	Down	5.79e-15	8.33e-14	sp|Q06704|IMH1_YEAST	9e-10	68.2	Flocculation protein FLO11
Unigene18394_All	1241	9.03	38.09	-2.08	Down	3.24e-59	1.48e-57	sp|P38739|WSC4_YEAST	4e-21	105	Cell wall integrity and stress response component 4
Unigene18471_All	734	0.34	1.13	-1.7	Down	0.535	0.66	sp|P53214|MTL1_YEAST	3e-06	55.1	Protein MTL1
Unigene18499_All	2727	0.7797	1.9722	-1.34	Down	3.05e-05	0.000169	sp|P08640|MUC1_YEAST	3e-47	193	Flocculation protein FLO11
Unigene18502_All	4400	1.19	4.45	-1.91	Down	6.08e-25	1.34e-23	sp|P08640|MUC1_YEAST	3e-52	211	Flocculation protein FLO11
Unigene18634_All	2478	2.54	11.06	-2.12	Down	2.93e-39	9.14e-38	sp|P08640|MUC1_YEAST	0	985	Flocculation protein FLO11
Unigene18635_All	2540	5.28	12.7	-1.27	Down	7.87e-23	1.61e-21	sp|P08640|MUC1_YEAST	0	976	Flocculation protein FLO11
Unigene18736_All	2052	4.51	15.2	-1.75	Down	0.507	0.641	sp|P53331|REXO1_YEAST	1e-123	447	RNA exonuclease 1
Unigene18854_All	1027	1.35	4.08	-1.59	Down	0.298	0.443	sp|P32583|SRP40_YEAST	9e-06	54.3	Suppressor protein SRP40
Unigene18855_All	2472	2.52	5.76	-1.19	Down	5.18e-10	5.31e-09	sp|P32583|SRP40_YEAST	6e-06	56.6	Suppressor protein SRP40
Unigene19338_All	1054	2.58	14.07	-2.44	Down	0.0128	0.0365	sp|P32380|SP110_YEAST	6e-11	71.6	Spindle pole body component 110
Unigene19348_All	794	1.73	4.02	-1.21	Down	0.523	0.648	sp|P38892|CRG1_YEAST	1e-25	119	Probable S-adenosylmethionine-dependent methyltransferase
Unigene19387_All	1497	3.93	9.36	-1.25	Down	0.451	0.601	sp|P47179|DAN4_YEAST	1e-07	61.6	Cell wall protein DAN4
Unigene19563_All	331	6.85	13.84	-1.01	Down	0.00214	0.0078	sp|Q12094|TSR3_YEAST	4e-13	76.3	Protein MNN4
Unigene20576_All	553	0.98	4.01	-2.02	Down	0.635	0.745	sp|Q12140|BSC1_YEAST	3e-07	57.4	Bypass of stop codon protein
Unigene20946_All	383	0.8	3.73	-2.21	Down	0.67	0.767	sp|P32583|SRP40_YEAST	8e-09	62	Suppressor protein SRP40
Unigene21437_All	311	3.78	8.15	-1.11	Down	0.0147	0.0408	sp|P38129|TAF5_YEAST	8e-22	105	Transcription initiation factor TFIID subunit 5
Unigene22259_All	859	2.57	6.07	-1.24	Down	0.000112	0.000557	sp|P36044|MNN4_YEAST	8e-22	97.4	Protein MNN4
Unigene22878_All	1419	1.38	3.99	-1.53	Down	0.0683	0.143	sp|P47179|DAN4_YEAST	9e-13	78.2	Cell wall protein DAN4
Unigene22977_All	830	2.87	7.89	-1.46	Down	0.0319	0.0779	sp|P18899|DDR48_YEAST	2e-11	72.4	Stress protein DDR48
Unigene23077_All	2127	4.41	11.26	-1.35	Down	0.00629	0.0199	sp|P25386|USO1_YEAST	2e-15	87.8	Flocculation protein FLO11
Unigene23692_All	611	0.54	6.8	-3.65	Down	0.127	0.234	sp|Q12140|BSC1_YEAST	6e-122	102	Bypass of stop codon protein 1
Schizosaccharomyces
Unigene14287_All	1916	8.339	1.1421	2.87	Up	0.00914	0.0272	sp|Q9UR07|RTF23_SCHPO	8e-48	195	Retrotransposable element Tf2 155 kDa protein type 3
(B) Differently expressed genes of Wolbachia
Category or gene ID	Query_length	M population_FPKM	TN1 population_FPKM	log2(Mpopulation_FPKM/TN1 population_FPKM)	Up/Down	P-value	FDR	Subject_id	E-value	Score	Homologous functiona
Unigene11844_All	447	7.52	0.001	12.88	Up	5.19e-13	6.65e-12	sp|C0R306|RL2_WOLWR	4e-41	169	50S ribosomal protein L2
Unigene12335_All	1274	30.67	0.064	8.9	Up	4.19e-141	4.25e-139	sp|Q73H85|EFTU2_WOLPM	1e-157	558	Elongation factor Tu 2
Unigene14638_All	454	20.68	0.004	12.34	Up	2.5e-09	2.42e-08	sp|Q73FL0|IF2_WOLPM	3e-06	53.1	Translation initiation factor IF-2
Unigene15222_All	466	21.26	0.021	9.98	Up	1.32e-21	2.57e-20	sp|B3CPX8|GRPE_WOLPP	5e-21	102	Protein grpE
Unigene18206_All	591	17.92	0.121	7.21	Up	2.06e-39	6.45e-38	sp|B3CPY0|RS16_WOLPP	2e-16	88.2	30S ribosomal protein S16
Unigene21032_All	416	5.86	0.001	12.52	Up	1.23e-09	1.23e-08	sp|B3CP03|DNAJ_WOLPP	1e-25	117	Chaperone protein DnaJ
Unigene21545_All	885	21.55	0.011	10.94	Up	2.32e-28	5.61e-27	sp|B3CN33|RL16_WOLPP	2e-33	145	50S ribosomal protein L16
Unigene27544_All	296	4.54	0.001	12.15	Up	1.21e-05	7.24e-05	sp|B3CL70|CH10_WOLPP	1e-13	77.8	10 kDa chaperonin
Unigene29983_All	1297	19.66	0.05	8.62	Up	5.46e-56	2.38e-54	sp|B3CME9|SUCC_WOLPP	1e-103	379	Succinyl-CoA ligase [ADP-forming] subunit beta
Unigene35329_All	316	29.93	0.011	11.41	Up	0.000414	0.00182	sp|C0R453|RS20_WOLWR	6e-16	722	30S ribosomal protein S20
Unigene35839_All	283	39.96	0.012	11.7	Up	0.000204	0.000962	sp|B3CN47|RS13_WOLPP	6e-16	85.5	30S ribosomal protein S13
Unigene36261_All	301	29.35	0.02	10.47	Up	0.000204	0.000962	sp|B3CL71|CH60_WOLPP	2e-41	170	60 kDa chaperonin
Unigene36400_All	268	14.08	0.4	5.12	Up	0.000101	0.000504	sp|B3CL71|CH60_WOLPP	2e-32	140	60 kDa chaperonin
Unigene37730_All	222	45.54	0.01	12.15	Up	0.000204	0.000962	sp|Q73IU2|AMPA_WOLPM	2e-32	59.3	Probable cytosol aminopeptidase
Unigene38221_All	271	5.58	0.001	12.45	Up	2.94e-06	1.95e-05	sp|B3CL71|CH60_WOLPP	3e-36	152	60 kDa chaperonin
Unigene38334_All	291	33.47	0.026	10.31	Up	0.000204	0.000961	sp|B3CM20|RS15_WOLPP	3e-14	80.1	30S ribosomal protein
Unigene38674_All	951	38.5	0.19	7.68	Up	5.96e-06	3.76e-05	sp|B3CNG9|RS2_WOLPP	2e-53	212	30S ribosomal protein S2
Unigene8867_All	679	44.28	0.021	11.04	Up	9.34e-24	1.97e-22	sp|B3CN01|RL21_WOLPP	4e-19	97.4	50S ribosomal protein L21
Unigene9119_All	307	4.93	0.001	12.27	Up	2.94e-06	1.94e-05	sp|B3CN32|RS3_WOLPP	6e-29	128	30S ribosomal protein S3
Unigene32972_All	929	39.82	0.15	8.08	Up	0.0584	0.128	sp|B3CNG9|RS2_WOLPP	1e-49	199	PREDICTED: 30S ribosomal protein S2
Unigene33213_All	202	—	—	—	—	0.0584	0.128	sp|P50907|FTSZ_WOLPI	8e-24	98.2	Cell division protein fts Z (Fragment)
Unigene34502_All	248	—	—	—	—	0.0288	0.0718	sp|Q73HZ5|RL28_WOLPM	2e-08	60.8	50S ribosomal protein L28
aThe functions of homologous gene.
