# Supplementary material for: Transcriptome Analysis of Fat Bodies from Two Brown Planthopper (Nilaparvata lugens) Populations with Different Virulence Levels in Rice
Source: PLoS One. 2014 Feb 12;9(2):e88528. doi: 10.1371/journal.pone.0088528 (PMC3922922; doi:10.1371/journal.pone.0088528)
Supplement: Table S6 — Verification of differentially expressed genes between two populations by QRT-PCR. (XLSX) [file pone.0088528.s007.xlsx]

## Sheet: Sheet1
Table S6: Verification of differentially expressed genes by QRT-PCR
	M pupulation VS TN1 population
Unigene ID	*log2 Ratio _DGE	log2 Ratio _qPCR	concordant up	concordant down
Unigene12136	19.53	13.50±0.42	YES
Unigene20727	15.06	10.98±0.48	YES
Unigene23875	10.46	7.09±0.37	YES
Unigene12355	3.73	6.34±0.25	YES
Unigene24607	8.27	6.72±0.59	YES
Unigene2413	7.49	5.78±0.31	YES
Unigene12308	8.22	8.12±0.30	YES
Unigene14399	5.79	5.18±0.48	YES
Unigene32273	6.97	7.01±0.39	YES
Unigene21004	15.55	11.94±0.33	YES
Unigene37111	2.68	2.34±0.16	YES
Unigene37365	1.36	1.45±0.43	YES
Unigene22221	-5.63	­5.25± 0.31		YES
Unigene20622	-13.27	­10.13± 0.64		YES
Unigene13086	-7.21	­6.52± 0.24		YES
Unigene15758	-4.51	­4.64± 0.23		YES
Unigene26384	-4.99	­4.74±0.54		YES
Unigene7175	1.66	1.84±0.19	YES
Unigene4799	2.13	2.02±0.25	YES
Unigene26172	1.47	1.07±0.35	YES
Unigene26154	1.03	1.90±0.26	YES
Unigene2470	1.49	1.74±0.14	YES
Unigene35755	2.55	3.02±0.50	YES
Unigene17822	3.21	3.11±0.75	YES
Unigene14237	3.03	1.76±0.21	YES
Unigene3091	-3.08	­2.43± 0.41		YES
Unigene38870	-2.36	­2.74± 0.45		YES
Unigene2248	-2.61	­2.47± 0.70		YES
Total 28			20	8
