# Supplementary material for: Transcriptome Analysis of Fat Bodies from Two Brown Planthopper (Nilaparvata lugens) Populations with Different Virulence Levels in Rice
Source: PLoS One. 2014 Feb 12;9(2):e88528. doi: 10.1371/journal.pone.0088528 (PMC3922922; doi:10.1371/journal.pone.0088528)
Supplement: Table S7 — Gene ontology (GO) analysis of differentially expressed genes between TN1 and Mudgo (M) populations. (XLS) [file pone.0088528.s008.xls]

## Sheet: Table S5
Table S7: Differently expressed transcripts assignments of the fat bodies between TN1 and M populations
Ontology	Class	number of TN1-vs-M	genes of TN1-vs-M
biological_process	biological adhesion	3	Unigene26788_All;Unigene35427_All;Unigene43096_All
biological_process	biological regulation	143	Unigene665_All;Unigene35747_All;Unigene36937_All;Unigene2478_All;Unigene26860_All;Unigene37203_All;Unigene15618_All;Unigene13140_All;Unigene18169_All;Unigene21931_All;Unigene2673_All;Unigene37095_All;Unigene40052_All;Unigene587_All;Unigene22006_All;Unigene7432_All;Unigene18228_All;Unigene39444_All;Unigene15065_All;Unigene17833_All;Unigene23439_All;Unigene26574_All;Unigene36905_All;Unigene39991_Al…
biological_process	cell proliferation	2	Unigene26860_All;Unigene27466_All
biological_process	cellular component organization or biogenesis	105	Unigene28160_All;Unigene40052_All;Unigene7432_All;Unigene13173_All;Unigene17004_All;Unigene18348_All;Unigene2211_All;Unigene26796_All;Unigene27466_All;Unigene28057_All;Unigene3063_All;Unigene5781_All;Unigene8736_All;Unigene9645_All;Unigene18116_All;Unigene20165_All;Unigene27902_All;Unigene35766_All;Unigene27974_All;Unigene14297_All;Unigene21488_All;Unigene19246_All;Unigene27453_All;Unigene16899_A…
biological_process	cellular process	346	Unigene13173_All;Unigene21725_All;Unigene2211_All;Unigene3063_All;Unigene18410_All;Unigene42981_All;Unigene42982_All;Unigene665_All;Unigene21314_All;Unigene17229_All;Unigene22006_All;Unigene39649_All;Unigene39668_All;Unigene11080_All;Unigene7432_All;Unigene35787_All;Unigene38179_All;Unigene15793_All;Unigene39702_All;Unigene36937_All;Unigene2478_All;Unigene26860_All;Unigene37203_All;Unigene15618_A…
biological_process	death	23	Unigene13173_All;Unigene21725_All;Unigene2211_All;Unigene3063_All;Unigene19977_All;Unigene8397_All;Unigene17554_All;Unigene13821_All;Unigene17833_All;Unigene18435_All;Unigene18632_All;Unigene26574_All;Unigene7432_All;Unigene20589_All;Unigene30558_All;Unigene37095_All;Unigene40052_All;Unigene40989_All;Unigene4420_All;Unigene665_All;Unigene15619_All;Unigene15621_All;Unigene41377_All
biological_process	developmental process	135	Unigene665_All;Unigene19246_All;Unigene13821_All;Unigene18634_All;Unigene18635_All;Unigene26860_All;Unigene35787_All;Unigene41287_All;Unigene7432_All;Unigene21725_All;Unigene38179_All;Unigene40052_All;Unigene23579_All;Unigene30392_All;Unigene7203_All;Unigene23059_All;Unigene27267_All;Unigene30887_All;Unigene37203_All;Unigene39046_All;Unigene39364_All;Unigene41266_All;Unigene24783_All;Unigene24784…
biological_process	establishment of localization	95	Unigene18410_All;Unigene42981_All;Unigene42982_All;Unigene35787_All;Unigene38179_All;Unigene37040_All;Unigene15147_All;Unigene13173_All;Unigene17004_All;Unigene18348_All;Unigene2211_All;Unigene26796_All;Unigene27466_All;Unigene28057_All;Unigene3063_All;Unigene5781_All;Unigene8736_All;Unigene9645_All;Unigene15121_All;Unigene37095_All;Unigene20428_All;Unigene36874_All;Unigene13274_All;Unigene27974_…
biological_process	growth	11	Unigene37095_All;Unigene18338_All;Unigene38819_All;Unigene18634_All;Unigene18635_All;Unigene43096_All;Unigene2673_All;Unigene8781_All;Unigene20234_All;Unigene27623_All;Unigene39668_All
biological_process	immune system process	16	Unigene665_All;Unigene35747_All;Unigene7432_All;Unigene22006_All;Unigene18891_All;Unigene15113_All;Unigene17833_All;Unigene23332_All;Unigene26574_All;Unigene6105_All;Unigene8148_All;Unigene2211_All;Unigene3063_All;Unigene30908_All;Unigene24560_All;Unigene19671_All
biological_process	localization	120	Unigene18410_All;Unigene42981_All;Unigene42982_All;Unigene35787_All;Unigene38179_All;Unigene37040_All;Unigene15147_All;Unigene13173_All;Unigene17004_All;Unigene18348_All;Unigene2211_All;Unigene26796_All;Unigene27466_All;Unigene28057_All;Unigene3063_All;Unigene5781_All;Unigene8736_All;Unigene9645_All;Unigene587_All;Unigene15121_All;Unigene37095_All;Unigene27974_All;Unigene19246_All;Unigene20428_Al…
biological_process	locomotion	20	Unigene26788_All;Unigene28057_All;Unigene44648_All;Unigene14297_All;Unigene37251_All;Unigene43096_All;Unigene15113_All;Unigene22006_All;Unigene23332_All;Unigene24965_All;Unigene40052_All;Unigene7432_All;Unigene17833_All;Unigene26574_All;Unigene26494_All;Unigene35988_All;Unigene36213_All;Unigene36596_All;Unigene36888_All;Unigene9967_All
biological_process	metabolic process	272	Unigene15793_All;Unigene39702_All;Unigene36937_All;Unigene15618_All;Unigene35787_All;Unigene36638_All;Unigene8890_All;Unigene17314_All;Unigene27688_All;Unigene39743_All;Unigene17861_All;Unigene17881_All;Unigene712_All;Unigene18116_All;Unigene16923_All;Unigene18206_All;Unigene20070_All;Unigene2142_All;Unigene40911_All;Unigene40965_All;Unigene40989_All;Unigene41087_All;Unigene41115_All;Unigene41153…
biological_process	multi-organism process	16	Unigene8421_All;Unigene27449_All;Unigene35747_All;Unigene8775_All;Unigene15618_All;Unigene20509_All;Unigene26098_All;Unigene24560_All;Unigene30908_All;Unigene17004_All;Unigene17833_All;Unigene26574_All;Unigene31618_All;Unigene36006_All;Unigene15619_All;Unigene15621_All
biological_process	multicellular organismal process	131	Unigene665_All;Unigene19246_All;Unigene13821_All;Unigene18634_All;Unigene18635_All;Unigene26860_All;Unigene35787_All;Unigene41287_All;Unigene23579_All;Unigene30392_All;Unigene19916_All;Unigene20210_All;Unigene31269_All;Unigene15147_All;Unigene7203_All;Unigene23059_All;Unigene27267_All;Unigene30887_All;Unigene37203_All;Unigene39046_All;Unigene39364_All;Unigene41266_All;Unigene18169_All;Unigene2478…
biological_process	negative regulation of biological process	29	Unigene35747_All;Unigene18116_All;Unigene8180_All;Unigene7432_All;Unigene6105_All;Unigene8148_All;Unigene18901_All;Unigene23579_All;Unigene28023_All;Unigene28024_All;Unigene22276_All;Unigene19246_All;Unigene4628_All;Unigene37913_All;Unigene26692_All;Unigene43096_All;Unigene20589_All;Unigene30558_All;Unigene37095_All;Unigene40052_All;Unigene40989_All;Unigene4420_All;Unigene665_All;Unigene2673_All;…
biological_process	pigmentation	3	Unigene35787_All;Unigene38179_All;Unigene4628_All
biological_process	positive regulation of biological process	8	Unigene665_All;Unigene37095_All;Unigene35747_All;Unigene16923_All;Unigene13173_All;Unigene13821_All;Unigene25158_All;Unigene17554_All
biological_process	regulation of biological process	115	Unigene665_All;Unigene35747_All;Unigene2478_All;Unigene26860_All;Unigene37203_All;Unigene15618_All;Unigene13140_All;Unigene18169_All;Unigene21931_All;Unigene2673_All;Unigene37095_All;Unigene40052_All;Unigene587_All;Unigene36937_All;Unigene22006_All;Unigene7432_All;Unigene18228_All;Unigene39444_All;Unigene15065_All;Unigene17833_All;Unigene23439_All;Unigene26574_All;Unigene36905_All;Unigene39991_Al…
biological_process	reproduction	32	Unigene14944_All;Unigene8421_All;Unigene587_All;Unigene17004_All;Unigene22229_All;Unigene2673_All;Unigene35753_All;Unigene7629_All;Unigene8397_All;Unigene40052_All;Unigene15113_All;Unigene22006_All;Unigene23332_All;Unigene24965_All;Unigene7432_All;Unigene18537_All;Unigene31670_All;Unigene15618_All;Unigene26400_All;Unigene37913_All;Unigene11080_All;Unigene30558_All;Unigene18814_All;Unigene20234_Al…
biological_process	reproductive process	32	Unigene14944_All;Unigene8421_All;Unigene587_All;Unigene17004_All;Unigene22229_All;Unigene2673_All;Unigene35753_All;Unigene7629_All;Unigene8397_All;Unigene40052_All;Unigene15113_All;Unigene22006_All;Unigene23332_All;Unigene24965_All;Unigene7432_All;Unigene18537_All;Unigene31670_All;Unigene15618_All;Unigene26400_All;Unigene37913_All;Unigene11080_All;Unigene30558_All;Unigene18814_All;Unigene20234_Al…
biological_process	response to stimulus	121	Unigene17229_All;Unigene22006_All;Unigene39649_All;Unigene39668_All;Unigene2478_All;Unigene26860_All;Unigene37203_All;Unigene13140_All;Unigene21411_All;Unigene21931_All;Unigene2673_All;Unigene14018_All;Unigene15618_All;Unigene17833_All;Unigene20165_All;Unigene23527_All;Unigene26574_All;Unigene27902_All;Unigene35766_All;Unigene35787_All;Unigene40052_All;Unigene587_All;Unigene15613_All;Unigene19291…
biological_process	rhythmic process	3	Unigene19291_All;Unigene587_All;Unigene665_All
biological_process	signaling	61	Unigene2478_All;Unigene26860_All;Unigene37203_All;Unigene13140_All;Unigene19916_All;Unigene20210_All;Unigene31269_All;Unigene21931_All;Unigene2673_All;Unigene40052_All;Unigene587_All;Unigene36937_All;Unigene18228_All;Unigene39444_All;Unigene35787_All;Unigene23527_All;Unigene31618_All;Unigene36006_All;Unigene983_All;Unigene2470_All;Unigene19246_All;Unigene13173_All;Unigene13821_All;Unigene35747_Al…
biological_process	viral reproduction	1	Unigene14944_All
cellular_component	cell	411	Unigene20070_All;Unigene21545_All;Unigene40965_All;Unigene41087_All;Unigene41115_All;Unigene41153_All;Unigene41287_All;Unigene41460_All;Unigene7318_All;Unigene8867_All;Unigene26494_All;Unigene35952_All;Unigene35988_All;Unigene35999_All;Unigene36213_All;Unigene36250_All;Unigene36596_All;Unigene36741_All;Unigene36888_All;Unigene37039_All;Unigene37077_All;Unigene37311_All;Unigene15080_All;Unigene243…
cellular_component	cell junction	5	Unigene20165_All;Unigene27902_All;Unigene35766_All;Unigene30539_All;Unigene7432_All
cellular_component	cell part	371	Unigene20070_All;Unigene21545_All;Unigene40965_All;Unigene41087_All;Unigene41115_All;Unigene41153_All;Unigene41287_All;Unigene41460_All;Unigene7318_All;Unigene8867_All;Unigene26494_All;Unigene35952_All;Unigene35988_All;Unigene35999_All;Unigene36213_All;Unigene36250_All;Unigene36596_All;Unigene36741_All;Unigene36888_All;Unigene37039_All;Unigene37077_All;Unigene37311_All;Unigene15080_All;Unigene243…
cellular_component	extracellular region	10	Unigene15095_All;Unigene15453_All;Unigene17522_All;Unigene30887_All;Unigene665_All;Unigene16899_All;Unigene31222_All;Unigene15113_All;Unigene23332_All;Unigene2673_All
cellular_component	extracellular region part	5	Unigene16899_All;Unigene31222_All;Unigene15113_All;Unigene23332_All;Unigene2673_All
cellular_component	macromolecular complex	103	Unigene20070_All;Unigene21545_All;Unigene40965_All;Unigene41087_All;Unigene41115_All;Unigene41153_All;Unigene41287_All;Unigene41460_All;Unigene7318_All;Unigene8867_All;Unigene26494_All;Unigene35952_All;Unigene35988_All;Unigene35999_All;Unigene36213_All;Unigene36250_All;Unigene36596_All;Unigene36741_All;Unigene36888_All;Unigene37039_All;Unigene37077_All;Unigene37311_All;Unigene27466_All;Unigene396…
cellular_component	membrane-enclosed lumen	15	Unigene26860_All;Unigene41377_All;Unigene927_All;Unigene18116_All;Unigene11080_All;Unigene39857_All;Unigene21411_All;Unigene37172_All;Unigene17217_All;Unigene31933_All;Unigene17004_All;Unigene24560_All;Unigene12927_All;Unigene19671_All;Unigene23439_All
cellular_component	organelle	220	Unigene26494_All;Unigene35952_All;Unigene35988_All;Unigene35999_All;Unigene36213_All;Unigene36250_All;Unigene36596_All;Unigene36741_All;Unigene36888_All;Unigene37039_All;Unigene37077_All;Unigene37311_All;Unigene15080_All;Unigene24352_All;Unigene32008_All;Unigene14297_All;Unigene15428_All;Unigene18630_All;Unigene30539_All;Unigene27466_All;Unigene11234_All;Unigene39857_All;Unigene39685_All;Unigene1…
cellular_component	organelle part	112	Unigene26494_All;Unigene35952_All;Unigene35988_All;Unigene35999_All;Unigene36213_All;Unigene36250_All;Unigene36596_All;Unigene36741_All;Unigene36888_All;Unigene37039_All;Unigene37077_All;Unigene37311_All;Unigene15080_All;Unigene24352_All;Unigene32008_All;Unigene27466_All;Unigene11234_All;Unigene39857_All;Unigene39685_All;Unigene40911_All;Unigene40960_All;Unigene26860_All;Unigene41377_All;Unigene9…
cellular_component	synapse	2	Unigene15121_All;Unigene15097_All
cellular_component	synapse part	1	Unigene15121_All
molecular_function	antioxidant activity	1	Unigene18782_All
molecular_function	binding	310	Unigene15178_All;Unigene30539_All;Unigene36937_All;Unigene14957_All;Unigene37095_All;Unigene11234_All;Unigene31670_All;Unigene37039_All;Unigene37077_All;Unigene42794_All;Unigene14087_All;Unigene17913_All;Unigene21978_All;Unigene31346_All;Unigene36685_All;Unigene8747_All;Unigene842_All;Unigene13300_All;Unigene15619_All;Unigene15621_All;Unigene15657_All;Unigene17299_All;Unigene17861_All;Unigene1788…
molecular_function	catalytic activity	314	Unigene14164_All;Unigene15618_All;Unigene23423_All;Unigene38154_All;Unigene21767_All;Unigene24387_All;Unigene712_All;Unigene17886_All;Unigene23290_All;Unigene24235_All;Unigene25942_All;Unigene27956_All;Unigene35002_All;Unigene36150_All;Unigene39917_All;Unigene42781_All;Unigene7410_All;Unigene9980_All;Unigene11234_All;Unigene17637_All;Unigene19916_All;Unigene2618_All;Unigene31269_All;Unigene36638_…
molecular_function	channel regulator activity	1	Unigene17012_All
molecular_function	enzyme regulator activity	13	Unigene13140_All;Unigene13945_All;Unigene18338_All;Unigene25096_All;Unigene38819_All;Unigene39268_All;Unigene20234_All;Unigene4828_All;Unigene31618_All;Unigene36006_All;Unigene983_All;Unigene18891_All;Unigene36973_All
molecular_function	molecular transducer activity	21	Unigene15538_All;Unigene18445_All;Unigene18634_All;Unigene18635_All;Unigene20249_All;Unigene22137_All;Unigene23318_All;Unigene26344_All;Unigene2706_All;Unigene37165_All;Unigene37308_All;Unigene38046_All;Unigene39732_All;Unigene43013_All;Unigene43096_All;Unigene21903_All;Unigene21904_All;Unigene22006_All;Unigene43073_All;Unigene38176_All;Unigene2470_All
molecular_function	protein binding transcription factor activity	5	Unigene15065_All;Unigene18116_All;Unigene26860_All;Unigene36905_All;Unigene37172_All
molecular_function	receptor activity	6	Unigene21903_All;Unigene21904_All;Unigene22006_All;Unigene43073_All;Unigene38176_All;Unigene2470_All
molecular_function	structural molecule activity	4	Unigene23483_All;Unigene26918_All;Unigene31393_All;Unigene4883_All
molecular_function	transporter activity	44	Unigene19291_All;Unigene20136_All;Unigene37040_All;Unigene39491_All;Unigene14957_All;Unigene36874_All;Unigene2618_All;Unigene19916_All;Unigene31269_All;Unigene36638_All;Unigene39685_All;Unigene18166_All;Unigene37117_All;Unigene26796_All;Unigene11187_All;Unigene6105_All;Unigene30351_All;Unigene10959_All;Unigene7598_All;Unigene22199_All;Unigene22200_All;Unigene37267_All;Unigene21550_All;Unigene2042…
