# Supplementary material for: Transcriptome Analysis of Fat Bodies from Two Brown Planthopper (Nilaparvata lugens) Populations with Different Virulence Levels in Rice
Source: PLoS One. 2014 Feb 12;9(2):e88528. doi: 10.1371/journal.pone.0088528 (PMC3922922; doi:10.1371/journal.pone.0088528)
Supplement: Table S8 — Differentially expressed genes related to metabolism between TN1 and Mudgo (M) populations. (XLSX) [file pone.0088528.s009.xlsx]

## Sheet: Sheet1
Table S8: Differently expressed genes of KEGG enriched pathways related to metabolism in the fat bodies between TN1 and M populations of N.lugens
Metabolism
Category or gene ID	Query_length	M population_FPKM	TN1 population_FPKM	log2(M population_FPKM/TN1 population_FPKM)	Up/Down	P-value	FDR	KO_id	KEGG-Evalue	KEGG-Score	KO_definitiona
Carbohydrate metabolism
Glycolysis / Gluconeogenesis
Unigene32257_All	2911	4.42	0.76	2.54	Up	0.00121	0.00469	K00850	0	1263	6-phosphofructokinase [EC:2.7.1.11]
Unigene37140_All	2830	4.99	1.68	1.57	Up	1.92e-14	2.68e-13	K00850	0	1269	6-phosphofructokinase [EC:2.7.1.11]
Unigene21597_All	3089	11.32	4.18	1.44	Up	1.77e-29	4.42e-28	K01895	0	1134	acetyl-CoA synthetase [EC:6.2.1.1]
Unigene29776_All	2033	49.97	19.03	1.39	Up	8.04e-79	4.74e-77	K05702	1e-10	69.3	afadin [EC:2.4.2.14]
Unigene2010_All	1262	27.17	7.97	1.77	Up	1.36e-38	4.2e-37	K00002	3e-72	272	alcohol dehydrogenase (NADP+) [EC:1.1.1.2]
Unigene24461_All	1714	35.5	11.26	1.66	Up	2.33e-61	1.1e-59	K01785	5e-80	299	aldose 1-epimerase [EC:5.1.3.3]
Unigene24578_All	1427	120.3	39.37	1.61	Up	2.86e-163	3.31e-161	K01785	2e-57	223	aldose 1-epimerase [EC:5.1.3.3]
Unigene31970_All	2340	0.22	0.001	7.75	Up	0.0142	0.0397	K04952	1e-11	72.4	cyclic nucleotide gated channel beta 1
Unigene21112_All	1207	76.31	23.58	1.69	Up	6.45e-95	4.44e-93	K01623	4e-62	239	fructose-bisphosphate aldolase, class I [EC:4.1.2.13]
Unigene8180_All	1388	27.31	8.84	1.63	Up	6.24e-38	1.89e-36	K01623	1e-66	254	fructose-bisphosphate aldolase, class I [EC:4.1.2.13]
Unigene5166_All	1302	25.95	7.79	1.74	Up	4.22e-37	1.25e-35	K01810	0	682	glucose-6-phosphate isomerase [EC:5.3.1.9]
Unigene14970_All	1071	64.73	21.84	1.57	Up	1.8e-64	8.83e-63	K00134	2e-126	452	glyceraldehyde 3-phosphate dehydrogenase [EC:1.2.1.12]
Unigene1541_All	1524	135.8	32.01	2.08	Up	5.22e-75	2.93e-73	K00134	5e-172	604	glyceraldehyde 3-phosphate dehydrogenase [EC:1.2.1.12]
Unigene18688_All	1596	39.23	9.58	2.03	Up	5.43e-83	3.33e-81	K00844	2e-110	400	hexokinase [EC:2.7.1.1]
Unigene24698_All	1878	38.66	15.76	1.29	Up	6.01e-51	2.33e-49	K00844	2e-163	576	hexokinase [EC:2.7.1.1]
Unigene24699_All	2284	8.46	3.72	1.18	Up	5.42e-13	6.95e-12	K00844	9e-162	571	hexokinase [EC:2.7.1.1]
Unigene24700_All	2612	17.05	4.23	2.01	Up	9.3e-59	4.24e-57	K00844	2e-168	593	hexokinase [EC:2.7.1.1]
Unigene24701_All	5981	33.95	2.38	3.83	Up	0	0	K00844	8e-163	576	hexokinase [EC:2.7.1.1]
Unigene39775_All	812	15.52	4.53	1.78	Up	3.18e-15	4.65e-14	K00844	4e-77	288	hexokinase [EC:2.7.1.1]
Unigene37348_All	1318	15.62	7.26	1.11	Up	1.84e-12	2.28e-11	K00016	2e-107	238	L-lactate dehydrogenase [EC:1.1.1.27]
Unigene3300_All	2858	166.3	59.6	1.48	Up	0	0	K01596	0	850	phosphoenolpyruvate carboxykinase (GTP) [EC:4.1.1.32]
Unigene25379_All	2481	38.58	17.93	1.11	Up	3.06e-52	1.23e-50	K01835	0	796	phosphoglucomutase [EC:5.4.2.2]
Unigene11762_All	376	7.82	2.39	1.71	Up	0.000243	0.00112	K00927	2e-29	127	phosphoglycerate kinase [EC:2.7.2.3]
Unigene37149_All	406	10.76	3.02	1.83	Up	2.42e-06	1.62e-05	K00927	5e-51	199	phosphoglycerate kinase [EC:2.7.2.3]
Unigene37194_All	1460	11.45	3.7	1.63	Up	1.16e-17	1.93e-16	K00927	8e-179	627	phosphoglycerate kinase [EC:2.7.2.3]
Unigene8272_All	1617	319.4	101.8	1.65	Up	0	0	K00927	2e-90	183	phosphoglycerate kinase [EC:2.7.2.3]
Unigene23524_All	978	18.56	8.61	1.11	Up	3.47e-11	3.91e-10	K01834	3e-68	258	phosphoglycerate mutase [EC:5.4.2.1]
Unigene24387_All	849	6.83	1.93	1.83	Up	5.65e-08	4.7e-07	K00161	4e-88	324	pyruvate dehydrogenase E1 component subunit alpha [EC:1.2.4.1]
Unigene26413_All	1666	44.84	11.34	1.98	Up	1.44e-95	9.94e-94	K00161	1e-130	467	pyruvate dehydrogenase E1 component subunit alpha [EC:1.2.4.1]
Unigene15088_All	1445	30.71	15.22	1.01	Up	5.83e-22	1.16e-20	K00162	2e-142	506	pyruvate dehydrogenase E1 component subunit beta [EC:1.2.4.1]
Unigene41899_All	635	16.01	5.15	1.64	Up	2.45e-11	2.79e-10	K00162	9e-77	286	pyruvate dehydrogenase E1 component subunit beta [EC:1.2.4.1]
Unigene10737_All	2051	25.98	8.41	1.63	Up	1.35e-52	5.44e-51	K00873	3e-88	326	pyruvate kinase [EC:2.7.1.40]
Unigene11146_All	1812	15.81	3.7	2.09	Up	2.23e-40	7.06e-39	K00873	7e-109	395	pyruvate kinase [EC:2.7.1.40]
Unigene23290_All	1068	13.14	4.59	1.52	Up	1.11e-13	1.49e-12	K00873	4e-62	238	pyruvate kinase [EC:2.7.1.40]
Unigene27186_All	493	45.17	21.73	1.06	Up	1.67e-12	2.08e-11	K00873	2e-42	171	pyruvate kinase [EC:2.7.1.40]
Unigene41680_All	322	37.06	10.41	1.83	Up	4.76e-15	6.9e-14	K00873	3e-15	80.1	pyruvate kinase [EC:2.7.1.40]
Unigene16238_All	1741	12.98	4.04	1.68	Up	2.32e-24	4.98e-23	K00873	2e-83	241	Pyruvate kinase [EC:2.7.1.40]
Unigene27825_All	4120	41.85	91.27	-1.12	Down	1.19e-204	1.76e-202	K01904	3e-13	79	4-coumarate--CoA ligase [EC:6.2.1.12]
Unigene28640_All	1915	44.76	89.08	-1	Down	5.72e-77	3.31e-75	K08074	8e-111	401	ADP-dependent glucokinase [EC:2.7.1.147]
Unigene8105_All	1501	9.07	21.08	-1.22	Down	4.49e-21	8.6e-20	K01785	2e-77	290	Aldose 1-epimerase [EC:5.1.3.3]
Unigene15695_All	2458	7.42	17.33	-1.22	Down	4.5e-28	1.08e-26	K00844	1e-09	66.2	hexokinase [EC:2.7.1.1]
Unigene21717_All	2246	2.88	5.9	-1.03	Down	9.49e-08	7.68e-07	K00844	5e-10	58.5	hexokinase [EC:2.7.1.1]
Unigene22346_All	1571	7.86	17.39	-1.14	Down	7.8e-17	1.25e-15	K00276	4e-42	173	primary-amine oxidase [EC:1.4.3.21]
Unigene7612_All	7050	8.82	22.58	-1.36	Down	9.66e-13	1.22e-11	K00162	5e-157	557	pyruvate dehydrogenase E1 component subunit beta [EC:1.2.4.1]
Citrate cycle (TCA cycle)
Unigene1657_All	2582	25.58	4.91	2.38	Up	3.28e-106	2.51e-104	K00164	0	740	2-oxoglutarate dehydrogenase E1 component [EC:1.2.4.2]
Unigene3194_All	4488	0.84	0.38	1.14	Up	0.00213	0.00775	K00164	0	1745	2-oxoglutarate dehydrogenase E1 component [EC:1.2.4.2]
Unigene41845_All	415	16.2	5.91	1.45	Up	6.7e-07	4.88e-06	K00164	4e-26	116	2-oxoglutarate dehydrogenase E1 component [EC:1.2.4.2]
Unigene5153_All	1690	25.26	7.31	1.79	Up	2.22e-48	8.26e-47	K00164	1e-169	596	2-oxoglutarate dehydrogenase E1 component [EC:1.2.4.2]
Unigene5387_All	1018	16.34	2.49	2.71	Up	3.24e-32	8.59e-31	K00164	6e-52	204	2-oxoglutarate dehydrogenase E1 component [EC:1.2.4.2]
Unigene27451_All	567	94.11	28.12	1.74	Up	6.38e-58	2.88e-56	K00658	6e-13	73.9	2-oxoglutarate dehydrogenase E2 component (dihydrolipoamide succinyltransferase) [EC:2.3.1.61]
Unigene2784_All	623	10.52	0.001	13.36	Up	1.12e-24	2.44e-23	K00658	3e-24	111	2-oxoglutarate dehydrogenase E2 component (dihydrolipoamide succinyltransferase) [EC:2.3.1.61]
Unigene35768_All	3560	2.38	1.01	1.24	Up	7.79e-07	5.61e-06	K01681	0	1380	aconitate hydratase 1 [EC:4.2.1.3]
Unigene18154_All	803	71.48	22.51	1.67	Up	1.68e-58	7.65e-57	K01647	4e-11	68.9	citrate synthase [EC:2.3.3.1]
Unigene1498_All	1764	45.97	15.35	1.58	Up	3.73e-76	2.13e-74	K00030	3e-58	226	isocitrate dehydrogenase (NAD+) [EC:1.1.1.41]
Unigene16033_All	1655	82.06	39.14	1.07	Up	1.72e-69	8.9e-68	K00031	0	667	isocitrate dehydrogenase [EC:1.1.1.42]
Unigene18358_All	1281	62.52	23.94	1.38	Up	5.81e-62	2.78e-60	K00026	5e-33	142	malate dehydrogenase [EC:1.1.1.37]
Unigene19753_All	1330	12.64	5.29	1.26	Up	1.8e-12	2.24e-11	K00025	8e-29	128	malate dehydrogenase [EC:1.1.1.37]
Unigene4792_All	1649	43.52	15.97	1.45	Up	2.23e-59	1.02e-57	K00026	4e-98	359	malate dehydrogenase [EC:1.1.1.37]
Unigene6086_All	1242	27.13	11	1.3	Up	9.05e-25	1.98e-23	K00026	1e-30	134	malate dehydrogenase [EC:1.1.1.37]
Unigene11407_All	866	5.63	0.47	3.58	Up	4.28e-13	5.52e-12	K03626	3e-07	56.2	nascent polypeptide-associated complex subunit alpha [EC:2.4.1.-]
Unigene3300_All	2858	166.3	59.6	1.48	Up	0	0	K01596	0	850	phosphoenolpyruvate carboxykinase (GTP) [EC:4.1.1.32]
Unigene24387_All	849	6.83	1.93	1.83	Up	5.65e-08	4.7e-07	K00161	4e-88	324	pyruvate dehydrogenase E1 component subunit alpha [EC:1.2.4.1]
Unigene26413_All	1666	44.84	11.34	1.98	Up	1.44e-95	9.94e-94	K00161	1e-130	467	pyruvate dehydrogenase E1 component subunit alpha [EC:1.2.4.1]
Unigene15088_All	1445	30.71	15.22	1.01	Up	5.83e-22	1.16e-20	K00162	2e-142	506	pyruvate dehydrogenase E1 component subunit beta [EC:1.2.4.1]
Unigene41899_All	635	16.01	5.15	1.64	Up	2.45e-11	2.79e-10	K00162	9e-77	286	pyruvate dehydrogenase E1 component subunit beta [EC:1.2.4.1]
Unigene9361_All	1348	39.21	11.16	1.81	Up	1.58e-60	7.35e-59	K00235	3e-115	415	succinate dehydrogenase (ubiquinone) iron-sulfur protein [EC:1.3.5.1]
Unigene14929_All	814	44.29	17.88	1.31	Up	1.51e-26	3.49e-25	K00237	5e-15	51.2	succinate dehydrogenase (ubiquinone) membrane anchor subunit [EC:1.3.5.1]
Unigene36953_All	1505	16.19	7.01	1.21	Up	1.85e-16	2.89e-15	K01899	2e-147	522	succinyl-CoA synthetase alpha subunit [EC:6.2.1.4 6.2.1.5]
Unigene24588_All	2386	17.54	5.62	1.64	Up	3.23e-42	1.06e-40	K01900	6e-130	465	succinyl-CoA synthetase beta subunit [EC:6.2.1.4 6.2.1.5]
Unigene29983_All	1297	19.66	0.05	8.62	Up	5.46e-56	2.38e-54	K01900	1e-81	304	succinyl-CoA synthetase beta subunit [EC:6.2.1.4 6.2.1.5]
Unigene38288_All	282	4.172	0.29	3.85	Up	0.000427	0.00186	K01900	2e-33	140	succinyl-CoA synthetase beta subunit [EC:6.2.1.4 6.2.1.5]
Unigene36588_All	522	48.62	22.25	1.13	Up	1.82e-15	2.69e-14	K06274	2e-12	72	vasodilator-stimulated phosphoprotein [EC:3.1.3.48]
Unigene39394_All	625	7.13	28.79	-2.01	Down	1.42e-24	3.08e-23	K01648	1e-69	262	ATP citrate (pro-S)-lyase [EC:2.3.3.8]
Unigene7612_All	7050	7.51	19.28	-1.36	Down	9.66e-13	1.22e-11	K00162	5e-157	557	pyruvate dehydrogenase E1 component subunit beta [EC:1.2.4.1]
Pentose phosphate pathway
Unigene38683_All	1673	2.56	0.93	1.46	Up	7.02e-05	0.000363	K00020	2e-08	61.6	3-hydroxyisobutyrate dehydrogenase [EC:1.1.1.31]
Unigene32257_All	2911	0.49	0.08	2.54	Up	0.00121	0.00469	K00850	0	1263	6-phosphofructokinase [EC:2.7.1.11]
Unigene37140_All	2830	4.99	1.68	1.57	Up	1.92e-14	2.68e-13	K01063	1e-38	162	6-phosphofructokinase [EC:2.7.1.11]
Unigene21112_All	1207	76.31	23.58	1.69	Up	6.45e-95	4.44e-93	K01623	4e-62	239	fructose-bisphosphate aldolase, class I [EC:4.1.2.13]
Unigene8180_All	1388	27.31	8.838	1.63	Up	6.24e-38	1.89e-36	K01623	1e-66	254	fructose-bisphosphate aldolase, class I [EC:4.1.2.13]
Unigene19280_All	1039	6.22	3.07	1.02	Up	0.00103	0.00409	K01053	6e-49	194	gluconolactonase [EC:3.1.1.17]
Unigene19599_All	919	8.5	2.05	2.05	Up	8.33e-12	9.82e-11	K01053	7e-44	119	gluconolactonase [EC:3.1.1.17]
Unigene37322_All	731	6.09	2.57	1.24	Up	0.000345	0.00154	K01053	2e-09	63.2	gluconolactonase [EC:3.1.1.17]
Unigene383_All	1566	8.21	4.02	1.03	Up	1.51e-07	1.2e-06	K01053	5e-44	179	gluconolactonase [EC:3.1.1.17]
Unigene4389_All	1786	11.2	2.98	1.91	Up	1.39e-25	3.1e-24	K01053	7e-40	166	gluconolactonase [EC:3.1.1.17]
Unigene8796_All	418	10.45	4.5	1.22	Up	0.000496	0.00213	K01053	2e-20	97.8	gluconolactonase [EC:3.1.1.17]
Unigene9665_All	1301	14.02	4.9	1.52	Up	2.49e-17	4.09e-16	K01053	6e-67	255	gluconolactonase [EC:3.1.1.17]
Unigene17659_All	366	2.99	0.45	2.74	Up	0.00353	0.0121	K00115	2e-31	134	glucose dehydrogenase (acceptor) [EC:1.1.99.10]
Unigene38148_All	262	9.3	3.12	1.58	Up	0.00167	0.00628	K00115	4e-23	106	glucose dehydrogenase (acceptor) [EC:1.1.99.10]
Unigene5166_All	1302	25.95	7.79	1.74	Up	4.22e-37	1.25e-35	K01810	0	682	glucose-6-phosphate isomerase [EC:5.3.1.9]
Unigene25379_All	2481	38.58	17.93	1.11	Up	3.06e-52	1.23e-50	K01835	0	796	phosphoglucomutase [EC:5.4.2.2]
Unigene12913_All	2757	4.51	9.94	-1.14	Down	9.19e-17	1.46e-15	K00020	5e-159	562	3-hydroxyisobutyrate dehydrogenase [EC:1.1.1.31]
Unigene39743_All	1285	1.57	4.26	-1.44	Down	9.03e-06	5.51e-05	K01057	3e-77	289	6-phosphogluconolactonase [EC:3.1.1.31]
Unigene39994_All	543	1.7	8.13	-2.26	Down	6.56e-08	5.41e-07	K00108	2e-28	77	choline dehydrogenase [EC:1.1.99.1]
Unigene9575_All	3013	7.32	15.28	-1.06	Down	9.66e-13	1.22e-11	K01053	6e-65	249	gluconolactonase [EC:3.1.1.17]
Amino sugar and nucleotide sugar metabolism
Unigene2552_All	340	9.64	2.17	2.15	Up	6.01e-06	3.78e-05	K00698	1e-54	211	chitin synthase [EC:2.4.1.16]
Unigene27985_All	3462	18.11	4.3	2.07	Up	3.06e-85	1.92e-83	K00698	0	1488	chitin synthase [EC:2.4.1.16]
Unigene16007_All	2966	13.94	3.61	1.95	Up	1.88e-52	7.58e-51	K01183	0	1326	chitinase [EC:3.2.1.14]
Unigene19277_All	1720	43.73	21.21	1.05	Up	6.72e-38	2.03e-36	K01183	7e-07	56.2	chitinase [EC:3.2.1.14]
Unigene2769_All	803	4.19	0.2	4.36	Up	1.26e-10	1.36e-09	K01183	1e-84	312	chitinase [EC:3.2.1.14]
Unigene28575_All	1625	31.03	9.51	1.71	Up	2.95e-53	1.21e-51	K01183	3e-11	70.9	chitinase [EC:3.2.1.14]
Unigene6817_All	2996	17.05	2.35	2.86	Up	4.7e-101	3.47e-99	K01183	9e-08	60.1	chitinase [EC:3.2.1.14]
Unigene8770_All	526	5.75	1.09	2.4	Up	3.49e-06	2.28e-05	K01183	6e-14	77	chitinase [EC:3.2.1.14]
Unigene39468_All	590	9.3	4.3	1.11	Up	0.0258	0.0654	K01183	3e-75	280	Endochitinase [EC:3.2.1.14]
Unigene36145_All	702	4.67	1.51	1.62	Up	0.000183	0.000869	K00849	7e-47	131	galactokinase [EC:2.7.1.6]
Unigene22293_All	1333	6.62	2.27	1.54	Up	2.53e-09	2.44e-08	K01183	3e-42	173	General transcriptional corepressor trfA [EC:3.2.1.14]
Unigene32712_All	2621	8.85	1.9	2.22	Up	2.62e-35	7.49e-34	K00820	0	1157	glucosamine--fructose-6-phosphate aminotransferase (isomerizing) [EC:2.6.1.16]
Unigene37368_All	2592	2.59	0.73	1.84	Up	4.16e-09	3.93e-08	K00820	0	1159	glucosamine--fructose-6-phosphate aminotransferase (isomerizing) [EC:2.6.1.16]
Unigene5166_All	1302	25.95	7.79	1.74	Up	4.22e-37	1.25e-35	K01810	0	682	glucose-6-phosphate isomerase [EC:5.3.1.9]
Unigene18688_All	1596	39.23	9.58	2.03	Up	5.43e-83	3.33e-81	K00844	2e-110	400	hexokinase [EC:2.7.1.1]
Unigene24698_All	1878	38.66	15.76	1.29	Up	6.01e-51	2.33e-49	K00844	2e-163	576	hexokinase [EC:2.7.1.1]
Unigene24699_All	2284	8.46	3.72	1.18	Up	5.42e-13	6.95e-12	K00844	9e-162	571	hexokinase [EC:2.7.1.1]
Unigene24700_All	2612	17.05	4.23	2.01	Up	9.3e-59	4.24e-57	K00844	2e-168	593	hexokinase [EC:2.7.1.1]
Unigene24701_All	5981	33.95	2.38	3.83	Up	0	0	K00844	8e-163	576	hexokinase [EC:2.7.1.1]
Unigene39775_All	812	15.52	4.53	1.78	Up	3.18e-15	4.65e-14	K00844	4e-77	288	hexokinase [EC:2.7.1.1]
Unigene24257_All	1100	66.77	24.24	1.46	Up	1.1e-61	5.27e-60	K12373	3e-06	53.1	hexosaminidase [EC:3.2.1.52]
Unigene29164_All	922	26.16	11.89	1.14	Up	5.77e-15	8.31e-14	K01097	4e-56	218	N-acylneuraminate-9-phosphatase [EC:3.1.3.29]
Unigene6091_All	1055	23.5	9.69	1.28	Up	3.99e-18	6.74e-17	K00326	7e-118	424	NADH-cytochrome b5 reductase 2 [EC:1.6.2.2]
Unigene36243_All	308	48.02	7.97	2.59	Up	1.92e-27	4.52e-26	K07359	1e-10	64.7	Peritrophin-1 [EC:2.7.11.17]
Unigene25379_All	2481	38.58	17.93	1.11	Up	3.06e-52	1.23e-50	K01835	0	796	phosphoglucomutase [EC:5.4.2.2]
Unigene22372_All	1608	61.35	26.34	1.22	Up	1.17e-62	5.66e-61	K01873	1e-17	91.7	Salivary glue protein Sgs-3 [EC:6.1.1.9]
Unigene7047_All	2143	54.27	16.87	1.69	Up	1.52e-118	1.29e-116	K00972	1e-178	627	UDP-N-acetylglucosamine pyrophosphorylase [EC:2.7.7.23]
Unigene16895_All	2011	8.69	3.7	1.23	Up	1.48e-12	1.84e-11	K00963	0	787	UTP--glucose-1-phosphate uridylyltransferase [EC:2.7.7.9]
Unigene37062_All	1846	1.96	0.67	1.56	Up	0.000135	0.000659	K00963	0	783	UTP--glucose-1-phosphate uridylyltransferase [EC:2.7.7.9]
Unigene4489_All	1068	27.22	5.9	2.21	Up	1.28e-43	4.3e-42	K01873	3e-17	89.7	valyl-tRNA synthetase [EC:6.1.1.9]
Unigene7276_All	566	5.2	1.73	1.58	Up	0.000509	0.00218	K01873	4e-10	64.7	valyl-tRNA synthetase [EC:6.1.1.9]
Unigene11914_All	636	2.25	5.14	-1.2	Down	0.00313	0.0109	K00012	1e-94		UDP-glucose 6-dehydrogenase-like [EC:1.1.1.22]
Unigene15695_All	2458	7.42	17.33	-1.22	Down	4.5e-28	1.08e-26	K00844	1e-09	66.2	hexokinase [EC:2.7.1.1]
Unigene21717_All	2246	2.88	5.9	-1.03	Down	9.49e-08	7.68e-07	K00844	5e-10	58.5	hexokinase [EC:2.7.1.1]
Pyruvate metabolism
Unigene1559_All	888	13.82	3.32	2.06	Up	8.71e-18	1.46e-16	K00100	7e-56	217	D-2-hydroxyglutarate dehydrogenase, mitochondrial-like [EC:1.1.1.1]
Unigene21597_All	3089	11.32	4.18	1.44	Up	1.77e-29	4.42e-28	K01895	0	1134	acetyl-CoA synthetase [EC:6.2.1.1]
Unigene4701_All	546	27.55	13.63	1.02	Up	1.96e-08	1.73e-07	K01512	3e-34	144	Acylphosphatase-2 [EC:3.6.1.7]
Unigene29776_All	2033	49.97	19.03	1.39	Up	8.04e-79	4.74e-77	K05702	1e-10	69.3	afadin [EC:3.1.3.16]
Unigene2010_All	1262	27.17	7.97	1.77	Up	1.36e-38	4.2e-37	K00002	3e-72	272	alcohol dehydrogenase (NADP+) [EC:1.1.1.2]
Unigene20716_All	582	5.05	1.97	1.36	Up	0.00189	0.00701	K00100	1e-17	89.4	D-2-hydroxyglutarate dehydrogenase, mitochondrial [EC:1.1.1.1]
Unigene38449_Al	324	5.19	0.001	12.34	Up	7.15e-07	5.19e-06	K01759	1e-06	51.6	lactoylglutathione lyase [EC:4.4.1.5]
Unigene37348_All	1318	15.62	7.26	1.11	Up	1.84e-12	2.28e-11	K00016	2e-107	238	L-lactate dehydrogenase [EC:1.1.1.27]
Unigene18358_All	1281	62.52	23.94	1.38	Up	5.81e-62	2.78e-60	K00026	5e-33	142	malate dehydrogenase [EC:1.1.1.37]
Unigene19753_All	1330	12.64	5.29	1.26	Up	1.8e-12	2.24e-11	K00025	8e-29	128	malate dehydrogenase [EC:1.1.1.37]
Unigene4792_All	1649	43.52	15.97	1.45	Up	2.23e-59	1.02e-57	K00026	4e-98	359	malate dehydrogenase [EC:1.1.1.37]
Unigene6086_All	1242	27.13	11	1.3	Up	9.05e-25	1.98e-23	K00026	1e-30	134	malate dehydrogenase [EC:1.1.1.37]
Unigene3300_All	2858	166.3	59.6	1.48	Up	0	0	K01596	0	850	phosphoenolpyruvate carboxykinase (GTP) [EC:4.1.1.32]
Unigene24387_All	849	6.83	1.93	1.83	Up	5.65e-08	4.7e-07	K00161	4e-88	324	pyruvate dehydrogenase E1 component subunit alpha [EC:1.2.4.1]
Unigene26413_All	1666	44.84	11.34	1.98	Up	1.44e-95	9.94e-94	K00161	1e-130	467	pyruvate dehydrogenase E1 component subunit alpha [EC:1.2.4.1]
Unigene15088_All	1445	30.71	15.22	1.01	Up	5.83e-22	1.16e-20	K00162	2e-142	506	pyruvate dehydrogenase E1 component subunit beta [EC:1.2.4.1]
Unigene41899_All	635	16.01	5.151	1.64	Up	2.45e-11	2.79e-10	K00162	9e-77	286	pyruvate dehydrogenase E1 component subunit beta [EC:1.2.4.1]
Unigene10737_All	2051	25.98	8.41	1.63	Up	1.35e-52	5.44e-51	K00873	3e-88	326	pyruvate kinase [EC:2.7.1.40]
Unigene11146_All	1812	15.81	3.7	2.1	Up	2.23e-40	7.06e-39	K00873	7e-109	395	pyruvate kinase [EC:2.7.1.40]
Unigene23290_All	1068	13.14	4.59	1.52	Up	1.11e-13	1.49e-12	K00873	4e-62	238	pyruvate kinase [EC:2.7.1.40]
Unigene27186_All	493	45.17	21.73	1.06	Up	1.67e-12	2.08e-11	K00873	2e-42	171	pyruvate kinase [EC:2.7.1.40]
Unigene41680_All	322	37.06	10.41	1.83	Up	4.76e-15	6.9e-14	K00873	3e-15	80.1	pyruvate kinase [EC:2.7.1.40]
Unigene16238_All	1741	12.98	4.04	1.68	Up	2.32e-24	4.98e-23	K00873	2e-83	306	Pyruvate kinase [EC:2.7.1.40]
Unigene15085_All	730	30.97	10.19	1.6	Up	8.51e-23	1.74e-21	K11262	8e-12	70.9	Tctex1 domain-containing protein 3 [EC:6.4.1.2 6.3.4.14]
Unigene27825_All	4120	41.85	91.27	-1.12	Down	1.19e-204	1.76e-202	K01904	3e-13	79	4-coumarate--CoA ligase [EC:6.2.1.12]
Unigene7612_All	7050	7.45	19.18	-1.36	Down	9.66e-13	1.22e-11	K00162	5e-157	557	pyruvate dehydrogenase E1 component subunit beta [EC:1.2.4.1]
Lipid metabolism
Steroid biosynthesis
Unigene12892_All	1388	15.92	7.72	1.04	Up	3.11e-12	3.81e-11	K01046	8e-56	218	triacylglycerol lipase [EC:3.1.1.3]
Unigene21579_All	4124	10.13	4.68	1.11	Up	5.3e-24	1.12e-22	K00213	6e-103	376	7-dehydrocholesterol reductase [EC:1.3.1.21]
Unigene28236_All	2087	0.64	0.2	1.72	Up	0.0142	0.0396	K12298	2e-06	55.5	bile salt-stimulated lipase [EC:3.1.1.3 3.1.1.13]
Unigene27879_All	1445	3.61	1.75	1.04	Up	0.000791	0.00324	K07750	6e-129	461	methylsterol monooxygenase [EC:1.14.13.72]
Unigene30410_All	1350	1.12	0.36	1.62	Up	0.0121	0.0347	K01046	2e-73	212	triacylglycerol lipase [EC:3.1.1.3]
Glycerolipid metabolism
Unigene2010_All	1262	27.17	7.97	1.77	Up	1.36e-38	4.2e-37	K00002	3e-72	272	alcohol dehydrogenase (NADP+) [EC:1.1.1.2]
Unigene15964_All	1566	6.54	3.25	1.01	Up	3.18e-05	0.000176	K01189	2e-86	320	alpha-galactosidase [EC:3.2.1.22]
Unigene28236_All	2087	0.64	0.2	1.72	Up	0.0142	0.0396	K12298	2e-06	55.5	bile salt-stimulated lipase [EC:3.1.1.3 3.1.1.13]
Unigene38579_All	402	3.55	0.81	2.13	Up	0.00356	0.0121	K00901	3e-34	143	diacylglycerol kinase [EC:2.7.1.107]
Unigene4954_All	648	4.8	2.15	1.16	Up	0.00474	0.0156	K00901	1e-06	53.1	diacylglycerol kinase [EC:2.7.1.107]
Unigene29621_All	1790	5.6	2.28	1.29	Up	2.99e-08	2.57e-07	K11155	0	686	diacylglycerol O-acyltransferase 1 [EC:2.3.1.20 2.3.1.75 2.3.1.76]
Unigene30770_All	1997	6.06	2.01	1.59	Up	8.49e-13	1.07e-11	K00863	5e-61	236	dihydroxyacetone kinase [EC:2.7.1.29]
Unigene37326_All	1908	8.77	2.1	2.06	Up	9.75e-24	2.05e-22	K00863	1e-96	297	dihydroxyacetone kinase [EC:2.7.1.29]
Unigene39640_All	1752	9.64	4.48	1.11	Up	1.78e-10	1.89e-09	K00863	3e-103	376	dihydroxyacetone kinase [EC:2.7.1.29]
Unigene17433_All	845	16.21	5.13	1.66	Up	4.6e-15	6.67e-14	K01066	6e-42	171	esterase / lipase [EC:3.1.1.2]
Unigene38519_All	358	6.81	2.06	1.73	Up	0.00079	0.00323	K12591	4e-19	93.2	exosome complex exonuclease RRP6 [EC:3.1.13.3]
Unigene37296_All	1936	4.86	1.94	1.32	Up	4.23e-08	3.58e-07	K00864	0	708	glycerol kinase [EC:2.7.1.30]
Unigene21964_All	1245	23.83	11.36	1.07	Up	1.89e-16	2.95e-15	K01059	2e-36	154	lipoprotein lipase [EC:3.1.1.34]
Unigene25341_All	987	13.71	6.63	1.05	Up	4.61e-08	3.88e-07	K13509	4e-52	205	lysophosphatidate acyltransferase [EC:2.3.1.51]
Unigene24211_All	1331	15.78	1.6	3.3	Up	9.84e-49	3.68e-47	K14073	1e-36	154	triacylglycerol lipase [EC:3.1.1.3]
Unigene24480_All	298	7.9	1.92	2.04	Up	0.000229	0.00107	K14073	3e-06	50.4	triacylglycerol lipase [EC:3.1.1.3]
Unigene14462_All	1026	2.62	0.88	1.58	Up	0.00092	0.00369	K01080	3e-28	126	phospholipase A2 [EC:3.1.1.4]
Unigene7152_All	936	8.17	2.62	1.64	Up	6.92e-09	6.39e-08	K01080	2e-07	57	phospholipase A2 [EC:3.1.1.4]
Unigene11455_All	1387	23.69	8.26	1.52	Up	3.79e-30	9.59e-29	K01046	8e-59	228	triacylglycerol lipase [EC:3.1.1.3]
Unigene12892_All	1388	15.92	7.72	1.04	Up	3.11e-12	3.81e-11	K01046	8e-56	218	triacylglycerol lipase [EC:3.1.1.3]
Unigene30410_All	1350	1.12	0.36	1.62	Up	0.0121	0.0347	K01046	2e-73	212	triacylglycerol lipase [EC:3.1.1.3]
Unigene19977_All	1949	4.96	10.53	-1.09	Down	4.35e-12	5.28e-11	K11155	0	720	diacylglycerol O-acyltransferase 1 [EC:2.3.1.20 2.3.1.75 2.3.1.76]
Unigene14843_All	708	5.82	55.67	-3.26	Down	3.47e-88	2.25e-86	K12591	3e-09	62.4	exosome complex exonuclease RRP6 [EC:3.1.13.3]
Unigene18076_All	705	15.5	45.24	-1.55	Down	7.78e-30	1.95e-28	K12591	3e-10	65.5	exosome complex exonuclease RRP6 [EC:3.1.13.3]
Unigene6319_All	2034	2.4	4.94	-1.04	Down	1.22e-05	7.31e-05	K00864	0	754	glycerol kinase [EC:2.7.1.30]
Unigene30887_All	448	4.13	49.83	-3.59	Down	4.8e-55	2.05e-53	K14075	3e-20	97.4	pancreatic lipase-related protein 2 [EC:3.1.1.3]
Unigene1168_All	580	33.03	216.1	-2.71	Down	7.18e-230	1.19e-227	K01046	7e-39	132	triacylglycerol lipase [EC:3.1.1.3]
alpha-Linolenic acid metabolism
Unigene29201_All	700	6.48	2.45	1.4	Up	7.43e-05	0.000383	K10226	5e-09	61.6	Cytochrome b5 [EC:1.14.19.2]
Unigene17433_All	845	16.21	5.13	1.66	Up	4.6e-15	6.67e-14	K01066	6e-42	171	esterase / lipase [EC:3.1.1.2]
Unigene24211_All	1331	15.78	1.6	3.3	Up	9.84e-49	3.68e-47	K14073	1e-36	154	triacylglycerol lipase [EC:3.1.1.3]
Unigene18620_All	2659	3.26	1.6	1.03	Up	9.84e-49	3.68e-47	K01047	8e-27	123	phospholipase A2 [EC:3.1.1.4]
Unigene8839_All	626	6.98	1.57	2.15	Up	1.57e-07	1.24e-06	K01047	6e-23	107	phospholipase A2 [EC:3.1.1.4]
Unigene11455_All	1387	23.69	8.26	1.52	Up	3.79e-30	9.59e-29	K01046	8e-59	228	triacylglycerol lipase [EC:3.1.1.3]
Unigene12892_All	1388	15.92	7.72	1.04	Up	3.11e-12	3.81e-11	K01046	8e-56	218	triacylglycerol lipase [EC:3.1.1.3]
Unigene30410_All	1350	1.12	0.36	1.62	Up	0.0121	0.0347	K01046	2e-73	212	triacylglycerol lipase [EC:3.1.1.3]
Unigene14843_All	708	5.82	55.67	-3.26	Down	3.47e-88	2.25e-86	K12591	3e-09	62.4	exosome complex exonuclease RRP6 [EC:3.1.13.3]
Unigene773_All	832	100.4	679.3	-2.76	Down	0	0	K14073	2e-11	69.7	triacylglycerol lipase [EC:3.1.1.3]
Unigene1168_All	580	33.03	216.1	-2.71	Down	7.18e-230	1.19e-227	K01046	7e-39	132	triacylglycerol lipase [EC:3.1.1.3]
1.3 Amino acid metabolism
Tyrosine metabolism
Unigene12781_All	3028	12.02	3.3	1.87	Up	7.34e-44	2.49e-42	K00505	0	652	tyrosinase [EC:1.14.18.1]
Unigene9773_All	1308	8.29	3.25	1.35	Up	2.27e-09	2.21e-08	K00680	1e-39	164	Predicted acyltransferases [EC:2.3.1.-]
Unigene9399_All	1489	11.29	4.94	1.19	Up	1.41e-11	1.63e-10	K00599	3e-63	243	Predicted methyltransferase [EC:2.1.1.-]
Unigene17591_All	813	4.14	0.81	2.36	Up	1.24e-06	8.68e-06	K01593	2e-41	169	aromatic-L-amino-acid decarboxylase [EC:4.1.1.28]
Unigene26400_All	623	5.53	1.97	1.49	Up	0.000313	0.00142	K01593	2e-71	268	aromatic-L-amino-acid decarboxylase [EC:4.1.1.28]
Unigene36423_All	700	10.44	2.34	2.16	Up	9.04e-12	1.06e-10	K01593	7e-37	154	aromatic-L-amino-acid decarboxylase [EC:4.1.1.28]
Unigene37245_All	873	12.9	4.31	1.58	Up	6.95e-12	8.24e-11	K01593	3e-53	208	aromatic-L-amino-acid decarboxylase [EC:4.1.1.28]
Unigene39938_All	1832	107.1	31.56	1.76	Up	3.07e-211	4.73e-209	K01593	3e-127	456	aromatic-L-amino-acid decarboxylase [EC:4.1.1.28]
Unigene6975_All	1645	10.42	2.78	1.9	Up	4.86e-22	9.67e-21	K01593	0	766	aromatic-L-amino-acid decarboxylase [EC:4.1.1.28]
Unigene18348_All	690	6.94	3.2	1.12	Up	0.000648	0.00271	K10789	8e-19	94	myeloperoxidase [EC:1.11.1.7]
Unigene35168_All	293	4.02	0.001	11.97	Up	4.97e-05	0.000265	K10789	2e-09	60.8	myeloperoxidase [EC:1.11.1.7]
Unigene21027_All	427	5.51	0.77	2.85	Up	7.72e-06	4.78e-05	K00680	8e-08	55.8	Nose resistant to fluoxetine protein 6 [EC:2.3.1.-]
Unigene35526_All	368	3.65	0.44	3.04	Up	0.000591	0.0025	K00680	4e-06	50.1	Nose resistant to fluoxetine protein 6 [EC:2.3.1.-]
Unigene15147_All	972	2.42	0.51	2.26	Up	8.46e-05	0.000431	K00680	7e-20	98.2	Nose resistant to fluoxetine protein 6 [EC:2.3.1.-]
Unigene15185_All	1116	2.64	0.59	2.17	Up	1.72e-05	9.99e-05	K00680	3e-15	83.2	Nose resistant to fluoxetine protein 6 [EC:2.3.1.-]
Unigene18796_All	1540	10.8	3.98	1.44	Up	6.98e-15	9.99e-14	K00680	7e-17	89.4	Nose resistant to fluoxetine protein 6 [EC:2.3.1.-]
Unigene24307_All	610	4.96	0.8	2.62	Up	1.06e-06	7.52e-06	K00680	1e-17	89.7	Nose resistant to fluoxetine protein 6 [EC:2.3.1.-]
Unigene2585_Al	448	7.32	2.37	1.62	Up	0.000183	0.000869	K00680	4e-11	67	Nose resistant to fluoxetine protein 6 [EC:2.3.1.-]
Unigene21716_All	3366	82.49	30.98	1.41	Up	1.26e-216	2e-214	K14971	6e-82	306	nuclear receptor coactivator 6 [EC:3.1.2.15]
Unigene25323_All	1888	17.89	3.77	2.25	Up	1.6e-51	6.27e-50	K14971	2e-67	191	nuclear receptor coactivator 6 [EC:3.1.2.15]
Unigene3250_All	2010	11.65	5.77	1.01	Up	3.41e-10	3.55e-09	K14971	1e-88	328	nuclear receptor coactivator 6 [EC:3.1.2.15]
Unigene35506_All	360	2.8	0.45	2.62	Up	0.00633	0.02	K14971	7e-20	95.5	nuclear receptor coactivator 6 [EC:3.1.2.15]
Unigene36549_All	561	5.69	1.9	1.59	Up	0.000283	0.00129	K14971	8e-17	86.7	nuclear receptor coactivator 6 [EC:3.1.2.15]
Unigene37734_All	222	5.68	0.37	3.95	Up	0.000223	0.00104	K00431	2e-09	61.2	thyroid peroxidase [EC:1.11.1.8]
Unigene3939_All	1827	2.62	1.03	1.35	Up	7.69e-05	0.000395	K00431	2e-97	357	thyroid peroxidase [EC:1.11.1.8]
Unigene7288_All	742	3.62	0.99	1.87	Up	0.000193	0.000915	K00431	4e-29	86.7	thyroid peroxidase [EC:1.11.1.8]
Unigene9996_All	994	2.71	0.66	2.04	Up	7.9e-05	0.000404	K00431	2e-56	219	thyroid peroxidase [EC:1.11.1.8]
Unigene32581_All	1236	92.87	35.46	1.39	Up	2.05e-88	1.34e-86	K00505	1e-111	310	tyrosinase [EC:1.14.18.1]
Unigene15618_All	3303	84.16	8.29	3.34	Up	0	0	K00501	0	717	tyrosine 3-monooxygenase [EC:1.14.16.2]
Unigene39777_All	557	2.57	11.75	-2.2	Down	8.64e-11	9.47e-10	K07253	2e-18	92	Macrophage migration inhibitory factor homolog [EC:1.4.3.4]
Unigene18278_All	2229	2.6	7.96	-1.61	Down	2.7e-18	4.6e-17	K00274	3e-165	573	monoamine oxidase [EC:1.4.3.4]
Unigene3618_All	2389	44.22	89.34	-1.01	Down	2.81e-99	2.03e-97	K10789	2e-63	244	myeloperoxidase [EC:1.11.1.7]
Unigene22346_All	1571	7.86	17.39	-1.14	Down	7.8e-17	1.25e-15	K00276	4e-42	173	primary-amine oxidase [EC:1.4.3.21]
Arginine and proline metabolism
Unigene27308_All	1391	8.28	3.59	1.2	Up	0.000416	0.00182	K14677	3e-148	525	aminoacylase [EC:3.5.1.14]
Unigene24199_All	1023	113	37.41	1.59	Up	8.18e-109	6.35e-107	K00934	2e-10	67.4	arginase [EC:2.7.3.3]
Unigene36149_All	1891	21.15	5.02	2.08	Up	1.31e-06	9.08e-06	K00933	0	652	creatine kinase [EC:2.7.3.2]
Unigene14361_All	1721	466.1	170.5	1.45	Up	0	0	K11142	3e-115	416	cytosol aminopeptidase [EC:3.4.11.1 3.4.11.5]
Unigene14530_All	1769	171.5	54.32	1.66	Up	3.54e-299	7.89e-297	K11142	3e-138	492	cytosol aminopeptidase [EC:3.4.11.1 3.4.11.5]
Unigene18013_All	1014	56.77	16.05	1.82	Up	3.02e-66	1.51e-64	K11142	2e-60	169	cytosol aminopeptidase [EC:3.4.11.1 3.4.11.5]
Unigene21228_All	1530	291.7	100.9	1.53	Up	0	0	K11142	3e-121	436	cytosol aminopeptidase [EC:3.4.11.1 3.4.11.5]
Unigene2920_All	1878	312.4	104.9	1.57	Up	0	0	K11142	8e-110	398	cytosol aminopeptidase [EC:3.4.11.1 3.4.11.5]
Unigene36464_All	326	3.35	0.001	11.71	Up	0.000101	0.000504	K11142	1e-27	79	cytosol aminopeptidase [EC:3.4.11.1 3.4.11.5]
Unigene3792_All	4177	414.2	156.2	1.41	Up	0	0	K11142	2e-128	461	cytosol aminopeptidase [EC:3.4.11.1 3.4.11.5]
Unigene3039_All	602	84.45	30.84	1.45	Up	7.2e-43	2.39e-41	K11142	1e-43	176	cytosol aminopeptidase [EC:3.4.11.1 3.4.11.5]
Unigene32844_All	3627	4.43	1.13	1.97	Up	1.17e-21	2.29e-20	K00273	2e-52	208	D-amino-acid oxidase [EC:1.4.3.3]
Unigene37089_All	3513	0.74	0.19	1.99	Up	0.00013	0.000637	K00273	2e-52	208	D-amino-acid oxidase [EC:1.4.3.3]
Unigene5910_All	1771	29.89	10.85	1.46	Up	6.06e-45	2.1e-43	K00273	3e-33	143	D-amino-acid oxidase [EC:1.4.3.3]
Unigene9480_All	2117	65.22	22.48	1.54	Up	5.91e-123	5.24e-121	K00273	7e-94	345	D-amino-acid oxidase [EC:1.4.3.3]
Unigene31950_All	1448	39.81	6.777	2.55	Up	1.04e-100	7.66e-99	K12657	0	339	Δ1-pyrroline-5-carboxylate reductase [EC:2.7.2.11 1.2.1.41]
Unigene35755_All	2201	78.12	13.3	2.55	Up	1.31e-296	2.9e-294	K12657	0	486	Δ1-pyrroline-5-carboxylate synthase [EC:2.7.2.11 1.2.1.42]
Unigene25408_All	1867	11.48	2.9879	1.95	Up	6.35e-28	1.51e-26	K01426	6e-89	328	amidase [EC:3.5.1.4]
Unigene2950_All	1963	110.6	34.91	1.66	Up	1.45e-215	2.3e-213	K00261	2e-158	560	glutamate-5-semialdehyde dehydrogenase [EC:1.4.1.3]
Unigene36150_All	416	6.26	1.77	1.82	Up	0.000311	0.00141	K00611	4e-17	86.7	ornithine δ-transaminase[EC:4.1.1.17]
Unigene12554_All	3809	26.72	10.66	1.33	Up	2.13e-40	6.73e-39	K01581	3e-145	517	ornithine δ-transaminase[EC:4.1.1.17]
Unigene10841_All	881	4.48	0.65	2.79	Up	7.42e-09	6.83e-08	K00318	2e-50	199	proline dehydrogenase [EC:1.5.99.8]
Unigene10842_All	903	2.42	0.27	3.15	Up	6.05e-06	3.8e-05	K00318	2e-49	196	proline dehydrogenase [EC:1.5.99.8]
Unigene13901_All	1537	16.89	4.52	1.9	Up	1.6e-32	4.28e-31	K00318	3e-138	492	proline dehydrogenase [EC:1.5.99.8]
Unigene37302_All	2636	1.72	0.85	1.01	Up	0.176	0.302	K00318	0	924	proline dehydrogenase [EC:1.5.99.8]
Unigene39706_All	2736	1.32	3.2	-1.28	Down	2.99e-07	2.28e-06	K00318	0	929	proline dehydrogenase [EC:1.5.99.8]
Unigene41949_All	2769	0.81	3.28	-2.02	Down	5.32e-13	6.82e-12	K00318	0	929	proline dehydrogenase [EC:1.5.99.8]
Unigene40043_All	1409	1.37	6.27	-2.19	Down	4.45e-14	6.09e-13	K00802	1e-124	447	spermine synthase [EC:2.5.1.22]
Unigene18278_All	2229	2.6	7.96	-1.61	Down	2.7e-18	4.6e-17	K00274	3e-165	573	monoamine oxidase [EC:1.4.3.4]
Unigene12553_All	3824	7.34	17.54	-1.26	Down	5.83e-45	2.02e-43	K01581	3e-145	517	ornithine decarboxylase [EC:4.1.1.17]
Valine,leucine,and isoleucine biosynthesis
Unigene15088_All	1445	30.71	15.22	1.01	Up	5.83e-22	1.16e-20	K00162	2e-142	506	pyruvate dehydrogenase E1 component subunit beta [EC:1.2.4.1]
Unigene36243_All	308	48.02	7.97	2.59	Up	1.92e-27	4.52e-26	K07359	1e-10	64.7	calcium/calmodulin-dependent protein kinase kinase [EC:2.7.11.17]
Unigene19277_All	1720	43.73	21.21	1.04	Up	6.72e-38	2.03e-36	K01183	7e-07	56.2	chitinase [EC:3.2.1.14]
Unigene28575_All	1625	31.03	9.51	1.71	Up	2.95e-53	1.21e-51	K01183	3e-11	70.9	chitinase [EC:3.2.1.14]
Unigene24387_All	849	6.83	1.93	1.83	Up	5.65e-08	4.7e-07	K00161	4e-88	324	pyruvate dehydrogenase E1 component subunit alpha [EC:1.2.4.1]
Unigene26413_All	1666	44.84	11.34	1.98	Up	1.44e-95	9.94e-94	K00161	1e-130	467	pyruvate dehydrogenase E1 component subunit alpha [EC:1.2.4.1]
Unigene41899_All	635	16.01	5.15	1.64	Up	2.45e-11	2.79e-10	K00162	9e-77	286	pyruvate dehydrogenase E1 component subunit beta [EC:1.2.4.1]
Unigene15853_All	1866	105.1	44.26	1.25	Up	3.92e-127	3.58e-125	K01873	9e-13	75.9	valyl-tRNA synthetase [EC:6.1.1.9]
Unigene22372_All	1608	61.35	26.34	1.22	Up	1.17e-62	5.66e-61	K01873	1e-17	91.7	valyl-tRNA synthetase [EC:6.1.1.9]
Unigene4489_All	1068	27.22	5.9	2.21	Up	1.28e-43	4.3e-42	K01873	3e-17	89.7	valyl-tRNA synthetase [EC:6.1.1.9]
Unigene6917_All	1345	57.98	23.1	1.33	Up	1.07e-56	4.74e-55	K01873	7e-14	79	valyl-tRNA synthetase [EC:6.1.1.9]
Unigene7276_All	566	5.2	1.73	1.58	Up	0.000509	0.00218	K01873	4e-10	64.7	valyl-tRNA synthetase [EC:6.1.1.9]
Unigene43161_All	1404	7.23	16.54	1.19	Up	9.01e-11	9.86e-10	K00826	3e-127	455	branched-chain amino acid transaminase [EC:2.6.1.42]
Unigene7612_All	7050	9.32	23.88	-1.36	Down	9.66e-13	1.22e-11	K00162	5e-157	557	pyruvate dehydrogenase E1 component subunit beta [EC:1.2.4.1]
1.4 Xenobiotics biodegradation and metabolism
Drug metabolism - other enzymes
Unigene12608_All	2068	1.95	0.55	1.82	Up	6.8e-06	4.24e-05	K01195	0	727	beta-glucuronidase [EC:3.2.1.31]
Unigene12609_All	1951	3.83	1.55	1.31	Up	1.36e-06	9.4e-06	K01195	0	553	beta-glucuronidase [EC:3.2.1.31]
Unigene9147_All	1313	15.1	4.67	1.69	Up	1.05e-21	2.05e-20	K01431	2e-155	549	beta-ureidopropionase [EC:3.5.1.6]
Unigene2328_All	391	5.59	1.26	2.15	Up	0.000241	0.00112	K01049	2e-13	74.3	acetylcholinesterase [EC:3.1.1.7]
Unigene17164_All	3219	2.35	1.09	1.1	Up	2.07e-05	0.000119	K01044	4e-37	157	carboxylesterase [EC:3.1.1.1]
Unigene21179_All	847	311	66.14	2.23	Up	0	0	K01044	5e-14	78.6	carboxylesterase [EC:3.1.1.1]
Unigene2218_All	437	559.2	159.4	1.81	Up	1.27e-272	2.54e-270	K01044	2e-06	51.6	carboxylesterase [EC:3.1.1.1]
Unigene35784_All	2921	2.91	1.23	1.24	Up	7.79e-07	5.61e-06	K01044	3e-37	157	carboxylesterase [EC:3.1.1.1]
Unigene37365_All	1468	1.43	0.56	1.36	Up	0.00897	0.0268	K07424	6e-46	185	cytochrome P450, family 3, subfamily A [EC:1.14.14.1]
Unigene21876_All	1686	8.92	4.22	1.08	Up	3.48e-09	3.31e-08	K00699	5e-81	302	glutathione S-transferases [EC:2.4.1.17]
Unigene27956_All	2670	2.99	0.61	2.29	Up	1.48e-13	1.97e-12	K00699	2e-108	394	glutathione S-transferases [EC:2.4.1.17]
Unigene9926_All	1804	6.39	2.48	1.37	Up	4.73e-12	5.72e-11	K00699	6e-111	402	glutathione S-transferases [EC:2.4.1.17]
Unigene15150_All	1886	270.2	93.83	1.49	Up	0	0	K01063	4e-54	213	juvenile-hormone esterase [EC:3.1.1.59]
Unigene1874_All	2612	111.2	35.35	1.65	Up	3.24e-285	6.93e-283	K01063	5e-33	143	juvenile-hormone esterase [EC:3.1.1.59]
Unigene37111_All	2337	37.5	5.844	2.68	Up	1.22e-160	1.38e-158	K01063	1e-38	162	juvenile-hormone esterase [EC:3.1.1.59]
Unigene3977_All	3319	94.72	28.78	1.72	Up	0	0	K01063	2e-37	158	juvenile-hormone esterase [EC:3.1.1.59]
Unigene12640_All	2147	10.73	5.03	1.09	Up	7.12e-10	7.22e-09	K00757	9e-130	464	uridine phosphorylase [EC:2.4.2.3]
Unigene29620_All	366	8.27	19.44	-1.23	Down	6.93e-06	4.31e-05	K01044	6e-09	59.3	carboxylesterase [EC:3.1.1.1]
Unigene21796_All	1763	30.99	68.47	-1.14	Down	3.44e-53	1.4e-51	K00699	2e-77	290	glutathione S-transferases [EC:2.4.1.17]
Unigene34899_All	270	4.046	14.84	-1.88	Down	5.01e-06	3.2e-05	K00088	3e-09	60.5	IMP dehydrogenase [EC:1.1.1.205]
Unigene28469_All	1316	4.22	12.12	-1.52	Down	2.22e-15	3.28e-14	K00857	1e-59	230	thymidine kinase [EC:2.7.1.21]
Unigene39702_All	1306	1.74	4.13	-1.25	Down	7.81e-05	0.0004	K00857	7e-57	221	thymidine kinase [EC:2.7.1.21]
aThe definition of KO gene.
