# Supplementary material for: Transcriptome Analysis of Fat Bodies from Two Brown Planthopper (Nilaparvata lugens) Populations with Different Virulence Levels in Rice
Source: PLoS One. 2014 Feb 12;9(2):e88528. doi: 10.1371/journal.pone.0088528 (PMC3922922; doi:10.1371/journal.pone.0088528)
Supplement: Table S9 — Differentially expressed genes related to immunity between TN1 and Mudgo (M) populations. (XLS) [file pone.0088528.s010.xls]

## Sheet: Sheet1
Table S9: Differently expressed genes of KEGG enriched pathways related to immune in the fat bodies between TN1 and M populations of N.lugens
Immune
Category or gene ID	Query_length	M population_FPKM	TN1 population_FPKM	log2(M population_FPKM/TN1 population_FPKM)	Up/Down	P-value	FDR	KO_id	KEGG-Evalue	KEGG-Score	KO_definitiona
Lysosome
Unigene10793_All	1391	24.11	11.05	1.12	Up	7.18e-20	1.31e-18	K14410	4e-81	302	acid phosphatase [EC:3.1.3.2]
Unigene15964_All	1566	7.04	3.49	1.01	Up	3.18e-05	0.000176	K01189	2e-86	320	alpha-galactosidase [EC:3.2.1.22]
Unigene17580_All	1532	28.47	9.45	1.59	Up	4.59e-42	1.5e-40	K01204	3e-149	528	alpha-N-acetylgalactosaminidase [EC:3.2.1.49]
Unigene25280_All	2012	28.99	8.82	1.72	Up	7.44e-62	3.55e-60	K01204	0	743	alpha-N-acetylgalactosaminidase [EC:3.2.1.49]
Unigene13904_All	1490	28.76	7.85	1.87	Up	1.29e-51	5.08e-50	K12397	2e-07	58.2	AP-3 complex subunit beta
Unigene19095_All	2088	12.56	1.84	2.77	Up	6.04e-51	2.34e-49	K01135	1e-149	530	arylsulfatase B [EC:3.1.6.12]
Unigene436_All	1837	50.5	19.45	1.38	Up	7.68e-71	4.07e-69	K01135	7e-103	375	arylsulfatase B [EC:3.1.6.12]
Unigene20128_All	582	23.82	9.13	1.38	Up	5.53e-12	6.63e-11	K00476	2e-28	125	aspartate beta-hydroxylase [EC:1.14.11.16]
Unigene12608_All	2068	1.95	0.55	1.82	Up	6.8e-06	4.24e-05	K01195	0	727	beta-glucuronidase [EC:3.2.1.31]
Unigene12609_All	1951	3.83	1.55	1.31	Up	1.36e-06	9.4e-06	K01195	0	553	beta-glucuronidase [EC:3.2.1.31]
Unigene36973_All	777	129.7	30.63	2.08	Up	1.62e-136	1.6e-134	K01365	5e-09	61.6	cathepsin L [EC:3.4.22.15]
Unigene10941_All	473	29.67	10.89	1.45	Up	7.58e-13	9.62e-12	K06546	4e-06	50.4	CD164 antigen
Unigene35781_All	956	22.85	7.96	1.52	Up	1.35e-20	2.54e-19	K11496	4e-08	59.3	centromere protein B
Unigene8074_All	3405	17.67	6.27	1.5	Up	1.62e-52	6.52e-51	K04646	0	1314	clathrin heavy chain[EC:1.16.3.1]
Unigene8408_All	1784	9.42	2.02	2.23	Up	4.23e-26	9.63e-25	K04646	1e-157	556	clathrin heavy chain[EC:1.16.3.1]
Unigene1873_All	627	4.02	1.44	1.49	Up	0.00216	0.00786	K12386	8e-06	50.4	cystinosin
Unigene27417_All	1018	1.82	0.24	2.91	Up	6.66e-05	0.000346	K12386	6e-58	224	cystinosin
Unigene23059_All	1937	21.08	6.16	1.77	Up	7.92e-46	2.78e-44	K01158	2e-75	283	deoxyribonuclease II [EC:3.1.22.1]
Unigene13992_All	274	7.97	3.58	1.15	Up	0.0189	0.0505	K01201	1e-07	55.1	glucosylceramidase [EC:3.2.1.45]
Unigene14119_All	513	9.29	4.15	1.16	Up	0.00406	0.0136	K01201	4e-43	173	glucosylceramidase [EC:3.2.1.45]
Unigene13756_All	841	10.09	4.48	1.17	Up	0.000158	0.000757	K10532	1e-74	279	heparan-alpha-glucosaminide N-acetyltransferase [EC:2.3.1.78]
Unigene26799_All	571	5.59	2.44	1.2	Up	0.00331	0.0114	K10532	2e-43	175	heparan-alpha-glucosaminide N-acetyltransferase [EC:2.3.1.78]
Unigene24257_All	1100	66.77	24.24	1.46	Up	1.1e-61	5.27e-60	K12373	3e-06	53.1	hexosaminidase [EC:3.2.1.52]
Unigene36344_All	603	3.48	0.68	2.36	Up	0.000143	0.000696	K01197	6e-30	130	hyaluronoglucosaminidase [EC:3.2.1.35]
Unigene24768_All	1818	3.74	1.57	1.25	Up	8.46e-06	5.19e-05	K10955	5e-06	53.5	intestinal mucin-2 [EC:3.4.24.18]
Unigene3954_All	1560	5.39	2.41	1.16	Up	3.05e-06	2.01e-05	K12307	5e-20	99.8	MFS transporter, ceroid-lipofuscinosis neuronal protein 7 [EC:3.1.3.48]
Unigene5215_All	1431	1.06	0.23	2.21	Up	0.0021	0.00768	K06773	8e-09	62.4	opioid binding protein/cell adhesion molecule-like
Unigene27092_All	2409	13.54	5.94	1.19	Up	5.48e-21	1.05e-19	K12382	1e-95	351	saposin
Unigene19239_All	740	3.75	0.88	2.08	Up	4.77e-05	0.000256	K13885	3e-27	122	scavenger receptor class B, member 1
Unigene5857_All	695	17.17	7.65	1.17	Up	2.2e-08	1.92e-07	K13172	3e-12	72	serine/arginine repetitive matrix protein 2
Unigene27252_All	897	42.72	17.23	1.31	Up	3.65e-28	8.77e-27	K15172	8e-10	64.7	transcription elongation factor SPT5
Unigene12892_All	1388	15.92	7.72	1.04	Up	3.11e-12	3.81e-11	K01046	8e-56	218	triacylglycerol lipase [EC:3.1.1.3]
Unigene30410_All	1350	1.12	0.36	1.62	Up	0.0121	0.0347	K01046	2e-73	212	triacylglycerol lipase [EC:3.1.1.3]
Unigene15091_All	1213	9.42	3.51	1.43	Up	1.55e-10	1.67e-09	K03661	3e-55	216	V-type H+-transporting ATPase 21kDa proteolipid subunit [EC:3.6.3.14]
Unigene36638_All	2306	11.48	4.68	1.29	Up	1.35e-19	2.43e-18	K02144	0	720	V-type H+-transporting ATPase 54 kD subunit [EC:3.6.3.14]
Unigene5728_All	1113	27.86	9.63	1.53	Up	7.29e-29	1.78e-27	K02146	1e-129	375	V-type H+-transporting ATPase subunit AC39 [EC:3.6.3.14]
Unigene30680_All	742	6.79	2.09	1.7	Up	1.51e-06	1.04e-05	K02154	5e-56	217	V-type H+-transporting ATPase subunit I [EC:3.6.3.14]
Unigene36255_All	596	3.1	0.27	3.5	Up	1.45e-05	8.56e-05	K02154	2e-20	98.6	V-type H+-transporting ATPase subunit I [EC:3.6.3.14]
Unigene23594_All	1334	0.25	1.65	-2.72	Down	2.68e-05	0.00015	K14410	3e-76	286	acid phosphatase [EC:3.1.3.2]
Unigene19333_All	1201	11.69	28.67	-1.29	Down	6.12e-25	1.34e-23	K06497	6e-39	162	CD63 antigen
Unigene13096_All	484	3.65	11.83	-1.7	Down	3.2e-07	2.43e-06	K12384	9e-13	72.8	lysosome membrane protein 2
Unigene1592_All	797	9.28	19.8	-1.09	Down	1.05e-09	1.06e-08	K12385	9e-50	197	Niemann-Pick C1 protein
Unigene21699_All	2159	3.89	8.41	-1.11	Down	3.36e-11	3.79e-10	K12385	0	719	Niemann-Pick C1 protein
Unigene32482_All	1019	2.8	10.67	-1.93	Down	1.18e-14	1.67e-13	K12382	4e-17	89.4	saposin
Unigene12475_All	1958	10.09	20.59	-1.03	Down	1.47e-20	2.76e-19	K11853	9e-14	79.3	ubiquitin carboxyl-terminal hydrolase 34 [EC:3.1.2.15]
Unigene41900_All	638	2.37	6.28	-1.41	Down	0.000204	0.000961	K14410	5e-22	104	Lysosomal acid phosphatase [Harpegnathos saltator]
Unigene18076_All	705	15.5	45.24	-1.55	Down	7.78e-30	1.95e-28	K12591	3e-10	65.5	exosome complex exonuclease RRP6 [EC:3.1.13.-]
Unigene14843_All	708	5.82	55.67	-3.26	Down	3.47e-88	2.25e-86	K12591	3e-09	62.4	exosome complex exonuclease RRP6 [EC:3.1.13.-]
Phagosome
Unigene12908_All	1657	2694.91	947.14	1.51	Up	0	0	K05692	0	763	actin beta/gamma 1
Unigene8250_All	1566	124.98	39.3748	1.67	Up	6.65e-195	9.24e-193	K05692	0	712	actin beta/gamma 1
Unigene36878_All	417	4.84	0.39	3.62	Up	4.11e-06	2.67e-05	K01509	4e-14	76.6	adenosinetriphosphatase [EC:3.6.1.3]
Unigene5236_All	1176	37.8	10.01	1.92	Up	4.47e-55	1.91e-53	K01509	7e-13	75.5	adenosinetriphosphatase [EC:3.6.1.3]
Unigene20585_All	1506	257.85	101.33	1.35	Up	3.4e-281	7.1e-279	K10421	7e-13	75.9	CAP-Gly domain-containing linker protein 1
Unigene36973_All	777	129.68	30.63	2.08	Up	1.62e-136	1.6e-134	K01365	5e-09	61.6	cathepsin L [EC:3.4.22.15]
Unigene10728_All	6730	31.3	10.96	1.51	Up	1.31e-182	1.72e-180	K11498	6e-13	78.6	centromeric protein E
Unigene37305_All	792	13.48	1.65	3.03	Up	1.51e-23	3.15e-22	K11498	9e-07	54.3	centromeric protein E
Unigene38645_All	564	5.66	2.32	1.29	Up	0.00191	0.00707	K11498	7e-11	67	centromeric protein E
Unigene4856_All	1918	37.55	12.15	1.63	Up	1.51e-70	7.96e-69	K11498	1e-08	62.4	centromeric protein E
Unigene17867_All	970	11.18	1.52	2.88	Up	8.57e-23	1.75e-21	K10413	3e-108	391	dynein heavy chain 1, cytosolic
Unigene20031_All	3388	21.13	8.42	1.33	Up	3.62e-52	1.44e-50	K10413	0	743	dynein heavy chain 1, cytosolic
Unigene2223_All	1016	7.03	1.93	1.86	Up	9.41e-10	9.46e-09	K10413	2e-112	405	dynein heavy chain 1, cytosolic
Unigene36889_All	608	3.73	1.21	1.62	Up	0.00195	0.00719	K10413	7e-82	303	dynein heavy chain 1, cytosolic
Unigene37039_All	491	5.99	0.5	3.58	Up	2.29e-08	2e-07	K10413	1e-57	221	dynein heavy chain 1, cytosolic
Unigene37077_All	380	3.54	0.22	4.04	Up	0.000116	0.000575	K10413	8e-59	224	dynein heavy chain 1, cytosolic
Unigene38604_All	443	4.17	0.92	2.18	Up	0.000708	0.00293	K10413	5e-64	242	dynein heavy chain 1, cytosolic
Unigene1906_All	9374	0.45	0.18	1.29	Up	0.000348	0.00155	K10414	0	2033	dynein heavy chain 2, cytosolic
Unigene23664_All	2109	17.81	3.53	2.34	Up	8.93e-60	4.11e-58	K10409	3e-12	74.3	dynein intermediate chain 1, axonemal
Unigene36837_All	1246	6.61	1.9	1.8	Up	1.45e-10	1.56e-09	K10415	5e-22	79	dynein intermediate chain, cytosolic
Unigene13280_All	2037	23.89	6.34	1.91	Up	5.66e-60	2.62e-58	K12478	5e-07	57	early endosome antigen 1
Unigene30740_All	1426	29.05	12.22	1.25	Up	2.66e-28	6.43e-27	K12478	5e-06	53.1	early endosome antigen 1
Unigene37301_All	804	3.24	0.001	11.66	Up	3e-10	3.14e-09	K12478	1e-18	94	early endosome antigen 1
Unigene8157_All	2904	98.21	30.84	1.67	Up	2.7e-284	5.76e-282	K12478	4e-20	101	early endosome antigen 1
Unigene17139_All	2511	13.96	4.49	1.63	Up	2.07e-35	5.94e-34	K02413	3e-39	164	flagellar FliJ protein
Unigene24785_All	3258	40.47	19.78	1.03	Up	5.24e-64	2.55e-62	K12182	0	723	hepatocyte growth factor-regulated tyrosine kinase substrate
Unigene26788_All	433	6.79	1.89	1.85	Up	0.000108	0.00054	K06584	3e-17	87.4	integrin alpha 8
Unigene19319_All	1251	6.99	3.01	1.22	Up	7.65e-07	5.52e-06	K05719	9e-08	58.5	integrin beta 1
Unigene28396_All	2783	15.64	5.2	1.59	Up	6.95e-42	2.27e-40	K05719	0	1108	integrin beta 1
Unigene4067_All	1131	4.01	1.45	1.47	Up	3.95e-05	0.000215	K05719	1e-60	234	integrin beta 1
Unigene19243_All	1264	40.89	13.2	1.63	Up	2.79e-51	1.09e-49	K06560	6e-07	55.8	mannose receptor, C type
Unigene18348_All	690	6.94	3.2	1.12	Up	0.000648	0.00271	K10789	8e-19	94	myeloperoxidase [EC:1.11.1.7]
Unigene35168_All	293	4.02	0.001	11.97	Up	4.97e-05	0.000265	K10789	2e-09	60.8	myeloperoxidase [EC:1.11.1.7]
Unigene25420_All	1983	25.17	8.54	1.56	Up	1.38e-46	4.96e-45	K10352	2e-16	88.6	myosin heavy chain
Unigene3973_All	2035	17.18	3.74	2.2	Up	6.32e-52	2.51e-50	K04573	1e-16	89	neurofilament medium polypeptide (neurofilament 3)
Unigene21716_All	3366	82.49	30.98	1.41	Up	1.26e-216	2e-214	K14971	6e-82	306	nuclear receptor coactivator 6
Unigene25323_All	1888	17.89	3.77	2.25	Up	1.6e-51	6.27e-50	K14971	2e-67	191	nuclear receptor coactivator 6
Unigene36549_All	561	5.69	1.89	1.59	Up	0.000283	0.00129	K14971	8e-17	86.7	nuclear receptor coactivator 6
Unigene35751_All	1247	33.63	8.92	1.91	Up	5.49e-52	2.18e-50	K09291	9e-16	85.1	nucleoprotein TPR
Unigene9045_All	1594	69.7	24.93	1.48	Up	2.58e-94	1.77e-92	K04688	4e-18	93.6	p70 ribosomal S6 kinase [EC:2.7.11.1]
Unigene9820_All	2260	16.77	5.72	1.55	Up	1.57e-35	4.53e-34	K11293	8e-14	79.7	protein HIRA/HIR1
Unigene36753_All	701	7.79	3.27	1.25	Up	6.45e-05	0.000336	K08286	4e-10	65.1	protein-serine/threonine kinase [EC:2.7.11.-]
Unigene5731_All	1709	1.48	0.48	1.62	Up	0.00107	0.00425	K14000	3e-14	80.5	ribosome-binding protein 1
Unigene12925_All	1192	6.56	2.68	1.29	Up	9.44e-07	6.72e-06	K13885	1e-16	87.8	scavenger receptor class B, member 1
Unigene19239_All	740	3.75	0.88	2.08	Up	4.77e-05	0.000256	K13885	3e-27	122	scavenger receptor class B, member 1
Unigene14906_All	1144	66.11	21.8	1.6	Up	2.94e-72	1.59e-70	K07374	3e-110	398	tubulin alpha
Unigene16160_All	1191	6.84	2.19	1.64	Up	2.23e-09	2.17e-08	K07374	0	718	tubulin alpha
Unigene18367_All	1445	36.52	9.45	1.95	Up	1.48e-66	7.4e-65	K07374	7e-175	613	tubulin alpha
Unigene20545_All	1413	276.37	63.95	2.11	Up	0	0	K07374	6e-165	580	tubulin alpha
Unigene2162_All	803	39.35	8.25	2.25	Up	1.82e-48	6.77e-47	K07374	2e-73	275	tubulin alpha
Unigene2211_All	1864	0.81	0.26	1.62	Up	0.0121	0.0347	K13885	6e-60	232	scavenger receptor class B, member 1
Unigene13809_All	1597	29.47	11.32	1.38	Up	5.92e-37	1.75e-35	K11647	5e-10	66.6	SWI/SNF-related matrix-associated actin-dependent regulator of chromatin subfamily A member 2/4 [EC:3.6.4.-]
Unigene38433_All	317	6.36	0.77	3.04	Up	2.02e-05	0.000116	K04659	8e-49	191	thrombospondin
Unigene6354_All	1813	15.3	5.82	1.39	Up	9.45e-23	1.92e-21	K04659	2e-171	603	thrombospondin
Unigene27102_All	358	9.15	1.83	2.32	Up	2.12e-06	1.43e-05	K05398	2e-20	97.4	toll-like receptor 1
Unigene3728_All	2054	371.74	134.25	1.47	Up	0	0	K07374	0	709	tubulin alpha
Unigene39150_All	486	25.42	10.6	1.26	Up	1.39e-09	1.37e-08	K07374	3e-34	144	tubulin alpha
Unigene41995_All	313	9.67	3.4	1.51	Up	0.000664	0.00277	K07374	6e-41	165	tubulin alpha
Unigene42050_All	248	345.63	115.08	1.59	Up	1.19e-80	7.17e-79	K07374	1e-40	164	tubulin alpha
Unigene6105_All	262	806.99	353.33	1.19	Up	2.03e-127	1.87e-125	K07374	1e-39	161	tubulin alpha
Unigene8148_All	1845	374.86	102.03	1.88	Up	0	0	K07374	0	896	tubulin alpha
Unigene12106_All	1771	335.52	110.18	1.61	Up	0	0	K07375	0	872	tubulin beta
Unigene14441_All	1357	499.94	182.84	1.45	Up	0	0	K07375	4e-91	335	tubulin beta
Unigene14677_All	641	319.49	117.76	1.44	Up	6.71e-165	7.88e-163	K07375	3e-90	330	tubulin beta
Unigene33568_All	213	606.4	124.78	2.28	Up	1.69e-195	2.36e-193	K07375	5e-34	142	tubulin beta
Unigene15091_All	1213	9.42	3.51	1.43	Up	1.55e-10	1.67e-09	K03661	3e-55	216	V-type H+-transporting ATPase 21kDa proteolipid subunit [EC:3.6.3.14]
Unigene36638_All	2306	11.48	4.68	1.29	Up	1.35e-19	2.43e-18	K02144	0	720	V-type H+-transporting ATPase 54 kD subunit [EC:3.6.3.14]
Unigene32366_All	2141	3.73	1.83	1.02	Up	3.91e-05	0.000212	K02145	0	1143	V-type H+-transporting ATPase subunit A [EC:3.6.3.14]
Unigene5728_All	1113	27.86	9.63	1.53	Up	7.29e-29	1.78e-27	K02146	1e-129	375	V-type H+-transporting ATPase subunit AC39 [EC:3.6.3.14]
Unigene11815_All	931	43.06	12.82	1.75	Up	4.29e-44	1.46e-42	K02150	8e-29	127	V-type H+-transporting ATPase subunit E [EC:3.6.3.14]
Unigene1908_All	902	20.4	4.17	2.29	Up	1.97e-29	4.9e-28	K02150	2e-31	136	V-type H+-transporting ATPase subunit E [EC:3.6.3.14]
Unigene17936_All	500	11.93	6.05	1.98	Up	0.00062	0.00261	K02152	6e-16	77.4	V-type H+-transporting ATPase subunit G [EC:3.6.3.14]
Unigene38640_All	535	7.85	2.29	1.78	Up	6.09e-06	3.82e-05	K02152	2e-37	154	V-type H+-transporting ATPase subunit G [EC:3.6.3.14]
Unigene30680_All	742	6.79	2.09	1.7	Up	1.51e-06	1.04e-05	K02154	5e-56	217	V-type H+-transporting ATPase subunit I [EC:3.6.3.14]
Unigene36255_All	596	3.1	0.27	3.5	Up	1.45e-05	8.56e-05	K02154	2e-20	98.6	V-type H+-transporting ATPase subunit I [EC:3.6.3.14]
Unigene3618_All	2389	44.22	89.34	-1.01	Down	2.81e-99	2.03e-97	K10789	2e-63	244	myeloperoxidase [EC:1.11.1.7]
Unigene39444_All	1600	27.26	76.36	-1.49	Down	2.14e-103	1.59e-101	K10956	0	796	protein transport protein SEC61 subunit alpha
Unigene42432_All	645	5.99	78.99	-3.72	Down	4.05e-127	3.69e-125	K09481	6e-40	164	protein transport protein SEC61 subunit beta
Unigene3063_All	3501	0.72	1.68	-1.22	Down	4.92e-05	0.000263	K13885	1e-59	232	scavenger receptor class B, member 1
Unigene26771_All	2045	3.78	13.43	-1.83	Down	1.77e-32	4.73e-31	K11647	6e-10	66.6	SWI/SNF-related matrix-associated actin-dependent regulator of chromatin subfamily A member 2/4 [EC:3.6.4.-]
Unigene42242_All	3012	0.14	0.57	-2.03	Down	0.00192	0.00708	K14556	3e-13	78.6	U3 small nucleolar RNA-associated protein 12
Unigene43096_All	2246	0.001	0.25	-7.99	Down	0.0087	0.0262	K10414	0	705	dynein heavy chain 2, cytosolic
Unigene6207_All	1089	2.24	6.68	-1.58	Down	4.27e-08	3.6e-07	K12478	2e-06	53.5	early endosome antigen 1
Unigene3673_All	1395	11.08	21.92	-1.01	Down	6.34e-15	9.09e-14	K05719	3e-07	57	integrin beta 1
Unigene17004_All	2043	14.97	36.75	-1.3	Down	1.8e-52	7.23e-51	K05692	0	754	actin beta/gamma 1
Unigene27919_All	9415	1.98	2.58	-1.38	Down	0.00284	0.01	K05692	2e-08	64.3	actin beta/gamma 1
Unigene9059_All	425	2.18	6.35	-1.55	Down	0.00113	0.00445	K05692	2e-08	58.2	actin beta/gamma 1
Unigene3092_All	2884	4.19	15.6	-1.89	Down	1.48e-54	6.26e-53	K11498	3e-07	58.2	centromeric protein E
Complement and coagulation cascades
Unigene16612_All	1043	5.64	2.43	1.21	Up	5.25e-05	0.000278	K03910	6e-52	204	alpha-2-macroglobulin
Unigene6556_All	1352	12.93	4.72	1.45	Up	8.98e-16	1.35e-14	K01300	4e-66	252	carboxypeptidase B2 [EC:3.4.17.20]
Unigene26368_All	1792	46.14	15.19	1.6	Up	5.65e-79	3.33e-77	K01323	8e-12	72.8	coagulation factor XI [EC:3.4.21.27]
Unigene11883_All	1029	174.3	58.57	1.57	Up	1.23e-164	1.43e-162	K04012	1e-11	71.2	complement component (3d/Epstein Barr virus) receptor 2
Unigene7013_All	1548	1.58	0.58	1.44	Up	0.00328	0.0114	K03995	2e-08	60.8	complement component 6
Unigene24365_All	873	19.93	9.46	1.07	Up	2.49e-10	2.62e-09	K09618	4e-14	79	kallikrein 9 [EC:3.4.21.-]
Unigene204_All	2286	21.25	8.3	1.36	Up	4.15e-37	1.23e-35	K03992	2e-21	105	mannan-binding lectin serine protease 1 [EC:3.4.21.-]
Unigene26670_All	1439	2.45	1.08	1.18	Up	0.00222	0.00806	K08706	1e-12	75.1	nuclear receptor subfamily 0 group A
Unigene26870_All	938	6.89	1.05	2.72	Up	2.09e-13	2.75e-12	K01324	8e-43	174	plasma kallikrein [EC:3.4.21.34]
Unigene35874_All	1130	27.29	4.92	2.47	Up	1.1e-52	4.45e-51	K01316	1e-18	94.4	protease, serine, 7 (enterokinase) [EC:3.4.21.9]
Unigene39330_All	375	175.2	55.61	1.66	Up	4.19e-66	2.09e-64	K03909	1e-10	65.1	tissue factor pathway inhibitor
Unigene6739_All	1070	8.33	3.06	1.45	Up	1.19e-08	1.07e-07	K05619	6e-32	138	transglutaminase 1 [EC:2.3.2.13]
Unigene24602_All	1381	137.2	70.23	1.02	Up	9.72e-82	5.91e-80	K09641	3e-09	63.5	transmembrane protease, serine 11D [EC:3.4.21.-]
Unigene11895_All	1191	70.21	14.63	2.26	Up	5.02e-126	4.57e-124	K09640	7e-13	75.5	transmembrane protease, serine 9 [EC:3.4.21.-]
Unigene29037_All	360	14.01	6.13	1.19	Up	0.000229	0.00107	K09640	9e-16	82	transmembrane protease, serine 9 [EC:3.4.21.-]
Unigene36826_All	1208	7.44	1.83	2.03	Up	3.68e-13	4.77e-12	K09640	7e-13	75.5	transmembrane protease, serine 9 [EC:3.4.21.-]
Unigene36828_All	1194	4.79	1.51	1.67	Up	4.23e-07	3.16e-06	K09640	7e-13	75.5	transmembrane protease, serine 9 [EC:3.4.21.-]
Unigene36184_All	263	3.52	0.001	11.78	Up	0.000414	0.00182	K01312	1e-19	95.1	trypsin [EC:3.4.21.4]
Unigene8838_All	1008	398.1	190.33	1.06	Up	1.7e-200	2.45e-198	K01312	3e-16	86.3	trypsin [EC:3.4.21.4]
Unigene7548_All	1157	31.01	126.1	-2.02	Down	1.3e-188	1.74e-186	K01312	5e-23	108	trypsin [EC:3.4.21.4]
Toll-like receptor signaling pathway
Unigene14018_All	1746	5.46	1.59	1.78	Up	0.0111	0.0323	K05293	6e-09	63.2	extracellular signal-regulated kinase 1/2 [EC:2.7.11.24]
Unigene15613_All	2354	68.58	34.29	1	Up	5.25e-74	2.91e-72	K04448	8e-63	242	mitogen-activated protein kinase kinase 7 [EC:2.7.12.2]
Unigene27102_All	358	9.16	1.83	2.32	Up	2.12e-06	1.43e-05	K05398	2e-20	97.4	phosphoinositide-3-kinase, regulatory subunit
Unigene32812_All	904	6.97	0.63	3.46	Up	3.65e-16	5.63e-15	K08286	3e-47	189	protein-serine/threonine kinase [EC:2.7.11.-]
Unigene35772_All	1268	18.82	4.19	2.17	Up	2.67e-35	7.61e-34	K04371	7e-24	112	protein-serine/threonine kinase [EC:2.7.11.-]
Unigene37095_All	1847	3.37	0.97	1.79	Up	2.9e-08	2.49e-07	K04456	0	801	protein-serine/threonine kinase [EC:2.7.11.-]
Unigene4729_All	1364	3.2	0.54	2.57	Up	5.71e-09	5.32e-08	K04456	2e-44	180	protein-serine/threonine kinase [EC:2.7.11.-]
Unigene9820_All	2260	16.77	5.72	1.55	Up	1.57e-35	4.53e-34	K11293	8e-14	79.7	RAC serine/threonine-protein kinase [EC:2.7.11.1]
Unigene9885_All	1636	1.28	0.25	2.36	Up	0.000143	0.000695	K08286	1e-49	198	toll-like receptor 1 [EC:2.7.11.-]
Unigene9886_All	1751	1.82	0.47	1.97	Up	2.56e-05	0.000144	K08286	1e-55	218	toll-like receptor 4 [EC:2.7.11.-]
Unigene9887_All	1692	11.62	5.75	1.01	Up	1.36e-10	1.46e-09	K08286	4e-61	236	transcription factor AP-1 [EC:2.7.11.-]
Unigene22162_All	1514	5.36	10.91	-1.02	Down	1.34e-08	1.2e-07	K04431	5e-155	548	phosphatidylinositol glycan, class U
Unigene310_All	1616	2.03	4.1	-1.01	Down	0.000902	0.00363	K10160	4e-15	83.6	pellino
Unigene4816_All	3167	1.59	4.47	-1.49	Down	2.18e-13	2.86e-12	K02649	0	971	RAC serine/threonine-protein kinase [EC:2.7.11.1]
JAK-STAT signaling pathway
Unigene18348_All	690	6.94	3.2	1.12	Up	0.000648	0.00271	K10789	8e-19	94	myeloperoxidase [EC:1.11.1.7]
Unigene35168_All	293	4.02	0.001	11.97	Up	4.97e-05	0.000265	K10789	2e-09	60.8	myeloperoxidase [EC:1.11.1.7]
Unigene21716_All	3366	82.49	30.98	1.41	Up	1.26e-216	2e-214	K14971	6e-82	306	nuclear receptor coactivator 6
Unigene25323_All	1888	17.89	3.77	2.25	Up	1.6e-51	6.27e-50	K14971	2e-67	191	nuclear receptor coactivator 6
Unigene3250_All	2010	10.85	5.4	1.01	Up	3.41e-10	3.55e-09	K14971	1e-88	328	nuclear receptor coactivator 6
Unigene35506_All	360	2.8	0.45	2.62	Up	0.00633	0.02	K14971	7e-20	95.5	nuclear receptor coactivator 6
Unigene36549_All	561	5.69	1.9	1.59	Up	0.000283	0.00129	K14971	8e-17	86.7	nuclear receptor coactivator 6
Unigene3517_All	1738	3.4	1.69	1.01	Up	0.000555	0.00236	K04706	4e-20	100	protein inhibitor of activated STAT
Unigene36563_All	758	4.55	0.76	2.59	Up	2.23e-07	1.73e-06	K07293	3e-11	68.9	protein tyrosine phosphatase, non-receptor type 11 [EC:3.1.3.48]
Unigene37095_All	1847	3.37	0.97	1.79	Up	2.9e-08	2.49e-07	K04456	0	801	RAC serine/threonine-protein kinase [EC:2.7.11.1]
Unigene4729_All	1364	3.2	0.54	2.57	Up	5.71e-09	5.32e-08	K04456	2e-44	180	RAC serine/threonine-protein kinase [EC:2.7.11.1]
Unigene12232_All	555	4.09	0.15	4.79	Up	7.71e-08	6.32e-07	K04695	1e-23	109	suppressor of cytokine signaling 2
Unigene11719_All	344	10.26	0.24	5.43	Up	2.87e-12	3.54e-11	K04700	3e-07	53.5	suppressor of cytokine signaling, invertebrate
Unigene24471_All	2112	29.13	9.68	1.59	Up	1.61e-58	7.34e-57	K04700	1e-15	85.5	suppressor of cytokine signaling, invertebrate
Unigene37734_All	222	5.68	0.37	3.95	Up	0.000223	0.00104	K00431	2e-09	61.2	thyroid peroxidase [EC:1.11.1.8]
Unigene3939_All	1827	2.62	1.03	1.35	Up	7.69e-05	0.000395	K00431	2e-97	357	thyroid peroxidase [EC:1.11.1.8]
Unigene7288_All	742	3.62	0.99	1.87	Up	0.000193	0.000915	K00431	4e-29	86.7	thyroid peroxidase [EC:1.11.1.8]
Unigene9996_All	994	2.71	0.66	2.04	Up	7.9e-05	0.000404	K00431	2e-56	219	thyroid peroxidase [EC:1.11.1.8]
Unigene29642_All	1096	3.76	8.21	-1.13	Down	2.46e-06	1.65e-05	K04498	2e-63	243	E1A/CREB-binding protein [EC:2.3.1.48]
Unigene43386_All	206	2.45	8.73	-1.84	Down	0.00293	0.0103	K04707	8e-11	65.5	E3 ubiquitin-protein ligase CBL [EC:6.3.2.19]
Unigene6360_All	4284	8.93	23.77	-1.41	Down	2.61e-80	1.56e-78	K04377	8e-19	97.4	Myc proto-oncogene protein
Unigene3618_All	2389	44.22	89.34	-1.01	Down	2.81e-99	2.03e-97	K10789	2e-63	244	myeloperoxidase [EC:1.11.1.7]
Unigene4816_All	3167	1.59	4.47	-1.49	Down	2.18e-13	2.86e-12	K02649	0	971	phosphoinositide-3-kinase, regulatory subunit
Unigene12302_All	314	1.34	5.47	-2.03	Down	0.00192	0.00709	K04703	2e-20	97.8	sprouty-related, EVH1 domain containing
aThe definition of KO gene.
